# Supplementary material for: Prediction of new drug indications based on clinical data and network modularity
Source: Sci Rep. 2016 Sep 28;6:32530. doi: 10.1038/srep32530 (PMC5039412; doi:10.1038/srep32530)
Supplement: Supplementary Table S1 [file srep32530-s2.xls]

## Sheet: Supplementary Table S1
Table S1. The similarity between diseases based on symptoms
Disease names	Disease names	Symptom similarity score
Histiocytoma, Benign Fibrous	Aneurysm	0.591937
Histiocytoma, Benign Fibrous	Carcinoma, Basal Cell	0.310479
Arthropathy, Neurogenic	Corneal Dystrophies, Hereditary	0.133123
Arthropathy, Neurogenic	Foot Deformities, Congenital	0.1569
Hemangioendothelioma, Epithelioid	Thyroid Neoplasms	0.157077
Hemangioendothelioma, Epithelioid	Migraine without Aura	0.106775
Hemangioendothelioma, Epithelioid	Facies	0.198226
Alzheimer Disease	Bipolar Disorder	0.405962
Alzheimer Disease	Ocular Motility Disorders	0.149245
Alzheimer Disease	Gerstmann-Straussler-Scheinker Disease	0.183344
Alzheimer Disease	Dyskinesia, Drug-Induced	0.119516
Alzheimer Disease	Subacute Sclerosing Panencephalitis	0.140612
Alzheimer Disease	Niemann-Pick Disease, Type C	0.183421
Alzheimer Disease	Neurotoxicity Syndromes	0.327036
Alzheimer Disease	Multiple Sclerosis, Relapsing-Remitting	0.291441
Alzheimer Disease	Psychoses, Substance-Induced	0.211795
Alzheimer Disease	Intracranial Hemorrhages	0.103405
Alzheimer Disease	Hepatic Encephalopathy	0.202331
Alzheimer Disease	Lymphoma, T-Cell	0.115115
Alzheimer Disease	Glioblastoma	0.339299
Alzheimer Disease	Basal Ganglia Diseases	0.220908
Alzheimer Disease	Hypoxia-Ischemia, Brain	0.231619
Alzheimer Disease	Encephalitis, Herpes Simplex	0.420782
Alzheimer Disease	Central Nervous System Diseases	0.204926
Alzheimer Disease	Infarction, Middle Cerebral Artery	0.140496
Alzheimer Disease	Spastic Paraplegia, Hereditary	0.120935
Alzheimer Disease	Tobacco Use Disorder	0.189891
Alzheimer Disease	Diffuse Cerebral Sclerosis of Schilder	0.106057
Alzheimer Disease	Multiple Sclerosis	0.233853
Alzheimer Disease	Thyroid Hormone Resistance Syndrome	0.115244
Alzheimer Disease	Multiple Sclerosis, Chronic Progressive	0.388891
Alzheimer Disease	Brain Injuries	0.483178
Alzheimer Disease	Precursor Cell Lymphoblastic Leukemia-Lymphoma	0.220111
Alzheimer Disease	Epilepsy, Rolandic	0.254328
Alzheimer Disease	Glioma	0.321916
Alzheimer Disease	Creutzfeldt-Jakob Syndrome	0.222381
Alzheimer Disease	Hydrocephalus	0.22034
Alzheimer Disease	Rubinstein-Taybi Syndrome	0.110411
Alzheimer Disease	Motor Neuron Disease	0.109781
Alzheimer Disease	Fatigue Syndrome, Chronic	0.150009
Alzheimer Disease	Migraine with Aura	0.115606
Alzheimer Disease	Learning Disorders	0.110192
Alzheimer Disease	Hypothyroidism	0.188575
Alzheimer Disease	Cerebellar Diseases	0.104683
Alzheimer Disease	Narcolepsy	0.174561
Alzheimer Disease	Psychotic Disorders	0.305759
Alzheimer Disease	Cocaine-Related Disorders	0.317655
Alzheimer Disease	Carcinoma, Small Cell	0.118004
Alzheimer Disease	Asperger Syndrome	0.220423
Alzheimer Disease	Neoplasms, Germ Cell and Embryonal	0.101137
Alzheimer Disease	Anxiety Disorders	0.234695
Alzheimer Disease	Epilepsy, Absence	0.11413
Alzheimer Disease	Alcohol-Related Disorders	0.247418
Alzheimer Disease	Brain Diseases, Metabolic, Inborn	0.135829
Alzheimer Disease	Hashimoto Disease	0.350379
Alzheimer Disease	Supranuclear Palsy, Progressive	0.182278
Alzheimer Disease	Fetal Alcohol Syndrome	0.127558
Alzheimer Disease	Arachnoid Cysts	0.149007
Alzheimer Disease	Nervous System Malformations	0.212666
Alzheimer Disease	Substance-Related Disorders	0.37992
Alzheimer Disease	Brain Diseases, Metabolic	0.180705
Alzheimer Disease	Leukodystrophy, Metachromatic	0.130267
Alzheimer Disease	Memory Disorders	0.842904
Alzheimer Disease	Restless Legs Syndrome	0.132713
Alzheimer Disease	Neuroectodermal Tumors, Primitive	0.14313
Alzheimer Disease	Epilepsy, Frontal Lobe	0.224528
Alzheimer Disease	Dementia, Vascular	0.905955
Alzheimer Disease	Neurodegenerative Diseases	0.440977
Alzheimer Disease	Reperfusion Injury	0.106649
Alzheimer Disease	Cerebral Amyloid Angiopathy	0.363886
Alzheimer Disease	Personality Disorders	0.140955
Alzheimer Disease	Cerebral Hemorrhage	0.230429
Alzheimer Disease	Iron Metabolism Disorders	0.232235
Alzheimer Disease	Tauopathies	0.294723
Alzheimer Disease	Williams Syndrome	0.345235
Alzheimer Disease	Hypoxia, Brain	0.170806
Alzheimer Disease	Prion Diseases	0.230315
Alzheimer Disease	Legionnaires' Disease	0.115115
Alzheimer Disease	Spinocerebellar Ataxias	0.120406
Alzheimer Disease	Epilepsy, Complex Partial	0.244808
Alzheimer Disease	Niemann-Pick Diseases	0.113855
Alzheimer Disease	DiGeorge Syndrome	0.248443
Alzheimer Disease	Nasopharyngeal Neoplasms	0.141496
Alzheimer Disease	Muscular Dystrophy, Duchenne	0.108891
Alzheimer Disease	Intracranial Arteriovenous Malformations	0.234117
Alzheimer Disease	Neoplasms, Squamous Cell	0.230998
Alzheimer Disease	Spinocerebellar Degenerations	0.131587
Alzheimer Disease	Herpes Simplex	0.30507
Alzheimer Disease	Sandhoff Disease	0.16413
Alzheimer Disease	Down Syndrome	0.200372
Alzheimer Disease	Antisocial Personality Disorder	0.185423
Alzheimer Disease	Schizophrenia	0.463275
Alzheimer Disease	Sea-Blue Histiocyte Syndrome	0.104573
Alzheimer Disease	Brain Ischemia	0.361102
Alzheimer Disease	Epilepsy	0.17011
Alzheimer Disease	Parkinsonian Disorders	0.217091
Alzheimer Disease	Cerebral Infarction	0.256695
Alzheimer Disease	Lead Poisoning	0.12574
Alzheimer Disease	CADASIL	0.329874
Alzheimer Disease	Epilepsy, Tonic-Clonic	0.151323
Alzheimer Disease	Depressive Disorder	0.337623
Alzheimer Disease	Supratentorial Neoplasms	0.152139
Alzheimer Disease	Intracranial Aneurysm	0.200941
Alzheimer Disease	Pick Disease of the Brain	0.292031
Alzheimer Disease	Cognition Disorders	0.887207
Alzheimer Disease	Psychomotor Agitation	0.303928
Alzheimer Disease	Acrocallosal Syndrome	0.122632
Alzheimer Disease	Epilepsy, Temporal Lobe	0.62729
Alzheimer Disease	Machado-Joseph Disease	0.104357
Alzheimer Disease	Neuronal Ceroid-Lipofuscinoses	0.168769
Alzheimer Disease	Olivopontocerebellar Atrophies	0.148385
Alzheimer Disease	Alcoholism	0.441259
Alzheimer Disease	Medulloblastoma	0.113369
Alzheimer Disease	Amphetamine-Related Disorders	0.754207
Alzheimer Disease	Hemangioma, Cavernous, Central Nervous System	0.105986
Alzheimer Disease	Craniocerebral Trauma	0.268245
Alzheimer Disease	Motor Skills Disorders	0.271062
Alzheimer Disease	Genetic Predisposition to Disease	0.327484
Alzheimer Disease	Aphasia	0.155108
Alzheimer Disease	Mood Disorders	0.513308
Alzheimer Disease	Epilepsy, Generalized	0.153032
Alzheimer Disease	Stereotypic Movement Disorder	0.102479
Alzheimer Disease	Nerve Degeneration	0.578784
Alzheimer Disease	Folic Acid Deficiency	0.1292
Alzheimer Disease	Brain Neoplasms	0.310908
Alzheimer Disease	Movement Disorders	0.155691
Alzheimer Disease	Hyperhomocysteinemia	0.423648
Alzheimer Disease	Leukoencephalopathies	0.167193
Alzheimer Disease	Heredodegenerative Disorders, Nervous System	0.145549
Alzheimer Disease	Parkinson Disease	0.26183
Alzheimer Disease	Epilepsies, Partial	0.213726
Alzheimer Disease	Frontotemporal Dementia	0.306659
Alzheimer Disease	Primary Ovarian Insufficiency	0.108108
Alzheimer Disease	Iron Overload	0.102964
Alzheimer Disease	Periventricular Nodular Heterotopia	0.341756
Alzheimer Disease	Ischemic Attack, Transient	0.336737
Alzheimer Disease	HIV Seropositivity	0.277589
Alzheimer Disease	Substance Withdrawal Syndrome	0.236897
Alzheimer Disease	Anemia, Pernicious	0.113874
Alzheimer Disease	Leishmaniasis, Cutaneous	0.108539
Alzheimer Disease	Apraxias	0.12063
Alzheimer Disease	Astrocytoma	0.23468
Alzheimer Disease	Parkinson Disease, Secondary	0.175907
Alzheimer Disease	Heroin Dependence	0.174476
Alzheimer Disease	Insulinoma	0.136079
Alzheimer Disease	Frontotemporal Lobar Degeneration	0.517542
Alzheimer Disease	Amyotrophic Lateral Sclerosis	0.134791
Alzheimer Disease	Thyroiditis, Autoimmune	0.195076
Alzheimer Disease	Stroke	0.18183
Alzheimer Disease	Obsessive-Compulsive Disorder	0.29859
Alzheimer Disease	Multiple System Atrophy	0.185419
Alzheimer Disease	Depressive Disorder, Major	0.558467
Alzheimer Disease	Attention Deficit Disorder with Hyperactivity	0.181804
Alzheimer Disease	Mucopolysaccharidosis III	0.101757
Alzheimer Disease	Striatonigral Degeneration	0.171813
Alzheimer Disease	Developmental Disabilities	0.131033
Alzheimer Disease	Alcohol Withdrawal Delirium	0.206082
Alzheimer Disease	Persian Gulf Syndrome	0.133712
Alzheimer Disease	Xanthomatosis	0.11136
Alzheimer Disease	Death	0.140928
Alzheimer Disease	Vitamin B 12 Deficiency	0.23361
Alzheimer Disease	Bulbo-Spinal Atrophy, X-Linked	0.176543
Alzheimer Disease	Demyelinating Diseases	0.125043
Alzheimer Disease	Language Disorders	0.174898
Alzheimer Disease	Sclerosis	0.262416
Alzheimer Disease	Lewy Body Disease	0.351709
Alzheimer Disease	Atrophy	0.815629
Alzheimer Disease	Insomnia, Fatal Familial	0.269619
Alzheimer Disease	Meningioma	0.171999
Classical Lissencephalies and Subcortical Band Heterotopias	Hyperlysinemias	0.64867
Classical Lissencephalies and Subcortical Band Heterotopias	Wolf-Hirschhorn Syndrome	0.63548
Liposarcoma	Gallbladder Neoplasms	0.200911
Liposarcoma	Paraganglioma	0.316001
Liposarcoma	Lung Diseases, Obstructive	0.197839
Liposarcoma	Disorders of Sex Development	0.133413
Liposarcoma	Hepatomegaly	0.301367
Liposarcoma	Scleroderma, Localized	0.190224
Liposarcoma	Pancytopenia	0.284162
Liposarcoma	Intestinal Polyps	0.320801
Liposarcoma	Laryngeal Diseases	0.388787
Liposarcoma	Arthritis, Psoriatic	0.194502
Liposarcoma	Neuroendocrine Tumors	0.412992
Liposarcoma	Nails, Malformed	0.125684
Liposarcoma	Neoplasm Metastasis	0.241382
Liposarcoma	Uterine Cervical Neoplasms	0.251828
Liposarcoma	Budd-Chiari Syndrome	0.287653
Liposarcoma	Pachyonychia Congenita	0.392104
Liposarcoma	Rhinitis	0.208226
Liposarcoma	Fibromatosis, Aggressive	0.181198
Liposarcoma	Breast Neoplasms, Male	0.133551
Liposarcoma	Aortic Aneurysm, Abdominal	0.319718
Liposarcoma	Thrombocythemia, Essential	0.162285
Liposarcoma	Urogenital Abnormalities	0.222552
Liposarcoma	Aneurysm	0.33642
Liposarcoma	Behcet Syndrome	0.210893
Liposarcoma	Infertility, Female	0.134814
Liposarcoma	Soft Tissue Neoplasms	0.320274
Liposarcoma	Hemorrhage	0.255449
Liposarcoma	Rhabdomyosarcoma	0.322723
Liposarcoma	Long QT Syndrome	0.114728
Liposarcoma	Carcinoma, Basal Cell	0.131947
Liposarcoma	Carcinoma, Small Cell	0.296295
Liposarcoma	Thyroid Neoplasms	0.182458
Liposarcoma	Neoplasm Invasiveness	0.337848
Liposarcoma	Torsades de Pointes	0.139053
Liposarcoma	Epidermal Necrolysis, Toxic	0.146641
Liposarcoma	Neoplasms, Germ Cell and Embryonal	0.308536
Liposarcoma	Coffin-Lowry Syndrome	0.104799
Liposarcoma	Adrenocortical Carcinoma	0.124613
Liposarcoma	Musculoskeletal Abnormalities	0.161117
Liposarcoma	Osteosarcoma	0.25787
Liposarcoma	Hereditary Autoinflammatory Diseases	0.233586
Liposarcoma	Metabolic Diseases	0.109717
Liposarcoma	Bronchiectasis	0.325154
Liposarcoma	Fallopian Tube Neoplasms	0.398439
Liposarcoma	Ossification, Heterotopic	0.111862
Liposarcoma	Fibromatosis, Abdominal	0.397303
Liposarcoma	Respiration Disorders	0.252886
Liposarcoma	Gastrointestinal Stromal Tumors	0.460553
Liposarcoma	Hemangiosarcoma	0.402363
Liposarcoma	Neuroectodermal Tumors, Primitive	0.168912
Liposarcoma	Osteochondrodysplasias	0.122089
Liposarcoma	Multiple Endocrine Neoplasia Type 1	0.134215
Liposarcoma	Pulmonary Emphysema	0.284573
Liposarcoma	Colonic Polyps	0.174406
Liposarcoma	Aneurysm, Dissecting	0.282552
Liposarcoma	Bone Resorption	0.131371
Liposarcoma	Ureteral Neoplasms	0.152479
Liposarcoma	Prader-Willi Syndrome	0.147546
Liposarcoma	Polycythemia Vera	0.104706
Liposarcoma	Femoral Fractures	0.170049
Liposarcoma	Sarcoma, Ewing's	0.402737
Liposarcoma	Stevens-Johnson Syndrome	0.191572
Liposarcoma	Wounds, Penetrating	0.277104
Liposarcoma	Carcinoma, Adenoid Cystic	0.316819
Liposarcoma	Thoracic Diseases	0.272257
Liposarcoma	Fibrosarcoma	0.131622
Liposarcoma	Spasms, Infantile	0.101375
Liposarcoma	Neoplasms, Radiation-Induced	0.108747
Liposarcoma	Niemann-Pick Diseases	0.113004
Liposarcoma	Aortic Aneurysm, Thoracic	0.391941
Liposarcoma	Nasopharyngeal Neoplasms	0.204179
Liposarcoma	Conjunctivitis	0.253382
Liposarcoma	Muscular Dystrophy, Duchenne	0.129066
Liposarcoma	Pancreatitis	0.441414
Liposarcoma	Gastrinoma	0.157988
Liposarcoma	Fibrosis	0.276458
Liposarcoma	Papilloma	0.509271
Liposarcoma	Pulmonary Alveolar Proteinosis	0.385444
Liposarcoma	Raynaud Disease	0.105477
Liposarcoma	Peritonitis	0.31958
Liposarcoma	Heart Block	0.13751
Liposarcoma	Mesothelioma	0.522244
Liposarcoma	Testicular Diseases	0.10866
Liposarcoma	Urinary Bladder Neoplasms	0.158518
Liposarcoma	Adenocarcinoma, Follicular	0.213542
Liposarcoma	Precancerous Conditions	0.117046
Liposarcoma	Endometrial Neoplasms	0.179607
Liposarcoma	Histiocytoma	0.297088
Liposarcoma	Endometriosis	0.164624
Liposarcoma	Spherocytosis, Hereditary	0.11268
Liposarcoma	Abdominal Neoplasms	0.482734
Liposarcoma	Intestinal Perforation	0.327678
Liposarcoma	Liver Diseases, Alcoholic	0.12297
Liposarcoma	Calcinosis	0.294056
Liposarcoma	Oral Ulcer	0.238218
Liposarcoma	Neutropenia	0.21187
Liposarcoma	Pulmonary Embolism	0.400538
Liposarcoma	Lymphatic Metastasis	0.174439
Liposarcoma	Female Urogenital Diseases	0.106873
Liposarcoma	Skin Ulcer	0.228305
Liposarcoma	Tongue Neoplasms	0.102411
Liposarcoma	Seminoma	0.262356
Liposarcoma	Arthritis, Juvenile Rheumatoid	0.2927
Liposarcoma	Thrombosis	0.237808
Liposarcoma	Nail Diseases	0.135008
Liposarcoma	Ovarian Diseases	0.321582
Liposarcoma	Pulmonary Veno-Occlusive Disease	0.320582
Liposarcoma	Telangiectasis	0.101345
Liposarcoma	Venous Thrombosis	0.443954
Liposarcoma	Bronchial Hyperreactivity	0.351228
Liposarcoma	Puberty, Precocious	0.11734
Liposarcoma	Cardiomyopathy, Dilated	0.160497
Liposarcoma	Hereditary Sensory and Autonomic Neuropathies	0.133697
Liposarcoma	Bone Neoplasms	0.26098
Liposarcoma	Hoarseness	0.405601
Liposarcoma	Death, Sudden, Cardiac	0.145216
Liposarcoma	Hyperhomocysteinemia	0.143371
Liposarcoma	Myelodysplastic Syndromes	0.178843
Liposarcoma	Ectodermal Dysplasia	0.142245
Liposarcoma	Splenomegaly	0.29556
Liposarcoma	Klippel-Trenaunay-Weber Syndrome	0.15346
Liposarcoma	Chondrosarcoma, Mesenchymal	0.40325
Liposarcoma	Sarcoma	0.372189
Liposarcoma	Liver Failure, Acute	0.170354
Liposarcoma	Tachycardia, Ventricular	0.124827
Liposarcoma	Adenoma, Liver Cell	0.285331
Liposarcoma	Neoplasms, Second Primary	0.254762
Liposarcoma	Fractures, Bone	0.188228
Liposarcoma	Hyperlipoproteinemia Type II	0.165322
Liposarcoma	Breast Diseases	0.109521
Liposarcoma	Cryptorchidism	0.213988
Liposarcoma	Renal Insufficiency	0.116624
Liposarcoma	Testicular Neoplasms	0.197741
Liposarcoma	Pyoderma Gangrenosum	0.225061
Liposarcoma	Ventricular Fibrillation	0.142419
Liposarcoma	Pulmonary Fibrosis	0.370737
Liposarcoma	Arteriovenous Malformations	0.169225
Liposarcoma	Hernia, Diaphragmatic	0.332964
Liposarcoma	Astrocytoma	0.115058
Liposarcoma	Inflammatory Bowel Diseases	0.183069
Liposarcoma	Carcinoma, Pancreatic Ductal	0.18579
Liposarcoma	Pheochromocytoma	0.313375
Liposarcoma	Thromboembolism	0.252876
Liposarcoma	Insulinoma	0.116825
Liposarcoma	Malnutrition	0.1238
Liposarcoma	Idiopathic Pulmonary Fibrosis	0.37128
Liposarcoma	Facies	0.237918
Liposarcoma	Hernia, Umbilical	0.198198
Liposarcoma	Carcinoma, Transitional Cell	0.190879
Liposarcoma	Heart Septal Defects	0.115582
Liposarcoma	Celiac Disease	0.102679
Liposarcoma	Heat Stress Disorders	0.151988
Liposarcoma	Primary Myelofibrosis	0.401085
Liposarcoma	Intestinal Pseudo-Obstruction	0.166241
Liposarcoma	Aortic Aneurysm	0.368596
Liposarcoma	Leukoencephalitis, Acute Hemorrhagic	0.114729
Liposarcoma	Cardiomyopathy, Hypertrophic	0.178662
Liposarcoma	Dyslipidemias	0.115148
Liposarcoma	Osteitis Deformans	0.100101
Liposarcoma	Neoplasm, Residual	0.277762
Liposarcoma	Salivary Gland Neoplasms	0.175053
Liposarcoma	Graft vs Host Disease	0.136493
Liposarcoma	Adenomatous Polyposis Coli	0.279842
Liposarcoma	Thrombophilia	0.140062
Liposarcoma	Thrombocytosis	0.160109
Mitral Valve Prolapse	Myocardial Stunning	0.145415
Mitral Valve Prolapse	Aortic Valve Stenosis	0.731089
Mitral Valve Prolapse	Hyperparathyroidism	0.11803
Mitral Valve Prolapse	Angina Pectoris	0.140471
Mitral Valve Prolapse	Hypotension	0.177636
Mitral Valve Prolapse	Mucocutaneous Lymph Node Syndrome	0.119951
Mitral Valve Prolapse	Budd-Chiari Syndrome	0.128238
Mitral Valve Prolapse	Aortic Stenosis, Supravalvular	0.140786
Mitral Valve Prolapse	Anemia, Sickle Cell	0.142037
Mitral Valve Prolapse	Cardiomyopathy, Hypertrophic, Familial	0.525298
Mitral Valve Prolapse	Long QT Syndrome	0.213612
Mitral Valve Prolapse	Anodontia	0.170585
Mitral Valve Prolapse	Cocaine-Related Disorders	0.170758
Mitral Valve Prolapse	Heart Valve Diseases	0.93182
Mitral Valve Prolapse	Arrhythmogenic Right Ventricular Dysplasia	0.207473
Mitral Valve Prolapse	Torsades de Pointes	0.220145
Mitral Valve Prolapse	Coffin-Lowry Syndrome	0.180978
Mitral Valve Prolapse	Anxiety Disorders	0.107703
Mitral Valve Prolapse	Tetralogy of Fallot	0.182201
Mitral Valve Prolapse	Substance-Related Disorders	0.102763
Mitral Valve Prolapse	Anaphylaxis	0.13617
Mitral Valve Prolapse	Hemangiosarcoma	0.152505
Mitral Valve Prolapse	Cardiomegaly	0.18298
Mitral Valve Prolapse	Chondrosarcoma	0.100526
Mitral Valve Prolapse	Pneumothorax	0.1785
Mitral Valve Prolapse	Aneurysm, Dissecting	0.296783
Mitral Valve Prolapse	Ehlers-Danlos Syndrome	0.125741
Mitral Valve Prolapse	Thoracic Diseases	0.177972
Mitral Valve Prolapse	Cardiomyopathy, Restrictive	0.220026
Mitral Valve Prolapse	Coronary Disease	0.164864
Mitral Valve Prolapse	Aortic Aneurysm, Thoracic	0.24405
Mitral Valve Prolapse	Coronary Aneurysm	0.299185
Mitral Valve Prolapse	Hyperthyroidism	0.130912
Mitral Valve Prolapse	Ductus Arteriosus, Patent	0.694744
Mitral Valve Prolapse	Fibrosis	0.171061
Mitral Valve Prolapse	Upper Extremity Deformities, Congenital	0.420839
Mitral Valve Prolapse	Heart Block	0.304586
Mitral Valve Prolapse	Mesothelioma	0.181695
Mitral Valve Prolapse	Hypocalcemia	0.100185
Mitral Valve Prolapse	Noonan Syndrome	0.143701
Mitral Valve Prolapse	Anemia, Iron-Deficiency	0.128653
Mitral Valve Prolapse	Histiocytoma	0.167494
Mitral Valve Prolapse	Panic Disorder	0.109771
Mitral Valve Prolapse	Calcinosis	0.299767
Mitral Valve Prolapse	Eosinophilic Esophagitis	0.170817
Mitral Valve Prolapse	Wolff-Parkinson-White Syndrome	0.279149
Mitral Valve Prolapse	Coronary Restenosis	0.115054
Mitral Valve Prolapse	Pulmonary Embolism	0.220068
Mitral Valve Prolapse	Thrombosis	0.152546
Mitral Valve Prolapse	Cardiomyopathy, Dilated	0.236852
Mitral Valve Prolapse	Myocardial Infarction	0.147185
Mitral Valve Prolapse	Tietze's Syndrome	0.2292
Mitral Valve Prolapse	Hypoparathyroidism	0.101984
Mitral Valve Prolapse	Death, Sudden, Cardiac	0.2474
Mitral Valve Prolapse	Neuroectodermal Tumors	0.114395
Mitral Valve Prolapse	Hypereosinophilic Syndrome	0.107157
Mitral Valve Prolapse	Sarcoma	0.178906
Mitral Valve Prolapse	Coronary Vasospasm	0.135405
Mitral Valve Prolapse	Tachycardia, Ventricular	0.228998
Mitral Valve Prolapse	Hyperlipoproteinemia Type II	0.130432
Mitral Valve Prolapse	Sarcoidosis	0.137674
Mitral Valve Prolapse	Pulmonary Valve Stenosis	0.748226
Mitral Valve Prolapse	Ventricular Fibrillation	0.246477
Mitral Valve Prolapse	Arteriovenous Malformations	0.367739
Mitral Valve Prolapse	Hernia, Diaphragmatic	0.112431
Mitral Valve Prolapse	Brugada Syndrome	0.206052
Mitral Valve Prolapse	Pheochromocytoma	0.182464
Mitral Valve Prolapse	Thromboembolism	0.149175
Mitral Valve Prolapse	Situs Inversus	0.150752
Mitral Valve Prolapse	Heart Septal Defects	0.717855
Mitral Valve Prolapse	Aortic Aneurysm	0.488085
Mitral Valve Prolapse	Dextrocardia	0.330313
Mitral Valve Prolapse	Cardiomyopathy, Hypertrophic	0.757464
Mitral Valve Prolapse	Sarcoma, Synovial	0.141744
Mitral Valve Prolapse	Liver Failure	0.101081
Gallbladder Neoplasms	Scleroderma, Localized	0.148812
Gallbladder Neoplasms	Kidney Calculi	0.272363
Gallbladder Neoplasms	Stomach Ulcer	0.145672
Gallbladder Neoplasms	Hepatic Encephalopathy	0.561411
Gallbladder Neoplasms	Intestinal Polyps	0.355304
Gallbladder Neoplasms	Arthritis, Psoriatic	0.108443
Gallbladder Neoplasms	Neoplasm Metastasis	0.283511
Gallbladder Neoplasms	Uterine Cervical Neoplasms	0.232
Gallbladder Neoplasms	Budd-Chiari Syndrome	0.238567
Gallbladder Neoplasms	Agammaglobulinemia	0.219771
Gallbladder Neoplasms	Fibromatosis, Aggressive	0.119328
Gallbladder Neoplasms	Anemia, Sickle Cell	0.226017
Gallbladder Neoplasms	Aortic Aneurysm, Abdominal	0.233928
Gallbladder Neoplasms	Thrombocythemia, Essential	0.115864
Gallbladder Neoplasms	Urogenital Abnormalities	0.143048
Gallbladder Neoplasms	Aneurysm	0.221066
Gallbladder Neoplasms	Infertility, Female	0.119862
Gallbladder Neoplasms	Soft Tissue Neoplasms	0.19049
Gallbladder Neoplasms	Hemorrhage	0.139348
Gallbladder Neoplasms	Thyroid Neoplasms	0.135182
Gallbladder Neoplasms	Hereditary Autoinflammatory Diseases	0.129638
Gallbladder Neoplasms	Metabolic Diseases	0.150123
Gallbladder Neoplasms	Fallopian Tube Neoplasms	0.239024
Gallbladder Neoplasms	Carbon Tetrachloride Poisoning	0.139112
Gallbladder Neoplasms	Hepatic Veno-Occlusive Disease	0.7276
Gallbladder Neoplasms	Leukopenia	0.133879
Gallbladder Neoplasms	Gastrointestinal Stromal Tumors	0.425456
Gallbladder Neoplasms	Glucose Intolerance	0.106265
Gallbladder Neoplasms	Rhabdomyolysis	0.110511
Gallbladder Neoplasms	Hyperlipoproteinemias	0.111521
Gallbladder Neoplasms	Anaphylaxis	0.108198
Gallbladder Neoplasms	Failure to Thrive	0.103781
Gallbladder Neoplasms	Neuroectodermal Tumors, Primitive	0.126156
Gallbladder Neoplasms	Chondrosarcoma	0.101487
Gallbladder Neoplasms	Panniculitis, Nodular Nonsuppurative	0.24388
Gallbladder Neoplasms	Peutz-Jeghers Syndrome	0.283907
Gallbladder Neoplasms	Carcinoma, Medullary	0.155784
Gallbladder Neoplasms	Colonic Polyps	0.273815
Gallbladder Neoplasms	Endometrial Hyperplasia	0.113699
Gallbladder Neoplasms	Aneurysm, Dissecting	0.118264
Gallbladder Neoplasms	Bone Resorption	0.129273
Gallbladder Neoplasms	Ureteral Neoplasms	0.297183
Gallbladder Neoplasms	Stevens-Johnson Syndrome	0.115064
Gallbladder Neoplasms	Porphyria, Variegate	0.178945
Gallbladder Neoplasms	Kidney Diseases, Cystic	0.258447
Gallbladder Neoplasms	Neoplasms, Radiation-Induced	0.151976
Gallbladder Neoplasms	Cholangitis, Sclerosing	0.703813
Gallbladder Neoplasms	Acanthosis Nigricans	0.114832
Gallbladder Neoplasms	Pancreatitis	0.616283
Gallbladder Neoplasms	von Hippel-Lindau Disease	0.191923
Gallbladder Neoplasms	Fibrosis	0.220624
Gallbladder Neoplasms	Peritonitis	0.255164
Gallbladder Neoplasms	Metal Metabolism, Inborn Errors	0.16123
Gallbladder Neoplasms	Testicular Diseases	0.129446
Gallbladder Neoplasms	Urinary Bladder Neoplasms	0.136335
Gallbladder Neoplasms	Precancerous Conditions	0.145914
Gallbladder Neoplasms	Anemia, Iron-Deficiency	0.19123
Gallbladder Neoplasms	Endometrial Neoplasms	0.159795
Gallbladder Neoplasms	Spherocytosis, Hereditary	0.741579
Gallbladder Neoplasms	Genital Neoplasms, Female	0.203339
Gallbladder Neoplasms	Hernia, Inguinal	0.209338
Gallbladder Neoplasms	Intestinal Perforation	0.260805
Gallbladder Neoplasms	Lactose Intolerance	0.201476
Gallbladder Neoplasms	Liver Diseases, Alcoholic	0.288565
Gallbladder Neoplasms	Calcinosis	0.162961
Gallbladder Neoplasms	Lymphatic Metastasis	0.178681
Gallbladder Neoplasms	alpha 1-Antitrypsin Deficiency	0.228951
Gallbladder Neoplasms	Osteolysis	0.134469
Gallbladder Neoplasms	Arthritis, Juvenile Rheumatoid	0.178673
Gallbladder Neoplasms	Thrombosis	0.158895
Gallbladder Neoplasms	Diabetes Mellitus	0.115156
Gallbladder Neoplasms	Ovarian Diseases	0.19211
Gallbladder Neoplasms	Venous Thrombosis	0.341828
Gallbladder Neoplasms	Liver Cirrhosis, Experimental	0.128862
Gallbladder Neoplasms	Lipid Metabolism Disorders	0.125067
Gallbladder Neoplasms	Opioid-Related Disorders	0.117491
Gallbladder Neoplasms	Myelodysplastic Syndromes	0.10884
Gallbladder Neoplasms	Splenomegaly	0.558192
Gallbladder Neoplasms	Cholestasis, Intrahepatic	0.308435
Gallbladder Neoplasms	Liver Failure, Acute	0.698764
Gallbladder Neoplasms	Neoplasms, Second Primary	0.167727
Gallbladder Neoplasms	Fractures, Bone	0.116202
Gallbladder Neoplasms	Hyperlipoproteinemia Type II	0.127562
Gallbladder Neoplasms	Cryptorchidism	0.112574
Gallbladder Neoplasms	Multiple Organ Failure	0.222569
Gallbladder Neoplasms	Acidosis, Lactic	0.127582
Gallbladder Neoplasms	Testicular Neoplasms	0.173074
Gallbladder Neoplasms	Pyoderma Gangrenosum	0.209737
Gallbladder Neoplasms	Granulomatous Disease, Chronic	0.234855
Gallbladder Neoplasms	Hernia, Diaphragmatic	0.173415
Gallbladder Neoplasms	Inflammatory Bowel Diseases	0.261787
Gallbladder Neoplasms	Intestinal Polyposis	0.136079
Gallbladder Neoplasms	Thalassemia	0.291992
Gallbladder Neoplasms	Thromboembolism	0.114859
Gallbladder Neoplasms	Multiple Endocrine Neoplasia	0.150156
Gallbladder Neoplasms	Hernia, Umbilical	0.100399
Gallbladder Neoplasms	Celiac Disease	0.220735
Gallbladder Neoplasms	Anemia, Sideroblastic	0.310271
Gallbladder Neoplasms	Primary Myelofibrosis	0.228072
Gallbladder Neoplasms	Intestinal Pseudo-Obstruction	0.252844
Gallbladder Neoplasms	Aortic Aneurysm	0.121167
Gallbladder Neoplasms	Leukoencephalitis, Acute Hemorrhagic	0.114077
Gallbladder Neoplasms	Lipomatosis	0.1375
Gallbladder Neoplasms	Hypoalphalipoproteinemias	0.101077
Gallbladder Neoplasms	Dyslipidemias	0.105808
Gallbladder Neoplasms	Lymphopenia	0.13228
Gallbladder Neoplasms	Cholestasis	0.607204
Gallbladder Neoplasms	Graft vs Host Disease	0.265185
Gallbladder Neoplasms	Angioedema	0.380147
Gallbladder Neoplasms	Thrombophilia	0.111892
Gallbladder Neoplasms	Thrombocytosis	0.105722
Port-Wine Stain	Cafe-au-Lait Spots	0.763852
Port-Wine Stain	Fibrous Dysplasia, Polyostotic	0.763921
Port-Wine Stain	Hemorrhage	0.13276
Port-Wine Stain	Cocaine-Related Disorders	0.121196
Port-Wine Stain	Moyamoya Disease	0.154596
Port-Wine Stain	Epidermal Necrolysis, Toxic	0.192973
Port-Wine Stain	Nevus	0.518547
Port-Wine Stain	Photosensitivity Disorders	0.221304
Port-Wine Stain	Gingival Hyperplasia	0.148247
Port-Wine Stain	Amino Acid Metabolism, Inborn Errors	0.118922
Port-Wine Stain	Dermatitis, Contact	0.183731
Port-Wine Stain	Dermatitis	0.151161
Port-Wine Stain	Skin Diseases, Vascular	0.390757
Port-Wine Stain	Noonan Syndrome	0.396732
Port-Wine Stain	Lichenoid Eruptions	0.180843
Port-Wine Stain	Nail Diseases	0.237567
Port-Wine Stain	Darier Disease	0.176736
Port-Wine Stain	Colorectal Neoplasms, Hereditary Nonpolyposis	0.749859
Port-Wine Stain	Breast Diseases	0.157575
Port-Wine Stain	Neurofibromatosis 1	0.697192
Port-Wine Stain	Neurofibromatosis 2	0.175611
Port-Wine Stain	Intestinal Polyposis	0.357383
Port-Wine Stain	Corneal Dystrophies, Hereditary	0.230761
Pituitary Neoplasms	Vitreoretinopathy, Proliferative	0.1844
Pituitary Neoplasms	Refractive Errors	0.132186
Pituitary Neoplasms	Ocular Motility Disorders	0.201363
Pituitary Neoplasms	Macular Degeneration	0.451802
Pituitary Neoplasms	Marfan Syndrome	0.214279
Pituitary Neoplasms	Muscular Diseases	0.108844
Pituitary Neoplasms	Hepatomegaly	0.107014
Pituitary Neoplasms	Neurotoxicity Syndromes	0.118045
Pituitary Neoplasms	Lipid Metabolism, Inborn Errors	0.109295
Pituitary Neoplasms	Lymphoma, T-Cell	0.181379
Pituitary Neoplasms	Cherubism	0.101281
Pituitary Neoplasms	Hypotension	0.127635
Pituitary Neoplasms	Glioblastoma	0.33204
Pituitary Neoplasms	Rhabdoid Tumor	0.186061
Pituitary Neoplasms	Central Nervous System Diseases	0.251273
Pituitary Neoplasms	Granuloma	0.247495
Pituitary Neoplasms	Neoplasm Metastasis	0.228238
Pituitary Neoplasms	Lymphoma, B-Cell	0.22008
Pituitary Neoplasms	Rhinitis	0.123775
Pituitary Neoplasms	Tobacco Use Disorder	0.161164
Pituitary Neoplasms	Multiple Sclerosis	0.260319
Pituitary Neoplasms	Anemia, Sickle Cell	0.120655
Pituitary Neoplasms	Thrombocythemia, Essential	0.193005
Pituitary Neoplasms	Brain Injuries	0.152488
Pituitary Neoplasms	Precursor Cell Lymphoblastic Leukemia-Lymphoma	0.20845
Pituitary Neoplasms	Kidney Failure, Chronic	0.10105
Pituitary Neoplasms	Aneurysm	0.158716
Pituitary Neoplasms	Behcet Syndrome	0.297109
Pituitary Neoplasms	Hydrocephalus	0.449149
Pituitary Neoplasms	Night Blindness	0.340766
Pituitary Neoplasms	Migraine with Aura	0.413084
Pituitary Neoplasms	Rhabdomyosarcoma	0.190622
Pituitary Neoplasms	Hypothyroidism	0.161127
Pituitary Neoplasms	Diabetic Retinopathy	0.271836
Pituitary Neoplasms	Cerebellar Diseases	0.102144
Pituitary Neoplasms	Carcinoma, Basal Cell	0.251232
Pituitary Neoplasms	Carcinoma, Small Cell	0.153992
Pituitary Neoplasms	Moyamoya Disease	0.192922
Pituitary Neoplasms	Neoplasm Invasiveness	0.143943
Pituitary Neoplasms	Epidermal Necrolysis, Toxic	0.16317
Pituitary Neoplasms	Osteosarcoma	0.114302
Pituitary Neoplasms	Metabolic Diseases	0.171719
Pituitary Neoplasms	Nevus	0.182364
Pituitary Neoplasms	Hypercholesterolemia	0.153031
Pituitary Neoplasms	Epidermal Cyst	0.252853
Pituitary Neoplasms	Prostatic Neoplasms	0.105187
Pituitary Neoplasms	Pigmentation Disorders	0.118615
Pituitary Neoplasms	Osteopetrosis	0.227556
Pituitary Neoplasms	Substance-Related Disorders	0.155183
Pituitary Neoplasms	Brain Diseases, Metabolic	0.110529
Pituitary Neoplasms	Carotid Stenosis	0.159808
Pituitary Neoplasms	Sinusitis	0.380321
Pituitary Neoplasms	Glucose Intolerance	0.136277
Pituitary Neoplasms	Hyperlipoproteinemias	0.14427
Pituitary Neoplasms	Hyponatremia	0.110648
Pituitary Neoplasms	Hemangiosarcoma	0.136376
Pituitary Neoplasms	Neuroectodermal Tumors, Primitive	0.227262
Pituitary Neoplasms	Leukemia, Lymphocytic, Chronic, B-Cell	0.106852
Pituitary Neoplasms	Diabetes Insipidus	0.107751
Pituitary Neoplasms	Chondrosarcoma	0.177444
Pituitary Neoplasms	Arteriosclerosis	0.126159
Pituitary Neoplasms	Hypersensitivity	0.104978
Pituitary Neoplasms	Headache	0.376171
Pituitary Neoplasms	Endometrial Hyperplasia	0.137979
Pituitary Neoplasms	Aneurysm, Dissecting	0.127372
Pituitary Neoplasms	Bone Resorption	0.156622
Pituitary Neoplasms	Cerebral Amyloid Angiopathy	0.147583
Pituitary Neoplasms	Polycythemia Vera	0.112206
Pituitary Neoplasms	Carotid Artery Diseases	0.466319
Pituitary Neoplasms	Cerebral Hemorrhage	0.299994
Pituitary Neoplasms	Glaucoma	0.584584
Pituitary Neoplasms	Ehlers-Danlos Syndrome	0.145285
Pituitary Neoplasms	Sarcoma, Ewing's	0.139524
Pituitary Neoplasms	Stevens-Johnson Syndrome	0.204888
Pituitary Neoplasms	Neoplasm Recurrence, Local	0.180518
Pituitary Neoplasms	Fibrosarcoma	0.10641
Pituitary Neoplasms	Fibrous Dysplasia of Bone	0.422462
Pituitary Neoplasms	Neoplasms, Radiation-Induced	0.163829
Pituitary Neoplasms	Gyrate Atrophy	0.285663
Pituitary Neoplasms	Spinocerebellar Ataxias	0.105059
Pituitary Neoplasms	Niemann-Pick Diseases	0.223826
Pituitary Neoplasms	Acanthosis Nigricans	0.125014
Pituitary Neoplasms	Nasopharyngeal Neoplasms	0.264984
Pituitary Neoplasms	Oligospermia	0.140276
Pituitary Neoplasms	Intracranial Arteriovenous Malformations	0.464978
Pituitary Neoplasms	Precursor B-Cell Lymphoblastic Leukemia-Lymphoma	0.141623
Pituitary Neoplasms	Burkitt Lymphoma	0.204761
Pituitary Neoplasms	Polycystic Ovary Syndrome	0.106851
Pituitary Neoplasms	von Hippel-Lindau Disease	0.337054
Pituitary Neoplasms	Psoriasis	0.109038
Pituitary Neoplasms	Fibrosis	0.107937
Pituitary Neoplasms	Papilloma	0.135664
Pituitary Neoplasms	Migraine without Aura	0.251382
Pituitary Neoplasms	Retinoblastoma	0.239644
Pituitary Neoplasms	Achondroplasia	0.10053
Pituitary Neoplasms	Cerebral Infarction	0.196217
Pituitary Neoplasms	Urinary Bladder Neoplasms	0.114477
Pituitary Neoplasms	Pregnancy Complications	0.101651
Pituitary Neoplasms	Supratentorial Neoplasms	0.235717
Pituitary Neoplasms	Precancerous Conditions	0.120644
Pituitary Neoplasms	Endometrial Neoplasms	0.149889
Pituitary Neoplasms	Histiocytoma	0.210255
Pituitary Neoplasms	Carcinoma in Situ	0.104742
Pituitary Neoplasms	Intracranial Aneurysm	0.609877
Pituitary Neoplasms	Refsum Disease	0.188176
Pituitary Neoplasms	Calcinosis	0.152904
Pituitary Neoplasms	Uterine Neoplasms	0.144164
Pituitary Neoplasms	Retinal Degeneration	0.360384
Pituitary Neoplasms	Camurati-Engelmann Syndrome	0.111412
Pituitary Neoplasms	Eye Diseases, Hereditary	0.315321
Pituitary Neoplasms	Myositis	0.104231
Pituitary Neoplasms	Leukemia-Lymphoma, Adult T-Cell	0.134566
Pituitary Neoplasms	Arthritis, Juvenile Rheumatoid	0.210997
Pituitary Neoplasms	Thrombosis	0.101696
Pituitary Neoplasms	Diabetes Mellitus	0.144863
Pituitary Neoplasms	Leukemia, Myelogenous, Chronic, BCR-ABL Positive	0.26952
Pituitary Neoplasms	Craniosynostoses	0.162689
Pituitary Neoplasms	Kidney Neoplasms	0.155703
Pituitary Neoplasms	Telangiectasis	0.227066
Pituitary Neoplasms	Neuronal Ceroid-Lipofuscinoses	0.299079
Pituitary Neoplasms	Venous Thrombosis	0.247579
Pituitary Neoplasms	Cushing Syndrome	0.196523
Pituitary Neoplasms	Blindness	0.195323
Pituitary Neoplasms	Medulloblastoma	0.255633
Pituitary Neoplasms	Pterygium	0.498912
Pituitary Neoplasms	Puberty, Precocious	0.147824
Pituitary Neoplasms	Craniocerebral Trauma	0.346457
Pituitary Neoplasms	Uveitis	0.544272
Pituitary Neoplasms	Glaucoma, Open-Angle	0.644359
Pituitary Neoplasms	Hyperinsulinism	0.144375
Pituitary Neoplasms	Brain Neoplasms	0.540905
Pituitary Neoplasms	Hyperhomocysteinemia	0.213754
Pituitary Neoplasms	Hemochromatosis	0.120259
Pituitary Neoplasms	Hypoglycemia	0.103629
Pituitary Neoplasms	Klippel-Trenaunay-Weber Syndrome	0.100066
Pituitary Neoplasms	Iron Overload	0.134944
Pituitary Neoplasms	Neoplasms, Second Primary	0.265241
Pituitary Neoplasms	Glycogen Storage Disease Type VIII	0.143916
Pituitary Neoplasms	Fractures, Bone	0.181388
Pituitary Neoplasms	Hyperlipoproteinemia Type II	0.118328
Pituitary Neoplasms	Hypothalamic Diseases	0.208818
Pituitary Neoplasms	Ischemic Attack, Transient	0.236009
Pituitary Neoplasms	Lymphoma, Large B-Cell, Diffuse	0.22732
Pituitary Neoplasms	HIV Seropositivity	0.158349
Pituitary Neoplasms	Hyperglycinemia, Nonketotic	0.234764
Pituitary Neoplasms	Retinal Diseases	0.53214
Pituitary Neoplasms	Acidosis, Lactic	0.110894
Pituitary Neoplasms	Sarcoidosis	0.283486
Pituitary Neoplasms	Choroidal Neovascularization	0.549978
Pituitary Neoplasms	Lupus Erythematosus, Systemic	0.13509
Pituitary Neoplasms	Ophthalmoplegia	0.250016
Pituitary Neoplasms	Arteriovenous Malformations	0.150871
Pituitary Neoplasms	Neurofibromatosis 2	0.166644
Pituitary Neoplasms	Eye Abnormalities	0.335041
Pituitary Neoplasms	Migraine Disorders	0.487051
Pituitary Neoplasms	Hemangioma	0.122331
Pituitary Neoplasms	Astrocytoma	0.397589
Pituitary Neoplasms	Arachnodactyly	0.141032
Pituitary Neoplasms	Nose Diseases	0.264429
Pituitary Neoplasms	Pheochromocytoma	0.344194
Pituitary Neoplasms	Thalassemia	0.116855
Pituitary Neoplasms	Thromboembolism	0.164713
Pituitary Neoplasms	Heroin Dependence	0.154761
Pituitary Neoplasms	Hemangioma, Capillary	0.113255
Pituitary Neoplasms	Glycogen Storage Disease	0.10981
Pituitary Neoplasms	Corneal Dystrophies, Hereditary	0.337032
Pituitary Neoplasms	Papilloma, Choroid Plexus	0.31974
Pituitary Neoplasms	Carcinoma, Transitional Cell	0.102971
Pituitary Neoplasms	Stroke	0.119755
Pituitary Neoplasms	Hamartoma	0.159414
Pituitary Neoplasms	Retinitis Pigmentosa	0.305433
Pituitary Neoplasms	Addison Disease	0.15463
Pituitary Neoplasms	Leukoencephalitis, Acute Hemorrhagic	0.221561
Pituitary Neoplasms	Lipomatosis	0.102873
Pituitary Neoplasms	Cystadenocarcinoma, Serous	0.225006
Pituitary Neoplasms	Choroideremia	0.425021
Pituitary Neoplasms	Optic Neuropathy, Ischemic	0.530591
Pituitary Neoplasms	Dyslipidemias	0.135306
Pituitary Neoplasms	Optic Nerve Diseases	0.715017
Pituitary Neoplasms	Diabetic Cardiomyopathies	0.104403
Pituitary Neoplasms	Osteitis Deformans	0.143394
Pituitary Neoplasms	WAGR Syndrome	0.111634
Pituitary Neoplasms	Neoplasm, Residual	0.206015
Pituitary Neoplasms	Demyelinating Diseases	0.321554
Pituitary Neoplasms	Atrophy	0.146173
Pituitary Neoplasms	Amenorrhea	0.126995
Pituitary Neoplasms	Hypercalcemia	0.151325
Pituitary Neoplasms	Polyendocrinopathies, Autoimmune	0.136336
Pituitary Neoplasms	Thrombocytosis	0.204761
Pituitary Neoplasms	Myopia	0.264144
Vitreoretinopathy, Proliferative	Retinal Drusen	0.357191
Vitreoretinopathy, Proliferative	Arachnodactyly	0.349197
Duodenal Diseases	Kidney Calculi	0.108982
Duodenal Diseases	Intestinal Polyps	0.57135
Duodenal Diseases	Fibromatosis, Aggressive	0.182197
Duodenal Diseases	Aortic Aneurysm, Abdominal	0.389104
Duodenal Diseases	Epidermal Necrolysis, Toxic	0.10834
Duodenal Diseases	Fallopian Tube Neoplasms	0.423729
Duodenal Diseases	Colonic Polyps	0.44599
Duodenal Diseases	Aneurysm, Dissecting	0.159113
Duodenal Diseases	Neoplasms, Radiation-Induced	0.109571
Duodenal Diseases	Peritonitis	0.496082
Duodenal Diseases	Precancerous Conditions	0.282595
Duodenal Diseases	Spherocytosis, Hereditary	0.15755
Duodenal Diseases	Lactose Intolerance	0.235145
Duodenal Diseases	Rectal Fistula	0.129719
Duodenal Diseases	Venous Thrombosis	0.401087
Duodenal Diseases	Myelodysplastic Syndromes	0.128183
Duodenal Diseases	Granulomatous Disease, Chronic	0.225724
Duodenal Diseases	Hernia, Diaphragmatic	0.440072
Duodenal Diseases	Papilloma, Choroid Plexus	0.112324
Duodenal Diseases	Celiac Disease	0.367331
Duodenal Diseases	Primary Myelofibrosis	0.223043
Duodenal Diseases	Aortic Aneurysm	0.192344
Duodenal Diseases	Lipomatosis	0.109353
Duodenal Diseases	Graft vs Host Disease	0.195149
Refractive Errors	Vitreoretinopathy, Proliferative	0.326878
Refractive Errors	Amblyopia	0.904725
Refractive Errors	Tobacco Use Disorder	0.411726
Refractive Errors	Night Blindness	0.151834
Refractive Errors	Anisometropia	0.916668
Refractive Errors	Gyrate Atrophy	0.344333
Refractive Errors	Optic Atrophy, Hereditary, Leber	0.163129
Refractive Errors	Optic Atrophies, Hereditary	0.139934
Refractive Errors	Retinal Degeneration	0.128371
Refractive Errors	Low Tension Glaucoma	0.153756
Refractive Errors	Aniridia	0.239379
Refractive Errors	Choroidal Neovascularization	0.220141
Refractive Errors	Corneal Dystrophies, Hereditary	0.266329
Myoclonus	Myoclonic Epilepsy, Juvenile	0.385201
Myoclonus	Myoclonic Epilepsies, Progressive	0.408529
Myoclonus	Lipid Metabolism, Inborn Errors	0.167113
Myoclonus	Diffuse Cerebral Sclerosis of Schilder	0.427284
Myoclonus	Epilepsy, Rolandic	0.178315
Myoclonus	Creutzfeldt-Jakob Syndrome	0.837944
Myoclonus	Cerebellar Diseases	0.18362
Myoclonus	Lafora Disease	0.282151
Myoclonus	Hepatolenticular Degeneration	0.170252
Myoclonus	Sphingolipidoses	0.287931
Myoclonus	Hashimoto Disease	0.124462
Myoclonus	Photosensitivity Disorders	0.209704
Myoclonus	Dystonia Musculorum Deformans	0.110908
Myoclonus	Leukemia, Monocytic, Acute	0.111781
Myoclonus	Tic Disorders	0.181374
Myoclonus	Brain Diseases, Metabolic	0.388826
Myoclonus	Leukodystrophy, Metachromatic	0.104376
Myoclonus	Eosinophilia-Myalgia Syndrome	0.265299
Myoclonus	Rhabdomyolysis	0.113879
Myoclonus	Restless Legs Syndrome	0.352192
Myoclonus	Unverricht-Lundborg Syndrome	0.954774
Myoclonus	Cerebral Amyloid Angiopathy	0.134838
Myoclonus	Spasms, Infantile	0.2898
Myoclonus	Hypoxia, Brain	0.328058
Myoclonus	Prion Diseases	0.243701
Myoclonus	Spinocerebellar Ataxias	0.163042
Myoclonus	Spinocerebellar Degenerations	0.227
Myoclonus	Epilepsy, Benign Neonatal	0.116374
Myoclonus	Muscular Dystrophies, Limb-Girdle	0.109992
Myoclonus	Hypertrophy	0.191058
Myoclonus	Abdominal Neoplasms	0.21348
Myoclonus	Drug Toxicity	0.166753
Myoclonus	Telangiectasis	0.104889
Myoclonus	Neuronal Ceroid-Lipofuscinoses	0.293741
Myoclonus	Olivopontocerebellar Atrophies	0.321483
Myoclonus	Homocystinuria	0.109762
Myoclonus	Fractures, Closed	0.127764
Myoclonus	Neoplasms, Second Primary	0.11364
Myoclonus	Lipidoses	0.469378
Myoclonus	Alexander Disease	0.18409
Myoclonus	Thyroiditis, Autoimmune	0.230106
Myoclonus	Angelman Syndrome	0.13727
Myoclonus	Papilloma, Choroid Plexus	0.284685
Myoclonus	Neuroblastoma	0.740405
Myoclonus	Leukodystrophy, Globoid Cell	0.148752
Myoclonus	Stiff-Person Syndrome	0.217974
Myoclonus	Epilepsies, Myoclonic	0.73974
Bipolar Disorder	Ocular Motility Disorders	0.100865
Bipolar Disorder	Coloboma	0.16067
Bipolar Disorder	Leber Congenital Amaurosis	0.120102
Bipolar Disorder	Dyskinesia, Drug-Induced	0.352999
Bipolar Disorder	Macular Degeneration	0.104904
Bipolar Disorder	Hepatomegaly	0.108425
Bipolar Disorder	Subacute Sclerosing Panencephalitis	0.134565
Bipolar Disorder	Neurotoxicity Syndromes	0.379324
Bipolar Disorder	Myoclonic Epilepsy, Juvenile	0.531626
Bipolar Disorder	Myoclonic Epilepsies, Progressive	0.14517
Bipolar Disorder	Psychoses, Substance-Induced	0.503184
Bipolar Disorder	Intracranial Hemorrhages	0.1383
Bipolar Disorder	Hepatic Encephalopathy	0.236157
Bipolar Disorder	Intestinal Polyps	0.104809
Bipolar Disorder	Cleidocranial Dysplasia	0.129999
Bipolar Disorder	Eunuchism	0.135155
Bipolar Disorder	Lipid Metabolism, Inborn Errors	0.17795
Bipolar Disorder	Lymphoma, T-Cell	0.117379
Bipolar Disorder	Glioblastoma	0.22359
Bipolar Disorder	Hypoxia-Ischemia, Brain	0.121599
Bipolar Disorder	Water-Electrolyte Imbalance	0.1951
Bipolar Disorder	Encephalitis, Herpes Simplex	0.178707
Bipolar Disorder	Wilms Tumor	0.15786
Bipolar Disorder	Nails, Malformed	0.138646
Bipolar Disorder	Tooth Abnormalities	0.155722
Bipolar Disorder	Macrocephaly	0.224541
Bipolar Disorder	Uterine Cervical Neoplasms	0.116231
Bipolar Disorder	Lymphoma, B-Cell	0.104811
Bipolar Disorder	Chromosome Disorders	0.205649
Bipolar Disorder	Tobacco Use Disorder	0.408904
Bipolar Disorder	Diffuse Cerebral Sclerosis of Schilder	0.199723
Bipolar Disorder	Thyroid Hormone Resistance Syndrome	0.275809
Bipolar Disorder	Craniofacial Dysostosis	0.176617
Bipolar Disorder	Polyuria	0.103302
Bipolar Disorder	Multiple Sclerosis, Chronic Progressive	0.165307
Bipolar Disorder	Precursor Cell Lymphoblastic Leukemia-Lymphoma	0.259507
Bipolar Disorder	Ichthyosis	0.116336
Bipolar Disorder	Infertility, Female	0.149372
Bipolar Disorder	Smith-Magenis Syndrome	0.245977
Bipolar Disorder	Pseudohypoaldosteronism	0.118854
Bipolar Disorder	Creutzfeldt-Jakob Syndrome	0.180841
Bipolar Disorder	Night Blindness	0.178526
Bipolar Disorder	Dwarfism	0.212319
Bipolar Disorder	Migraine with Aura	0.190275
Bipolar Disorder	Incontinentia Pigmenti	0.112283
Bipolar Disorder	Anodontia	0.166056
Bipolar Disorder	Cerebellar Diseases	0.154327
Bipolar Disorder	Hip Fractures	0.24832
Bipolar Disorder	Narcolepsy	0.506936
Bipolar Disorder	Psychotic Disorders	0.679961
Bipolar Disorder	Cocaine-Related Disorders	0.374735
Bipolar Disorder	Tremor	0.112171
Bipolar Disorder	Carcinoma, Small Cell	0.130841
Bipolar Disorder	Pseudopseudohypoparathyroidism	0.171369
Bipolar Disorder	Orofaciodigital Syndromes	0.163931
Bipolar Disorder	Hyperprolactinemia	0.217377
Bipolar Disorder	Asperger Syndrome	0.201908
Bipolar Disorder	Epidermal Necrolysis, Toxic	0.140405
Bipolar Disorder	Hepatolenticular Degeneration	0.20628
Bipolar Disorder	Necrosis	0.105775
Bipolar Disorder	Neoplasms, Germ Cell and Embryonal	0.116486
Bipolar Disorder	Cleft Lip	0.115951
Bipolar Disorder	Mental Retardation, X-Linked	0.103756
Bipolar Disorder	Holoprosencephaly	0.104886
Bipolar Disorder	Brain Diseases, Metabolic, Inborn	0.243231
Bipolar Disorder	Hashimoto Disease	0.285128
Bipolar Disorder	Metabolic Diseases	0.266455
Bipolar Disorder	Nevus	0.166344
Bipolar Disorder	Photosensitivity Disorders	0.128989
Bipolar Disorder	Influenza, Human	0.166431
Bipolar Disorder	Amino Acid Metabolism, Inborn Errors	0.203184
Bipolar Disorder	Leukopenia	0.124839
Bipolar Disorder	Pyruvate Carboxylase Deficiency Disease	0.159573
Bipolar Disorder	Nervous System Malformations	0.198813
Bipolar Disorder	Substance-Related Disorders	0.56407
Bipolar Disorder	Respiration Disorders	0.108667
Bipolar Disorder	Tic Disorders	0.212031
Bipolar Disorder	Brain Diseases, Metabolic	0.285621
Bipolar Disorder	Leukodystrophy, Metachromatic	0.247688
Bipolar Disorder	Glycogen Storage Disease Type IIb	0.102852
Bipolar Disorder	Mammary Neoplasms, Experimental	0.108063
Bipolar Disorder	Glucose Intolerance	0.192038
Bipolar Disorder	Eosinophilia-Myalgia Syndrome	0.135203
Bipolar Disorder	Rhabdomyolysis	0.138464
Bipolar Disorder	Hyperlipoproteinemias	0.158251
Bipolar Disorder	Failure to Thrive	0.310771
Bipolar Disorder	Lissencephaly	0.110625
Bipolar Disorder	Neuroectodermal Tumors, Primitive	0.183922
Bipolar Disorder	Autistic Disorder	0.162246
Bipolar Disorder	Osteochondrodysplasias	0.119216
Bipolar Disorder	Arteriosclerosis	0.112478
Bipolar Disorder	Epilepsy, Frontal Lobe	0.380628
Bipolar Disorder	Dementia, Vascular	0.420835
Bipolar Disorder	Phenylketonurias	0.196157
Bipolar Disorder	Diabetes Complications	0.110555
Bipolar Disorder	Neurotic Disorders	0.219108
Bipolar Disorder	Papillomavirus Infections	0.108518
Bipolar Disorder	Endometrial Hyperplasia	0.147422
Bipolar Disorder	Gout	0.180634
Bipolar Disorder	Diabetes Insipidus, Nephrogenic	0.127927
Bipolar Disorder	Limb Deformities, Congenital	0.124378
Bipolar Disorder	Bone Resorption	0.182674
Bipolar Disorder	Choroid Diseases	0.120785
Bipolar Disorder	Cerebral Amyloid Angiopathy	0.139319
Bipolar Disorder	Lesch-Nyhan Syndrome	0.133758
Bipolar Disorder	Prader-Willi Syndrome	0.219714
Bipolar Disorder	Personality Disorders	0.299285
Bipolar Disorder	Hypertrophy, Left Ventricular	0.108838
Bipolar Disorder	Hyperammonemia	0.16477
Bipolar Disorder	Hypopigmentation	0.126045
Bipolar Disorder	Femoral Fractures	0.103071
Bipolar Disorder	Sialic Acid Storage Disease	0.129429
Bipolar Disorder	Pyruvate Dehydrogenase Complex Deficiency Disease	0.126468
Bipolar Disorder	Williams Syndrome	0.210409
Bipolar Disorder	Klinefelter Syndrome	0.275937
Bipolar Disorder	Kidney Diseases, Cystic	0.104812
Bipolar Disorder	Spasms, Infantile	0.197215
Bipolar Disorder	Hypoxia, Brain	0.123139
Bipolar Disorder	Fragile X Syndrome	0.20378
Bipolar Disorder	Thyrotoxicosis	0.115032
Bipolar Disorder	Neoplasms, Radiation-Induced	0.132776
Bipolar Disorder	Prion Diseases	0.377324
Bipolar Disorder	Legionnaires' Disease	0.14848
Bipolar Disorder	Color Vision Defects	0.133651
Bipolar Disorder	Spinocerebellar Ataxias	0.152006
Bipolar Disorder	Niemann-Pick Diseases	0.164983
Bipolar Disorder	Tuberous Sclerosis	0.186082
Bipolar Disorder	Acanthosis Nigricans	0.119305
Bipolar Disorder	DiGeorge Syndrome	0.191617
Bipolar Disorder	Muscular Dystrophy, Duchenne	0.167937
Bipolar Disorder	Intracranial Arteriovenous Malformations	0.152957
Bipolar Disorder	Ectromelia	0.102854
Bipolar Disorder	Spinocerebellar Degenerations	0.151554
Bipolar Disorder	Dandy-Walker Syndrome	0.154083
Bipolar Disorder	Antisocial Personality Disorder	0.304213
Bipolar Disorder	Fibrosis	0.138479
Bipolar Disorder	Schizophrenia	0.650607
Bipolar Disorder	Migraine without Aura	0.100728
Bipolar Disorder	Corneal Opacity	0.112927
Bipolar Disorder	Hypertelorism	0.133952
Bipolar Disorder	Metal Metabolism, Inborn Errors	0.126735
Bipolar Disorder	Anemia, Macrocytic	0.113232
Bipolar Disorder	Pseudohypoparathyroidism	0.161387
Bipolar Disorder	Congenital Abnormalities	0.161392
Bipolar Disorder	Parkinsonian Disorders	0.128052
Bipolar Disorder	Lead Poisoning	0.253498
Bipolar Disorder	CADASIL	0.162363
Bipolar Disorder	Noonan Syndrome	0.128528
Bipolar Disorder	Depressive Disorder	0.840119
Bipolar Disorder	Supratentorial Neoplasms	0.218473
Bipolar Disorder	Hypertrophy	0.108695
Bipolar Disorder	Precancerous Conditions	0.136067
Bipolar Disorder	Synostosis	0.102533
Bipolar Disorder	Anemia, Iron-Deficiency	0.233979
Bipolar Disorder	Endometrial Neoplasms	0.17271
Bipolar Disorder	Genital Neoplasms, Female	0.116311
Bipolar Disorder	Peroxisomal Disorders	0.116271
Bipolar Disorder	Intracranial Aneurysm	0.113791
Bipolar Disorder	Dwarfism, Pituitary	0.323396
Bipolar Disorder	Drug Toxicity	0.212753
Bipolar Disorder	Sleep Apnea, Obstructive	0.104144
Bipolar Disorder	Congenital Disorders of Glycosylation	0.16656
Bipolar Disorder	Fanconi Anemia	0.100012
Bipolar Disorder	Liver Diseases, Alcoholic	0.185758
Bipolar Disorder	Chromosome Aberrations	0.186504
Bipolar Disorder	Calcinosis	0.162344
Bipolar Disorder	Erectile Dysfunction	0.152286
Bipolar Disorder	Syndactyly	0.158902
Bipolar Disorder	Pituitary Diseases	0.180998
Bipolar Disorder	Retinal Degeneration	0.141265
Bipolar Disorder	Eye Diseases, Hereditary	0.135789
Bipolar Disorder	Chondrodysplasia Punctata, Rhizomelic	0.206071
Bipolar Disorder	Albinism, Oculocutaneous	0.102784
Bipolar Disorder	Psychomotor Agitation	0.377672
Bipolar Disorder	Arthritis, Juvenile Rheumatoid	0.106966
Bipolar Disorder	Gonadal Dysgenesis	0.212336
Bipolar Disorder	Abnormalities, Drug-Induced	0.138927
Bipolar Disorder	Acrocallosal Syndrome	0.120512
Bipolar Disorder	Diabetes Mellitus	0.164074
Bipolar Disorder	Leukemia, Myelogenous, Chronic, BCR-ABL Positive	0.137398
Bipolar Disorder	Epilepsy, Temporal Lobe	0.365028
Bipolar Disorder	Craniosynostoses	0.163593
Bipolar Disorder	Machado-Joseph Disease	0.203832
Bipolar Disorder	Telangiectasis	0.101588
Bipolar Disorder	Neuronal Ceroid-Lipofuscinoses	0.287713
Bipolar Disorder	Hypogonadism	0.113276
Bipolar Disorder	Carbohydrate Metabolism, Inborn Errors	0.170668
Bipolar Disorder	Polydactyly	0.179958
Bipolar Disorder	Venous Thrombosis	0.14495
Bipolar Disorder	Olivopontocerebellar Atrophies	0.142855
Bipolar Disorder	Medulloblastoma	0.181292
Bipolar Disorder	Xeroderma Pigmentosum	0.155663
Bipolar Disorder	Amphetamine-Related Disorders	0.441556
Bipolar Disorder	Hemangioma, Cavernous, Central Nervous System	0.144269
Bipolar Disorder	Puberty, Precocious	0.175557
Bipolar Disorder	Glucosephosphate Dehydrogenase Deficiency	0.109941
Bipolar Disorder	Hand Deformities, Congenital	0.148025
Bipolar Disorder	Motor Skills Disorders	0.221653
Bipolar Disorder	Sexual Dysfunctions, Psychological	0.212054
Bipolar Disorder	Congenital Hypothyroidism	0.16199
Bipolar Disorder	Infertility	0.178961
Bipolar Disorder	Liver Cirrhosis, Experimental	0.144228
Bipolar Disorder	Lipid Metabolism Disorders	0.206216
Bipolar Disorder	Stereotypic Movement Disorder	0.310339
Bipolar Disorder	Micrognathism	0.18956
Bipolar Disorder	Homocystinuria	0.179417
Bipolar Disorder	Opioid-Related Disorders	0.131153
Bipolar Disorder	Abortion, Spontaneous	0.152176
Bipolar Disorder	Hyperhomocysteinemia	0.228471
Bipolar Disorder	Trichotillomania	0.182378
Bipolar Disorder	Warts	0.134803
Bipolar Disorder	Leukoencephalopathies	0.173468
Bipolar Disorder	Hereditary Central Nervous System Demyelinating Diseases	0.106074
Bipolar Disorder	Heredodegenerative Disorders, Nervous System	0.118501
Bipolar Disorder	Ectodermal Dysplasia	0.15171
Bipolar Disorder	Cri-du-Chat Syndrome	0.168345
Bipolar Disorder	Choanal Atresia	0.129043
Bipolar Disorder	Burns	0.175158
Bipolar Disorder	Exostoses, Multiple Hereditary	0.170601
Bipolar Disorder	Iron Overload	0.251889
Bipolar Disorder	Adenoma, Liver Cell	0.162233
Bipolar Disorder	Neoplasms, Second Primary	0.128952
Bipolar Disorder	Hyperlipoproteinemia Type II	0.133448
Bipolar Disorder	Periventricular Nodular Heterotopia	0.181215
Bipolar Disorder	Hypospadias	0.132517
Bipolar Disorder	Aniridia	0.128204
Bipolar Disorder	Hypothalamic Diseases	0.252687
Bipolar Disorder	HIV Seropositivity	0.233513
Bipolar Disorder	Cryptorchidism	0.175919
Bipolar Disorder	Acidosis, Lactic	0.134101
Bipolar Disorder	ACTH-Secreting Pituitary Adenoma	0.116609
Bipolar Disorder	Substance Withdrawal Syndrome	0.506941
Bipolar Disorder	Depression, Postpartum	0.559466
Bipolar Disorder	Sebaceous Gland Neoplasms	0.178708
Bipolar Disorder	Androgen-Insensitivity Syndrome	0.114863
Bipolar Disorder	Polycystic Kidney Diseases	0.142468
Bipolar Disorder	Poisoning	0.151391
Bipolar Disorder	Lipidoses	0.19902
Bipolar Disorder	Purine-Pyrimidine Metabolism, Inborn Errors	0.110985
Bipolar Disorder	Genetic Diseases, X-Linked	0.191952
Bipolar Disorder	Eye Abnormalities	0.125117
Bipolar Disorder	Astrocytoma	0.198971
Bipolar Disorder	Rett Syndrome	0.195273
Bipolar Disorder	Jervell-Lange Nielsen Syndrome	0.108433
Bipolar Disorder	Parkinson Disease, Secondary	0.273161
Bipolar Disorder	Vitamin E Deficiency	0.137418
Bipolar Disorder	Pierre Robin Syndrome	0.127936
Bipolar Disorder	Alexander Disease	0.102562
Bipolar Disorder	Bardet-Biedl Syndrome	0.16843
Bipolar Disorder	Thalassemia	0.103337
Bipolar Disorder	Thromboembolism	0.113654
Bipolar Disorder	Heroin Dependence	0.251832
Bipolar Disorder	Insulinoma	0.170415
Bipolar Disorder	Glycogen Storage Disease	0.117095
Bipolar Disorder	Malnutrition	0.215735
Bipolar Disorder	Angelman Syndrome	0.269868
Bipolar Disorder	Opsoclonus-Myoclonus Syndrome	0.186373
Bipolar Disorder	Leigh Disease	0.117519
Bipolar Disorder	Hyperlipidemia, Familial Combined	0.139911
Bipolar Disorder	Bulimia Nervosa	0.183917
Bipolar Disorder	Hamartoma	0.143905
Bipolar Disorder	Depressive Disorder, Major	0.844747
Bipolar Disorder	Attention Deficit Disorder with Hyperactivity	0.227341
Bipolar Disorder	Retinitis Pigmentosa	0.118536
Bipolar Disorder	Aspartylglucosaminuria	0.203942
Bipolar Disorder	Mucolipidoses	0.176157
Bipolar Disorder	Alcohol Withdrawal Delirium	0.468501
Bipolar Disorder	Leukoencephalitis, Acute Hemorrhagic	0.140301
Bipolar Disorder	Lipomatosis	0.143778
Bipolar Disorder	Malformations of Cortical Development	0.136975
Bipolar Disorder	Dextrocardia	0.174643
Bipolar Disorder	Hypoalphalipoproteinemias	0.128702
Bipolar Disorder	Pain Insensitivity, Congenital	0.152204
Bipolar Disorder	Wolf-Hirschhorn Syndrome	0.143385
Bipolar Disorder	Xanthomatosis	0.126884
Bipolar Disorder	Dyslipidemias	0.177362
Bipolar Disorder	Autoimmune Diseases of the Nervous System	0.12156
Bipolar Disorder	Lymphopenia	0.133693
Bipolar Disorder	Foot Deformities, Congenital	0.140333
Bipolar Disorder	Bulbo-Spinal Atrophy, X-Linked	0.105814
Bipolar Disorder	Diabetic Cardiomyopathies	0.108356
Bipolar Disorder	WAGR Syndrome	0.174215
Bipolar Disorder	Listeriosis	0.115464
Bipolar Disorder	Maple Syrup Urine Disease	0.265606
Bipolar Disorder	Lewy Body Disease	0.457216
Bipolar Disorder	Microphthalmos	0.15007
Bipolar Disorder	Sjogren-Larsson Syndrome	0.122857
Bipolar Disorder	Atrophy	0.310072
Bipolar Disorder	Sleep Disorders, Circadian Rhythm	0.599466
Bipolar Disorder	Insomnia, Fatal Familial	0.253299
Bipolar Disorder	Amenorrhea	0.17327
Bipolar Disorder	Adenomatous Polyposis Coli	0.128484
Bipolar Disorder	Myotonic Dystrophy	0.139428
Bipolar Disorder	Thrombophilia	0.159892
Bipolar Disorder	Epilepsies, Myoclonic	0.258578
Bipolar Disorder	Vitamin A Deficiency	0.153748
Charcot-Marie-Tooth Disease	Arthropathy, Neurogenic	0.3364
Charcot-Marie-Tooth Disease	Gerstmann-Straussler-Scheinker Disease	0.328197
Charcot-Marie-Tooth Disease	Marfan Syndrome	0.158349
Charcot-Marie-Tooth Disease	Muscular Diseases	0.704395
Charcot-Marie-Tooth Disease	Brachial Plexus Neuritis	0.276928
Charcot-Marie-Tooth Disease	Mitochondrial Diseases	0.115867
Charcot-Marie-Tooth Disease	Scleroderma, Localized	0.60959
Charcot-Marie-Tooth Disease	Intestinal Polyps	0.108834
Charcot-Marie-Tooth Disease	Lipid Metabolism, Inborn Errors	0.223737
Charcot-Marie-Tooth Disease	Glioblastoma	0.111739
Charcot-Marie-Tooth Disease	Hodgkin Disease	0.10247
Charcot-Marie-Tooth Disease	Acromegaly	0.136494
Charcot-Marie-Tooth Disease	West Nile Fever	0.118894
Charcot-Marie-Tooth Disease	Central Nervous System Diseases	0.199689
Charcot-Marie-Tooth Disease	Nails, Malformed	0.1129
Charcot-Marie-Tooth Disease	Spastic Paraplegia, Hereditary	0.345023
Charcot-Marie-Tooth Disease	Spondylitis, Ankylosing	0.102071
Charcot-Marie-Tooth Disease	Diffuse Cerebral Sclerosis of Schilder	0.12158
Charcot-Marie-Tooth Disease	Leprosy	0.185083
Charcot-Marie-Tooth Disease	Multiple Sclerosis	0.101874
Charcot-Marie-Tooth Disease	Fanconi Syndrome	0.154721
Charcot-Marie-Tooth Disease	Myasthenia Gravis	0.371995
Charcot-Marie-Tooth Disease	Motor Neuron Disease	0.549927
Charcot-Marie-Tooth Disease	Rhabdomyosarcoma	0.102692
Charcot-Marie-Tooth Disease	Hypothyroidism	0.131379
Charcot-Marie-Tooth Disease	Cardiomyopathies	0.107374
Charcot-Marie-Tooth Disease	Cerebellar Diseases	0.112239
Charcot-Marie-Tooth Disease	Carcinoma, Basal Cell	0.128978
Charcot-Marie-Tooth Disease	Thyroid Neoplasms	0.110812
Charcot-Marie-Tooth Disease	Neoplasm Invasiveness	0.259761
Charcot-Marie-Tooth Disease	Neoplasms, Germ Cell and Embryonal	0.165382
Charcot-Marie-Tooth Disease	Distal Myopathies	0.285027
Charcot-Marie-Tooth Disease	Clubfoot	0.62446
Charcot-Marie-Tooth Disease	Neurilemmoma	0.16028
Charcot-Marie-Tooth Disease	Cysts	0.100318
Charcot-Marie-Tooth Disease	Spinal Muscular Atrophies of Childhood	0.452136
Charcot-Marie-Tooth Disease	Ossification, Heterotopic	0.118696
Charcot-Marie-Tooth Disease	Osteoarthritis, Hip	0.108232
Charcot-Marie-Tooth Disease	Hereditary Sensory and Motor Neuropathy	0.446158
Charcot-Marie-Tooth Disease	Keratoderma, Palmoplantar	0.161554
Charcot-Marie-Tooth Disease	Lacrimal Apparatus Diseases	0.10246
Charcot-Marie-Tooth Disease	Leukodystrophy, Metachromatic	0.109772
Charcot-Marie-Tooth Disease	Optic Atrophy	0.114753
Charcot-Marie-Tooth Disease	Glycogen Storage Disease Type IIb	0.111229
Charcot-Marie-Tooth Disease	Rhabdomyolysis	0.126685
Charcot-Marie-Tooth Disease	Muscular Dystrophy, Oculopharyngeal	0.465823
Charcot-Marie-Tooth Disease	Scleroderma, Systemic	0.193514
Charcot-Marie-Tooth Disease	Muscle Weakness	0.174857
Charcot-Marie-Tooth Disease	Bone Resorption	0.276583
Charcot-Marie-Tooth Disease	Cranial Nerve Diseases	0.104435
Charcot-Marie-Tooth Disease	Ehlers-Danlos Syndrome	0.122416
Charcot-Marie-Tooth Disease	Hypopigmentation	0.111781
Charcot-Marie-Tooth Disease	Femoral Fractures	0.149088
Charcot-Marie-Tooth Disease	Carpal Tunnel Syndrome	0.263362
Charcot-Marie-Tooth Disease	Spinal Cord Diseases	0.53422
Charcot-Marie-Tooth Disease	Pyruvate Dehydrogenase Complex Deficiency Disease	0.246366
Charcot-Marie-Tooth Disease	Peripheral Nervous System Diseases	0.283768
Charcot-Marie-Tooth Disease	Klippel-Feil Syndrome	0.105402
Charcot-Marie-Tooth Disease	Neuromuscular Diseases	0.876631
Charcot-Marie-Tooth Disease	Adrenal Insufficiency	0.139656
Charcot-Marie-Tooth Disease	Spinocerebellar Ataxias	0.127033
Charcot-Marie-Tooth Disease	Muscular Dystrophy, Duchenne	0.282577
Charcot-Marie-Tooth Disease	Spinocerebellar Degenerations	0.132285
Charcot-Marie-Tooth Disease	Contracture	0.429567
Charcot-Marie-Tooth Disease	Tay-Sachs Disease	0.289889
Charcot-Marie-Tooth Disease	Hyperthyroidism	0.152006
Charcot-Marie-Tooth Disease	Arthrogryposis	0.615892
Charcot-Marie-Tooth Disease	Muscular Dystrophies, Limb-Girdle	0.654848
Charcot-Marie-Tooth Disease	Myopathies, Structural, Congenital	0.338594
Charcot-Marie-Tooth Disease	Cerebral Infarction	0.102636
Charcot-Marie-Tooth Disease	Kyphosis	0.12334
Charcot-Marie-Tooth Disease	Glycogen Storage Disease Type II	0.460838
Charcot-Marie-Tooth Disease	Hypertrophy	0.69545
Charcot-Marie-Tooth Disease	Synostosis	0.109525
Charcot-Marie-Tooth Disease	Skin Abnormalities	0.123319
Charcot-Marie-Tooth Disease	Refsum Disease	0.421858
Charcot-Marie-Tooth Disease	Camurati-Engelmann Syndrome	0.168209
Charcot-Marie-Tooth Disease	Myositis	0.793001
Charcot-Marie-Tooth Disease	Machado-Joseph Disease	0.138037
Charcot-Marie-Tooth Disease	Hyperostosis	0.168028
Charcot-Marie-Tooth Disease	Olivopontocerebellar Atrophies	0.112742
Charcot-Marie-Tooth Disease	Myopathies, Nemaline	0.327239
Charcot-Marie-Tooth Disease	Alcoholism	0.167717
Charcot-Marie-Tooth Disease	Hereditary Sensory and Autonomic Neuropathies	0.644112
Charcot-Marie-Tooth Disease	Genetic Predisposition to Disease	0.160024
Charcot-Marie-Tooth Disease	Muscular Dystrophy, Facioscapulohumeral	0.564587
Charcot-Marie-Tooth Disease	Nerve Degeneration	0.112183
Charcot-Marie-Tooth Disease	Muscular Dystrophies	0.792201
Charcot-Marie-Tooth Disease	Sepsis	0.104253
Charcot-Marie-Tooth Disease	Movement Disorders	0.140577
Charcot-Marie-Tooth Disease	Glycogen Storage Disease Type V	0.109931
Charcot-Marie-Tooth Disease	Heredodegenerative Disorders, Nervous System	0.216953
Charcot-Marie-Tooth Disease	Muscular Atrophy	0.975521
Charcot-Marie-Tooth Disease	Hypophosphatemia	0.214212
Charcot-Marie-Tooth Disease	Fractures, Closed	0.115038
Charcot-Marie-Tooth Disease	Iron Overload	0.204146
Charcot-Marie-Tooth Disease	Fractures, Bone	0.115716
Charcot-Marie-Tooth Disease	Sarcoidosis	0.131984
Charcot-Marie-Tooth Disease	Lipidoses	0.104048
Charcot-Marie-Tooth Disease	Neurofibromatosis 2	0.102437
Charcot-Marie-Tooth Disease	Genetic Diseases, X-Linked	0.182343
Charcot-Marie-Tooth Disease	Myositis, Inclusion Body	0.389318
Charcot-Marie-Tooth Disease	Alexander Disease	0.180065
Charcot-Marie-Tooth Disease	Amyotrophic Lateral Sclerosis	0.673519
Charcot-Marie-Tooth Disease	Glycogen Storage Disease	0.396646
Charcot-Marie-Tooth Disease	Malnutrition	0.105228
Charcot-Marie-Tooth Disease	Lipodystrophy	0.193704
Charcot-Marie-Tooth Disease	Multiple Acyl Coenzyme A Dehydrogenase Deficiency	0.140613
Charcot-Marie-Tooth Disease	Uremia	0.114138
Charcot-Marie-Tooth Disease	Stroke	0.121104
Charcot-Marie-Tooth Disease	Polyneuropathies	0.432138
Charcot-Marie-Tooth Disease	Foot Deformities	0.142752
Charcot-Marie-Tooth Disease	Retinitis Pigmentosa	0.10424
Charcot-Marie-Tooth Disease	Leukodystrophy, Globoid Cell	0.13102
Charcot-Marie-Tooth Disease	Lipomatosis	0.132032
Charcot-Marie-Tooth Disease	Leukoencephalopathy, Progressive Multifocal	0.105191
Charcot-Marie-Tooth Disease	Dermatomyositis	0.383366
Charcot-Marie-Tooth Disease	Dysautonomia, Familial	0.159988
Charcot-Marie-Tooth Disease	Lipoma	0.132648
Charcot-Marie-Tooth Disease	Foot Deformities, Congenital	0.145551
Charcot-Marie-Tooth Disease	Bulbo-Spinal Atrophy, X-Linked	0.302225
Charcot-Marie-Tooth Disease	Muscular Atrophy, Spinal	0.568045
Charcot-Marie-Tooth Disease	Demyelinating Diseases	0.255233
Charcot-Marie-Tooth Disease	Polyendocrinopathies, Autoimmune	0.148253
Charcot-Marie-Tooth Disease	Myotonic Dystrophy	0.349693
Charcot-Marie-Tooth Disease	Meningioma	0.10959
Gastrointestinal Hemorrhage	Aortic Aneurysm, Abdominal	0.230128
Gastrointestinal Hemorrhage	Aneurysm	0.301983
Gastrointestinal Hemorrhage	Hemorrhage	0.25555
Gastrointestinal Hemorrhage	Gastrointestinal Stromal Tumors	0.61522
Gastrointestinal Hemorrhage	Skin Diseases, Vascular	0.162687
Gastrointestinal Hemorrhage	Aortic Aneurysm, Thoracic	0.200527
Gastrointestinal Hemorrhage	Intestinal Perforation	0.260885
Gastrointestinal Hemorrhage	Liver Diseases, Alcoholic	0.108099
Gastrointestinal Hemorrhage	Thrombosis	0.131976
Gastrointestinal Hemorrhage	Venous Thrombosis	0.270501
Gastrointestinal Hemorrhage	Blood Coagulation Disorders	0.151862
Gastrointestinal Hemorrhage	Splenomegaly	0.217823
Gastrointestinal Hemorrhage	Peptic Ulcer Hemorrhage	0.931482
Gastrointestinal Hemorrhage	Hernia, Diaphragmatic	0.305285
Gastrointestinal Hemorrhage	Pancreatic Diseases	0.334889
Gastrointestinal Hemorrhage	Celiac Disease	0.246944
Gastrointestinal Hemorrhage	Intestinal Pseudo-Obstruction	0.199509
Gastrointestinal Hemorrhage	Graft vs Host Disease	0.173891
Respiratory Distress Syndrome, Adult	Myocardial Stunning	0.193842
Respiratory Distress Syndrome, Adult	Retinal Vein Occlusion	0.121381
Respiratory Distress Syndrome, Adult	Hypoxia-Ischemia, Brain	0.333607
Respiratory Distress Syndrome, Adult	Anemia, Sickle Cell	0.345656
Respiratory Distress Syndrome, Adult	Hemorrhage	0.251717
Respiratory Distress Syndrome, Adult	Moyamoya Disease	0.118207
Respiratory Distress Syndrome, Adult	Neoplasm Invasiveness	0.214029
Respiratory Distress Syndrome, Adult	Tetralogy of Fallot	0.22787
Respiratory Distress Syndrome, Adult	Metabolic Diseases	0.100398
Respiratory Distress Syndrome, Adult	Keloid	0.130907
Respiratory Distress Syndrome, Adult	Leukopenia	0.362988
Respiratory Distress Syndrome, Adult	Brain Diseases, Metabolic	0.10086
Respiratory Distress Syndrome, Adult	Sudden Infant Death	0.337215
Respiratory Distress Syndrome, Adult	Acidosis	0.856381
Respiratory Distress Syndrome, Adult	Anaphylaxis	0.167828
Respiratory Distress Syndrome, Adult	Cardiomegaly	0.432516
Respiratory Distress Syndrome, Adult	Chondrosarcoma	0.197143
Respiratory Distress Syndrome, Adult	Arteriosclerosis	0.102496
Respiratory Distress Syndrome, Adult	Reperfusion Injury	0.703893
Respiratory Distress Syndrome, Adult	Pneumothorax	0.303253
Respiratory Distress Syndrome, Adult	Limb Deformities, Congenital	0.136785
Respiratory Distress Syndrome, Adult	Polycythemia	0.67491
Respiratory Distress Syndrome, Adult	Cerebral Amyloid Angiopathy	0.219715
Respiratory Distress Syndrome, Adult	Polycythemia Vera	0.205789
Respiratory Distress Syndrome, Adult	Hypertrophy, Left Ventricular	0.113013
Respiratory Distress Syndrome, Adult	Disseminated Intravascular Coagulation	0.123256
Respiratory Distress Syndrome, Adult	Femoral Fractures	0.243844
Respiratory Distress Syndrome, Adult	Thoracic Diseases	0.149833
Respiratory Distress Syndrome, Adult	Neoplasms, Radiation-Induced	0.11092
Respiratory Distress Syndrome, Adult	Pelizaeus-Merzbacher Disease	0.219499
Respiratory Distress Syndrome, Adult	Aortic Aneurysm, Thoracic	0.105094
Respiratory Distress Syndrome, Adult	von Hippel-Lindau Disease	0.139185
Respiratory Distress Syndrome, Adult	Fibrosis	0.251839
Respiratory Distress Syndrome, Adult	Migraine without Aura	0.114745
Respiratory Distress Syndrome, Adult	Muscular Dystrophies, Limb-Girdle	0.237842
Respiratory Distress Syndrome, Adult	Glycogen Storage Disease Type II	0.115067
Respiratory Distress Syndrome, Adult	Anemia, Iron-Deficiency	0.135326
Respiratory Distress Syndrome, Adult	alpha 1-Antitrypsin Deficiency	0.141201
Respiratory Distress Syndrome, Adult	Thrombosis	0.160664
Respiratory Distress Syndrome, Adult	Myocardial Reperfusion Injury	0.673414
Respiratory Distress Syndrome, Adult	Corneal Diseases	0.141006
Respiratory Distress Syndrome, Adult	Venous Thrombosis	0.185904
Respiratory Distress Syndrome, Adult	Myopathies, Nemaline	0.138947
Respiratory Distress Syndrome, Adult	Cardiomyopathy, Dilated	0.139059
Respiratory Distress Syndrome, Adult	Liver Cirrhosis, Experimental	0.155365
Respiratory Distress Syndrome, Adult	Lipid Metabolism Disorders	0.111383
Respiratory Distress Syndrome, Adult	Blood Coagulation Disorders	0.136348
Respiratory Distress Syndrome, Adult	Pleural Diseases	0.189517
Respiratory Distress Syndrome, Adult	Fractures, Bone	0.147408
Respiratory Distress Syndrome, Adult	Bronchopulmonary Dysplasia	0.325523
Respiratory Distress Syndrome, Adult	Multiple Organ Failure	0.401
Respiratory Distress Syndrome, Adult	Acidosis, Lactic	0.584557
Respiratory Distress Syndrome, Adult	Respiratory Distress Syndrome, Newborn	0.231118
Respiratory Distress Syndrome, Adult	Ventricular Fibrillation	0.137405
Respiratory Distress Syndrome, Adult	Granulomatous Disease, Chronic	0.162225
Respiratory Distress Syndrome, Adult	Arteriovenous Malformations	0.181094
Respiratory Distress Syndrome, Adult	Hernia, Diaphragmatic	0.244418
Respiratory Distress Syndrome, Adult	Thalassemia	0.129944
Respiratory Distress Syndrome, Adult	Thromboembolism	0.164518
Respiratory Distress Syndrome, Adult	Heroin Dependence	0.108578
Respiratory Distress Syndrome, Adult	Lymphangioleiomyomatosis	0.158167
Respiratory Distress Syndrome, Adult	Heat Stress Disorders	0.167026
Respiratory Distress Syndrome, Adult	Primary Myelofibrosis	0.153337
Respiratory Distress Syndrome, Adult	Emphysema	0.689748
Respiratory Distress Syndrome, Adult	Thrombophilia	0.106633
Ocular Motility Disorders	Coloboma	0.137615
Ocular Motility Disorders	Neurotoxicity Syndromes	0.170351
Ocular Motility Disorders	Lipid Metabolism, Inborn Errors	0.21168
Ocular Motility Disorders	Orofaciodigital Syndromes	0.105609
Ocular Motility Disorders	Mental Retardation, X-Linked	0.135602
Ocular Motility Disorders	Spinal Muscular Atrophies of Childhood	0.119181
Ocular Motility Disorders	Amino Acid Metabolism, Inborn Errors	0.118048
Ocular Motility Disorders	Hereditary Sensory and Motor Neuropathy	0.233937
Ocular Motility Disorders	Lissencephaly	0.116141
Ocular Motility Disorders	Carcinoma, Adenoid Cystic	0.115902
Ocular Motility Disorders	Dystonia	0.164409
Ocular Motility Disorders	Dystonic Disorders	0.171222
Ocular Motility Disorders	Retinal Degeneration	0.120486
Ocular Motility Disorders	Eye Diseases, Hereditary	0.166596
Ocular Motility Disorders	Polydactyly	0.10283
Ocular Motility Disorders	Ophthalmoplegia	0.23854
Ocular Motility Disorders	Genetic Diseases, X-Linked	0.113229
Ocular Motility Disorders	Alexander Disease	0.277039
Ocular Motility Disorders	Glycogen Storage Disease	0.126484
Ocular Motility Disorders	Facies	0.11176
Ocular Motility Disorders	Papilloma, Choroid Plexus	0.15043
Ocular Motility Disorders	Retinitis Pigmentosa	0.148478
Ocular Motility Disorders	Muscular Atrophy, Spinal	0.145261
Ocular Motility Disorders	Neurologic Manifestations	0.113588
Facial Asymmetry	Hypertelorism	0.255981
Facial Asymmetry	Syndactyly	0.3062
Facial Asymmetry	Goldenhar Syndrome	0.319119
Gerstmann-Straussler-Scheinker Disease	Neurotoxicity Syndromes	0.175123
Gerstmann-Straussler-Scheinker Disease	Scleroderma, Localized	0.20566
Gerstmann-Straussler-Scheinker Disease	Myoclonic Epilepsies, Progressive	0.444188
Gerstmann-Straussler-Scheinker Disease	Lipid Metabolism, Inborn Errors	0.146503
Gerstmann-Straussler-Scheinker Disease	Chromosome Disorders	0.119834
Gerstmann-Straussler-Scheinker Disease	Multiple Sclerosis, Chronic Progressive	0.281552
Gerstmann-Straussler-Scheinker Disease	Motor Neuron Disease	0.395531
Gerstmann-Straussler-Scheinker Disease	Kuru	0.510878
Gerstmann-Straussler-Scheinker Disease	Lafora Disease	0.311124
Gerstmann-Straussler-Scheinker Disease	Mental Retardation, X-Linked	0.130935
Gerstmann-Straussler-Scheinker Disease	Supranuclear Palsy, Progressive	0.276909
Gerstmann-Straussler-Scheinker Disease	Spinal Muscular Atrophies of Childhood	0.119327
Gerstmann-Straussler-Scheinker Disease	Ossification, Heterotopic	0.124872
Gerstmann-Straussler-Scheinker Disease	Nervous System Malformations	0.140962
Gerstmann-Straussler-Scheinker Disease	Lissencephaly	0.108521
Gerstmann-Straussler-Scheinker Disease	Sciatic Neuropathy	0.240296
Gerstmann-Straussler-Scheinker Disease	Hypohidrosis	0.172161
Gerstmann-Straussler-Scheinker Disease	Tauopathies	0.281922
Gerstmann-Straussler-Scheinker Disease	Niemann-Pick Diseases	0.358172
Gerstmann-Straussler-Scheinker Disease	Gait Disorders, Neurologic	0.328978
Gerstmann-Straussler-Scheinker Disease	Muscular Dystrophies, Limb-Girdle	0.247136
Gerstmann-Straussler-Scheinker Disease	Sea-Blue Histiocyte Syndrome	0.216529
Gerstmann-Straussler-Scheinker Disease	Hypertrophy	0.264523
Gerstmann-Straussler-Scheinker Disease	Refsum Disease	0.417142
Gerstmann-Straussler-Scheinker Disease	Hypobetalipoproteinemias	0.346856
Gerstmann-Straussler-Scheinker Disease	Calcinosis	0.114438
Gerstmann-Straussler-Scheinker Disease	Pick Disease of the Brain	0.188543
Gerstmann-Straussler-Scheinker Disease	Olivopontocerebellar Atrophies	0.494345
Gerstmann-Straussler-Scheinker Disease	Myopathies, Nemaline	0.109336
Gerstmann-Straussler-Scheinker Disease	Muscular Dystrophy, Facioscapulohumeral	0.138181
Gerstmann-Straussler-Scheinker Disease	Folic Acid Deficiency	0.143283
Gerstmann-Straussler-Scheinker Disease	Leukoencephalopathies	0.417319
Gerstmann-Straussler-Scheinker Disease	Hereditary Central Nervous System Demyelinating Diseases	0.48776
Gerstmann-Straussler-Scheinker Disease	Heredodegenerative Disorders, Nervous System	0.666581
Gerstmann-Straussler-Scheinker Disease	Frontotemporal Dementia	0.194418
Gerstmann-Straussler-Scheinker Disease	Fractures, Bone	0.100947
Gerstmann-Straussler-Scheinker Disease	Aniridia	0.278633
Gerstmann-Straussler-Scheinker Disease	Lipidoses	0.209945
Gerstmann-Straussler-Scheinker Disease	Genetic Diseases, X-Linked	0.110621
Gerstmann-Straussler-Scheinker Disease	Myositis, Inclusion Body	0.100833
Gerstmann-Straussler-Scheinker Disease	Frontotemporal Lobar Degeneration	0.152851
Gerstmann-Straussler-Scheinker Disease	Glycogen Storage Disease	0.11557
Gerstmann-Straussler-Scheinker Disease	Foot Deformities	0.108879
Gerstmann-Straussler-Scheinker Disease	Multiple System Atrophy	0.375885
Gerstmann-Straussler-Scheinker Disease	Anemia, Sideroblastic	0.41556
Gerstmann-Straussler-Scheinker Disease	Retinitis Pigmentosa	0.110559
Gerstmann-Straussler-Scheinker Disease	Muscular Atrophy, Spinal	0.147029
Gerstmann-Straussler-Scheinker Disease	Lewy Body Disease	0.103351
Gerstmann-Straussler-Scheinker Disease	Atrophy	0.36792
Gerstmann-Straussler-Scheinker Disease	Insomnia, Fatal Familial	0.122002
Coloboma	Vitreoretinopathy, Proliferative	0.381885
Coloboma	Refractive Errors	0.154008
Coloboma	Smith-Lemli-Opitz Syndrome	0.64569
Coloboma	Branchio-Oto-Renal Syndrome	0.44627
Coloboma	Retinal Vein Occlusion	0.236331
Coloboma	Intestinal Polyps	0.102155
Coloboma	Nails, Malformed	0.810997
Coloboma	Urogenital Abnormalities	0.327553
Coloboma	Duane Retraction Syndrome	0.144692
Coloboma	Night Blindness	0.181437
Coloboma	Orofaciodigital Syndromes	0.856286
Coloboma	Keratoderma, Palmoplantar	0.653002
Coloboma	Myopia, Degenerative	0.209273
Coloboma	Lissencephaly	0.479114
Coloboma	Waardenburg's Syndrome	0.581338
Coloboma	Hypopigmentation	0.688897
Coloboma	Carcinoma, Adenoid Cystic	0.146253
Coloboma	Klippel-Feil Syndrome	0.516161
Coloboma	Retinal Detachment	0.237795
Coloboma	von Hippel-Lindau Disease	0.292791
Coloboma	Optic Atrophy, Hereditary, Leber	0.250382
Coloboma	Albinism, Ocular	0.292856
Coloboma	Hypertelorism	0.84669
Coloboma	Synostosis	0.606222
Coloboma	Retinal Degeneration	0.340322
Coloboma	Camurati-Engelmann Syndrome	0.287338
Coloboma	Eye Diseases, Hereditary	0.640027
Coloboma	Ichthyosiform Erythroderma, Congenital	0.604748
Coloboma	Colorectal Neoplasms, Hereditary Nonpolyposis	0.197279
Coloboma	Muscular Dystrophy, Facioscapulohumeral	0.19972
Coloboma	Trichotillomania	0.342073
Coloboma	Chromosome Breakage	0.76645
Coloboma	Dysostoses	0.52164
Coloboma	Periventricular Nodular Heterotopia	0.365938
Coloboma	Hypospadias	0.535635
Coloboma	Aniridia	0.558316
Coloboma	Androgen-Insensitivity Syndrome	0.158619
Coloboma	Lipidoses	0.509748
Coloboma	Epidermolysis Bullosa Dystrophica	0.129588
Coloboma	Lacrimal Duct Obstruction	0.192414
Coloboma	Hernia, Umbilical	0.204389
Coloboma	Gonadal Dysgenesis, 46,XY	0.464327
Coloboma	Corneal Dystrophies, Hereditary	0.454097
Coloboma	Retinitis Pigmentosa	0.675902
Coloboma	Keratosis	0.243392
Coloboma	Wolf-Hirschhorn Syndrome	0.708581
Coloboma	Foot Deformities, Congenital	0.80992
Coloboma	WAGR Syndrome	0.380905
Coloboma	Atrophy	0.126211
Coloboma	Salivary Gland Neoplasms	0.159477
Muscle Hypotonia	Blepharophimosis	0.165865
Muscle Hypotonia	Craniofacial Dysostosis	0.162826
Muscle Hypotonia	Cytochrome-c Oxidase Deficiency	0.716706
Muscle Hypotonia	Urogenital Abnormalities	0.119169
Muscle Hypotonia	Motor Neuron Disease	0.112778
Muscle Hypotonia	Musculoskeletal Abnormalities	0.314837
Muscle Hypotonia	Mental Retardation, X-Linked	0.797242
Muscle Hypotonia	Spinal Muscular Atrophies of Childhood	0.312088
Muscle Hypotonia	Amino Acid Metabolism, Inborn Errors	0.137152
Muscle Hypotonia	Hereditary Sensory and Motor Neuropathy	0.362599
Muscle Hypotonia	Osteomalacia	0.108709
Muscle Hypotonia	Glycogen Storage Disease Type III	0.679246
Muscle Hypotonia	Lissencephaly	0.269971
Muscle Hypotonia	Limb Deformities, Congenital	0.136927
Muscle Hypotonia	Lesch-Nyhan Syndrome	0.298883
Muscle Hypotonia	Hypopigmentation	0.280581
Muscle Hypotonia	Pyruvate Dehydrogenase Complex Deficiency Disease	0.246512
Muscle Hypotonia	Osteosclerosis	0.126611
Muscle Hypotonia	Dandy-Walker Syndrome	0.281544
Muscle Hypotonia	Epilepsy, Benign Neonatal	0.11041
Muscle Hypotonia	Hypertelorism	0.23078
Muscle Hypotonia	Myopathies, Structural, Congenital	0.708527
Muscle Hypotonia	Ossification of Posterior Longitudinal Ligament	0.123163
Muscle Hypotonia	Zellweger Syndrome	0.70704
Muscle Hypotonia	Noonan Syndrome	0.163927
Muscle Hypotonia	Synostosis	0.271781
Muscle Hypotonia	Peroxisomal Disorders	0.663955
Muscle Hypotonia	Congenital Disorders of Glycosylation	0.519844
Muscle Hypotonia	Syndactyly	0.1494
Muscle Hypotonia	Craniosynostoses	0.130556
Muscle Hypotonia	Telangiectasis	0.11482
Muscle Hypotonia	Polydactyly	0.280506
Muscle Hypotonia	Myopathies, Nemaline	0.311748
Muscle Hypotonia	Hand Deformities, Congenital	0.1209
Muscle Hypotonia	Motor Skills Disorders	0.139799
Muscle Hypotonia	Muscular Dystrophy, Facioscapulohumeral	0.168752
Muscle Hypotonia	Hereditary Central Nervous System Demyelinating Diseases	0.196543
Muscle Hypotonia	Hypospadias	0.104064
Muscle Hypotonia	Aniridia	0.159027
Muscle Hypotonia	Acidosis, Lactic	0.260643
Muscle Hypotonia	Eye Abnormalities	0.216536
Muscle Hypotonia	Rett Syndrome	0.140187
Muscle Hypotonia	Mitochondrial Encephalomyopathies	0.131024
Muscle Hypotonia	Foot Deformities	0.136154
Muscle Hypotonia	Leukodystrophy, Globoid Cell	0.25867
Muscle Hypotonia	Wolf-Hirschhorn Syndrome	0.372171
Muscle Hypotonia	Pyruvate Metabolism, Inborn Errors	0.878369
Muscle Hypotonia	Foot Deformities, Congenital	0.109808
Muscle Hypotonia	Muscular Atrophy, Spinal	0.172849
Muscle Hypotonia	Myasthenic Syndromes, Congenital	0.107175
Esophageal Neoplasms	Hemangioendothelioma, Epithelioid	0.256051
Esophageal Neoplasms	Liposarcoma	0.258996
Esophageal Neoplasms	Gallbladder Neoplasms	0.152761
Esophageal Neoplasms	Duodenal Diseases	0.504508
Esophageal Neoplasms	Bipolar Disorder	0.108289
Esophageal Neoplasms	Gastrointestinal Hemorrhage	0.524177
Esophageal Neoplasms	Adrenocortical Hyperfunction	0.106185
Esophageal Neoplasms	Paraganglioma	0.175557
Esophageal Neoplasms	Lung Diseases, Obstructive	0.130218
Esophageal Neoplasms	Common Variable Immunodeficiency	0.10346
Esophageal Neoplasms	Hepatomegaly	0.274427
Esophageal Neoplasms	Niemann-Pick Disease, Type B	0.144056
Esophageal Neoplasms	Hyperparathyroidism	0.151035
Esophageal Neoplasms	Neurotoxicity Syndromes	0.124212
Esophageal Neoplasms	Scleroderma, Localized	0.145669
Esophageal Neoplasms	Pancytopenia	0.181861
Esophageal Neoplasms	Melanoma, Experimental	0.260303
Esophageal Neoplasms	Stomach Ulcer	0.476482
Esophageal Neoplasms	Intestinal Polyps	0.311596
Esophageal Neoplasms	Ciliary Motility Disorders	0.142785
Esophageal Neoplasms	Pneumonia	0.253733
Esophageal Neoplasms	Vipoma	0.136342
Esophageal Neoplasms	Lymphoma, T-Cell	0.262207
Esophageal Neoplasms	Hypotension	0.1771
Esophageal Neoplasms	Glioblastoma	0.214345
Esophageal Neoplasms	Water-Electrolyte Imbalance	0.202656
Esophageal Neoplasms	Laryngeal Diseases	0.138894
Esophageal Neoplasms	Acromegaly	0.243076
Esophageal Neoplasms	Mucocutaneous Lymph Node Syndrome	0.118876
Esophageal Neoplasms	Rhabdoid Tumor	0.150068
Esophageal Neoplasms	Pseudoxanthoma Elasticum	0.183483
Esophageal Neoplasms	Peptic Ulcer	0.283943
Esophageal Neoplasms	Arthritis, Psoriatic	0.174109
Esophageal Neoplasms	Granuloma	0.270259
Esophageal Neoplasms	Neuroendocrine Tumors	0.38545
Esophageal Neoplasms	Mouth Neoplasms	0.268825
Esophageal Neoplasms	Neoplasm Metastasis	0.297271
Esophageal Neoplasms	Uterine Cervical Neoplasms	0.430829
Esophageal Neoplasms	Lymphoma, B-Cell	0.271563
Esophageal Neoplasms	Bartter Syndrome	0.134352
Esophageal Neoplasms	Tracheoesophageal Fistula	0.325107
Esophageal Neoplasms	Budd-Chiari Syndrome	0.366568
Esophageal Neoplasms	Eosinophilia	0.322203
Esophageal Neoplasms	Mycobacterium Infections, Atypical	0.240116
Esophageal Neoplasms	Aortic Stenosis, Supravalvular	0.111034
Esophageal Neoplasms	Agammaglobulinemia	0.123296
Esophageal Neoplasms	Fibromatosis, Aggressive	0.133618
Esophageal Neoplasms	Spondylitis, Ankylosing	0.109403
Esophageal Neoplasms	Tobacco Use Disorder	0.249727
Esophageal Neoplasms	Asthma	0.150995
Esophageal Neoplasms	Breast Neoplasms, Male	0.35404
Esophageal Neoplasms	Multiple Sclerosis	0.102521
Esophageal Neoplasms	Anemia, Sickle Cell	0.199681
Esophageal Neoplasms	Colitis, Ulcerative	0.173107
Esophageal Neoplasms	Aortic Aneurysm, Abdominal	0.170894
Esophageal Neoplasms	Exocrine Pancreatic Insufficiency	0.187335
Esophageal Neoplasms	Thrombocythemia, Essential	0.147436
Esophageal Neoplasms	Precursor Cell Lymphoblastic Leukemia-Lymphoma	0.406498
Esophageal Neoplasms	Kidney Failure, Chronic	0.195589
Esophageal Neoplasms	Cardiomyopathy, Hypertrophic, Familial	0.175339
Esophageal Neoplasms	Aneurysm	0.232296
Esophageal Neoplasms	Behcet Syndrome	0.14256
Esophageal Neoplasms	Infertility, Female	0.211548
Esophageal Neoplasms	Arsenic Poisoning	0.277748
Esophageal Neoplasms	Soft Tissue Neoplasms	0.277194
Esophageal Neoplasms	Pulmonary Disease, Chronic Obstructive	0.206876
Esophageal Neoplasms	Hemorrhage	0.178352
Esophageal Neoplasms	Rhabdomyosarcoma	0.147444
Esophageal Neoplasms	Bernard-Soulier Syndrome	0.122176
Esophageal Neoplasms	Menopause, Premature	0.10402
Esophageal Neoplasms	Hypothyroidism	0.245538
Esophageal Neoplasms	Stomach Neoplasms	0.651134
Esophageal Neoplasms	Gastroesophageal Reflux	0.56735
Esophageal Neoplasms	Hip Fractures	0.1167
Esophageal Neoplasms	Cocaine-Related Disorders	0.151931
Esophageal Neoplasms	Carcinoma, Basal Cell	0.131644
Esophageal Neoplasms	Carcinoma, Small Cell	0.4919
Esophageal Neoplasms	Acute-Phase Reaction	0.332734
Esophageal Neoplasms	Hyperprolactinemia	0.201399
Esophageal Neoplasms	Thyroid Neoplasms	0.273605
Esophageal Neoplasms	Epidermal Necrolysis, Toxic	0.124119
Esophageal Neoplasms	Neoplasms, Germ Cell and Embryonal	0.415881
Esophageal Neoplasms	Anxiety Disorders	0.113717
Esophageal Neoplasms	Enterocolitis	0.128351
Esophageal Neoplasms	Osteosarcoma	0.312861
Esophageal Neoplasms	Intestinal Neoplasms	0.320369
Esophageal Neoplasms	Metabolic Diseases	0.319977
Esophageal Neoplasms	Bronchiectasis	0.186893
Esophageal Neoplasms	Measles	0.147021
Esophageal Neoplasms	Gram-Negative Bacterial Infections	0.139444
Esophageal Neoplasms	Hypercholesterolemia	0.362704
Esophageal Neoplasms	Carbon Tetrachloride Poisoning	0.200244
Esophageal Neoplasms	Influenza, Human	0.292834
Esophageal Neoplasms	Prostatic Neoplasms	0.25167
Esophageal Neoplasms	Lung Diseases, Interstitial	0.198178
Esophageal Neoplasms	Leukopenia	0.275962
Esophageal Neoplasms	Leukemia, Monocytic, Acute	0.19736
Esophageal Neoplasms	Osteoarthritis	0.263348
Esophageal Neoplasms	Carcinoma, Large Cell	0.121338
Esophageal Neoplasms	Substance-Related Disorders	0.185499
Esophageal Neoplasms	Respiration Disorders	0.123176
Esophageal Neoplasms	Tuberculosis, Bovine	0.169154
Esophageal Neoplasms	Mammary Neoplasms, Experimental	0.251231
Esophageal Neoplasms	Gastrointestinal Stromal Tumors	0.395244
Esophageal Neoplasms	Sinusitis	0.107498
Esophageal Neoplasms	Gallstones	0.322817
Esophageal Neoplasms	Glucose Intolerance	0.302947
Esophageal Neoplasms	Eosinophilia-Myalgia Syndrome	0.136418
Esophageal Neoplasms	Rhabdomyolysis	0.152386
Esophageal Neoplasms	Hyperlipoproteinemias	0.288567
Esophageal Neoplasms	Hyponatremia	0.117878
Esophageal Neoplasms	Anaphylaxis	0.249185
Esophageal Neoplasms	Failure to Thrive	0.252134
Esophageal Neoplasms	Hemangiosarcoma	0.219805
Esophageal Neoplasms	Neuroectodermal Tumors, Primitive	0.205648
Esophageal Neoplasms	Leukemia, Lymphocytic, Chronic, B-Cell	0.147639
Esophageal Neoplasms	Mycobacterium Infections	0.132716
Esophageal Neoplasms	Cardiomegaly	0.235423
Esophageal Neoplasms	Chondrosarcoma	0.197281
Esophageal Neoplasms	Heart Failure	0.199801
Esophageal Neoplasms	Arteriosclerosis	0.208889
Esophageal Neoplasms	Tachycardia	0.102815
Esophageal Neoplasms	Drug Eruptions	0.1022
Esophageal Neoplasms	Anus Neoplasms	0.309215
Esophageal Neoplasms	Hypersensitivity	0.168525
Esophageal Neoplasms	Multiple Endocrine Neoplasia Type 1	0.22382
Esophageal Neoplasms	Thyroid Diseases	0.258874
Esophageal Neoplasms	Atrial Fibrillation	0.196835
Esophageal Neoplasms	Panniculitis, Nodular Nonsuppurative	0.220829
Esophageal Neoplasms	Diabetes Complications	0.172782
Esophageal Neoplasms	Ulcer	0.366837
Esophageal Neoplasms	Pulmonary Emphysema	0.169552
Esophageal Neoplasms	Endotoxemia	0.207112
Esophageal Neoplasms	Carcinoma, Medullary	0.156703
Esophageal Neoplasms	Colonic Polyps	0.322963
Esophageal Neoplasms	Endometrial Hyperplasia	0.25794
Esophageal Neoplasms	Gout	0.316165
Esophageal Neoplasms	Pneumothorax	0.242986
Esophageal Neoplasms	Aneurysm, Dissecting	0.179404
Esophageal Neoplasms	Bone Resorption	0.322675
Esophageal Neoplasms	Hematologic Neoplasms	0.266983
Esophageal Neoplasms	Prader-Willi Syndrome	0.253378
Esophageal Neoplasms	Carotid Artery Diseases	0.110175
Esophageal Neoplasms	Hypertrophy, Left Ventricular	0.219948
Esophageal Neoplasms	Ehlers-Danlos Syndrome	0.157892
Esophageal Neoplasms	Femoral Fractures	0.230312
Esophageal Neoplasms	Sarcoma, Ewing's	0.190274
Esophageal Neoplasms	Stevens-Johnson Syndrome	0.108384
Esophageal Neoplasms	Porphyria, Variegate	0.117289
Esophageal Neoplasms	Laryngeal Neoplasms	0.142894
Esophageal Neoplasms	Wounds, Penetrating	0.194782
Esophageal Neoplasms	Carcinoma, Adenoid Cystic	0.122991
Esophageal Neoplasms	Thoracic Diseases	0.164337
Esophageal Neoplasms	Cardiomyopathy, Restrictive	0.133273
Esophageal Neoplasms	Neoplasm Recurrence, Local	0.475412
Esophageal Neoplasms	Fibrosarcoma	0.282459
Esophageal Neoplasms	Osteoarthritis, Knee	0.199581
Esophageal Neoplasms	Kidney Diseases, Cystic	0.103545
Esophageal Neoplasms	Exanthema	0.128986
Esophageal Neoplasms	Neoplasms, Radiation-Induced	0.207309
Esophageal Neoplasms	Mastocytosis, Systemic	0.265459
Esophageal Neoplasms	Adrenal Insufficiency	0.269141
Esophageal Neoplasms	Facial Dermatoses	0.13352
Esophageal Neoplasms	Diabetic Neuropathies	0.16604
Esophageal Neoplasms	Aortic Aneurysm, Thoracic	0.307246
Esophageal Neoplasms	Acanthosis Nigricans	0.197065
Esophageal Neoplasms	Nasopharyngeal Neoplasms	0.142777
Esophageal Neoplasms	Oligospermia	0.241373
Esophageal Neoplasms	Conjunctivitis	0.123226
Esophageal Neoplasms	Muscular Dystrophy, Duchenne	0.163422
Esophageal Neoplasms	Protein-Losing Enteropathies	0.110472
Esophageal Neoplasms	Carcinoma, Non-Small-Cell Lung	0.560341
Esophageal Neoplasms	Lymphoma, Follicular	0.172764
Esophageal Neoplasms	Neoplasms, Squamous Cell	0.192843
Esophageal Neoplasms	Duodenal Ulcer	0.386191
Esophageal Neoplasms	Precursor B-Cell Lymphoblastic Leukemia-Lymphoma	0.175173
Esophageal Neoplasms	Burkitt Lymphoma	0.151224
Esophageal Neoplasms	Polycystic Ovary Syndrome	0.163235
Esophageal Neoplasms	Pancreatitis	0.233677
Esophageal Neoplasms	Hypopituitarism	0.273468
Esophageal Neoplasms	Obesity, Abdominal	0.254581
Esophageal Neoplasms	Leukocytosis	0.215637
Esophageal Neoplasms	Gastrinoma	0.255665
Esophageal Neoplasms	Esophageal Atresia	0.14018
Esophageal Neoplasms	Hyperhidrosis	0.13773
Esophageal Neoplasms	Psoriasis	0.247649
Esophageal Neoplasms	Hyperthyroidism	0.265171
Esophageal Neoplasms	Fibrosis	0.292577
Esophageal Neoplasms	Papilloma	0.218977
Esophageal Neoplasms	Migraine without Aura	0.138531
Esophageal Neoplasms	Myeloproliferative Disorders	0.104169
Esophageal Neoplasms	Pulmonary Alveolar Proteinosis	0.181516
Esophageal Neoplasms	Cecal Neoplasms	0.207567
Esophageal Neoplasms	Mesothelioma	0.361689
Esophageal Neoplasms	Fibroma	0.162046
Esophageal Neoplasms	Lung Neoplasms	0.486601
Esophageal Neoplasms	Drug Hypersensitivity	0.233211
Esophageal Neoplasms	Urinary Tract Infections	0.103491
Esophageal Neoplasms	Testicular Diseases	0.186681
Esophageal Neoplasms	Cystic Fibrosis	0.314169
Esophageal Neoplasms	Urinary Bladder Neoplasms	0.290053
Esophageal Neoplasms	Lead Poisoning	0.126043
Esophageal Neoplasms	Food Hypersensitivity	0.220773
Esophageal Neoplasms	Pregnancy Complications	0.247161
Esophageal Neoplasms	Adenocarcinoma, Follicular	0.163061
Esophageal Neoplasms	Leishmaniasis	0.17422
Esophageal Neoplasms	Cholecystitis	0.136481
Esophageal Neoplasms	Depressive Disorder	0.141063
Esophageal Neoplasms	Supratentorial Neoplasms	0.116474
Esophageal Neoplasms	Hypertrophy	0.102861
Esophageal Neoplasms	Precancerous Conditions	0.434676
Esophageal Neoplasms	Deficiency Diseases	0.269735
Esophageal Neoplasms	Anemia, Iron-Deficiency	0.340814
Esophageal Neoplasms	Endometrial Neoplasms	0.336406
Esophageal Neoplasms	Histiocytoma	0.225413
Esophageal Neoplasms	Shock, Septic	0.170031
Esophageal Neoplasms	Carcinoma in Situ	0.336728
Esophageal Neoplasms	Genital Neoplasms, Female	0.438287
Esophageal Neoplasms	Puberty, Delayed	0.188381
Esophageal Neoplasms	Asbestosis	0.15735
Esophageal Neoplasms	Abdominal Neoplasms	0.240088
Esophageal Neoplasms	Dwarfism, Pituitary	0.247278
Esophageal Neoplasms	Hernia, Inguinal	0.214776
Esophageal Neoplasms	Drug Toxicity	0.255244
Esophageal Neoplasms	Stomach Diseases	0.507778
Esophageal Neoplasms	Ovarian Hyperstimulation Syndrome	0.157864
Esophageal Neoplasms	Lactose Intolerance	0.101873
Esophageal Neoplasms	Ovarian Neoplasms	0.158401
Esophageal Neoplasms	Liver Diseases, Alcoholic	0.320228
Esophageal Neoplasms	Hypobetalipoproteinemias	0.111056
Esophageal Neoplasms	Cough	0.138812
Esophageal Neoplasms	Calcinosis	0.163938
Esophageal Neoplasms	Erectile Dysfunction	0.118011
Esophageal Neoplasms	Uterine Neoplasms	0.341824
Esophageal Neoplasms	Severe Acute Respiratory Syndrome	0.172869
Esophageal Neoplasms	Pituitary Diseases	0.171764
Esophageal Neoplasms	Lymphedema	0.159011
Esophageal Neoplasms	Eosinophilic Esophagitis	0.375891
Esophageal Neoplasms	Oral Ulcer	0.166012
Esophageal Neoplasms	AIDS-Related Opportunistic Infections	0.204993
Esophageal Neoplasms	Barrett Esophagus	0.555003
Esophageal Neoplasms	Heart Diseases	0.175256
Esophageal Neoplasms	Entamoebiasis	0.162858
Esophageal Neoplasms	Pulmonary Embolism	0.226524
Esophageal Neoplasms	Lymphatic Metastasis	0.361554
Esophageal Neoplasms	alpha 1-Antitrypsin Deficiency	0.140398
Esophageal Neoplasms	Leukemia-Lymphoma, Adult T-Cell	0.266966
Esophageal Neoplasms	Lymphatic Diseases	0.149103
Esophageal Neoplasms	Skin Ulcer	0.213149
Esophageal Neoplasms	Osteolysis	0.154657
Esophageal Neoplasms	Tongue Neoplasms	0.159878
Esophageal Neoplasms	Seminoma	0.365861
Esophageal Neoplasms	Coxsackievirus Infections	0.212604
Esophageal Neoplasms	Arthritis, Juvenile Rheumatoid	0.197538
Esophageal Neoplasms	Thrombosis	0.143244
Esophageal Neoplasms	Abnormalities, Drug-Induced	0.14425
Esophageal Neoplasms	Varicose Veins	0.153811
Esophageal Neoplasms	Diabetes Mellitus	0.300481
Esophageal Neoplasms	Leukemia, Myelogenous, Chronic, BCR-ABL Positive	0.292878
Esophageal Neoplasms	Cholelithiasis	0.33866
Esophageal Neoplasms	Periodontitis	0.110136
Esophageal Neoplasms	Heart Septal Defects, Atrial	0.109481
Esophageal Neoplasms	Pulmonary Veno-Occlusive Disease	0.153739
Esophageal Neoplasms	Kidney Neoplasms	0.41888
Esophageal Neoplasms	Telangiectasis	0.127425
Esophageal Neoplasms	Venous Thrombosis	0.344715
Esophageal Neoplasms	Cushing Syndrome	0.244402
Esophageal Neoplasms	Bronchial Hyperreactivity	0.14748
Esophageal Neoplasms	Yellow Nail Syndrome	0.143511
Esophageal Neoplasms	Angioedemas, Hereditary	0.162065
Esophageal Neoplasms	Medulloblastoma	0.17237
Esophageal Neoplasms	Respiratory Hypersensitivity	0.161097
Esophageal Neoplasms	Puberty, Precocious	0.152247
Esophageal Neoplasms	Cardiomyopathy, Dilated	0.115652
Esophageal Neoplasms	Bacterial Infections	0.16798
Esophageal Neoplasms	Bone Neoplasms	0.165383
Esophageal Neoplasms	Telangiectasia, Hereditary Hemorrhagic	0.158503
Esophageal Neoplasms	Sexual Dysfunctions, Psychological	0.158046
Esophageal Neoplasms	Osteoporosis, Postmenopausal	0.173077
Esophageal Neoplasms	Infertility	0.125468
Esophageal Neoplasms	Tietze's Syndrome	0.133339
Esophageal Neoplasms	Mood Disorders	0.121271
Esophageal Neoplasms	Liver Cirrhosis, Experimental	0.202083
Esophageal Neoplasms	Lipid Metabolism Disorders	0.327838
Esophageal Neoplasms	Hyperinsulinism	0.295047
Esophageal Neoplasms	Folic Acid Deficiency	0.151415
Esophageal Neoplasms	Blood Coagulation Disorders	0.100666
Esophageal Neoplasms	Brain Neoplasms	0.150194
Esophageal Neoplasms	Colonic Diseases, Functional	0.17899
Esophageal Neoplasms	Opioid-Related Disorders	0.146888
Esophageal Neoplasms	Arthritis, Experimental	0.105905
Esophageal Neoplasms	Abortion, Spontaneous	0.173499
Esophageal Neoplasms	Hyperhomocysteinemia	0.180504
Esophageal Neoplasms	Myelodysplastic Syndromes	0.216827
Esophageal Neoplasms	Warts	0.166436
Esophageal Neoplasms	Hemochromatosis	0.184797
Esophageal Neoplasms	Splenomegaly	0.217811
Esophageal Neoplasms	Encephalomyelitis, Autoimmune, Experimental	0.184214
Esophageal Neoplasms	Venous Thromboembolism	0.20828
Esophageal Neoplasms	Burns	0.222675
Esophageal Neoplasms	Liver Diseases	0.167311
Esophageal Neoplasms	Hypoglycemia	0.142021
Esophageal Neoplasms	Hypereosinophilic Syndrome	0.257054
Esophageal Neoplasms	Hypophosphatemia	0.224598
Esophageal Neoplasms	Sarcoma	0.510029
Esophageal Neoplasms	Fractures, Closed	0.171634
Esophageal Neoplasms	Iron Overload	0.230769
Esophageal Neoplasms	Liver Failure, Acute	0.137652
Esophageal Neoplasms	Peptic Ulcer Hemorrhage	0.514574
Esophageal Neoplasms	Adenoma, Liver Cell	0.253554
Esophageal Neoplasms	Neoplasms, Second Primary	0.3235
Esophageal Neoplasms	Pleural Diseases	0.230998
Esophageal Neoplasms	Intestinal Diseases	0.167272
Esophageal Neoplasms	Liver Neoplasms, Experimental	0.320356
Esophageal Neoplasms	Fractures, Bone	0.171972
Esophageal Neoplasms	Hyperlipoproteinemia Type II	0.276182
Esophageal Neoplasms	Breast Diseases	0.172495
Esophageal Neoplasms	Hypothalamic Diseases	0.277632
Esophageal Neoplasms	Lymphoma, Large B-Cell, Diffuse	0.299592
Esophageal Neoplasms	HIV Seropositivity	0.299158
Esophageal Neoplasms	Cryptorchidism	0.115397
Esophageal Neoplasms	Renal Insufficiency	0.106133
Esophageal Neoplasms	Multiple Organ Failure	0.15945
Esophageal Neoplasms	Hypokalemia	0.139825
Esophageal Neoplasms	Acidosis, Lactic	0.142308
Esophageal Neoplasms	Sarcoidosis	0.260897
Esophageal Neoplasms	Parathyroid Neoplasms	0.184129
Esophageal Neoplasms	Hyperplasia	0.16431
Esophageal Neoplasms	Head and Neck Neoplasms	0.400031
Esophageal Neoplasms	Substance Withdrawal Syndrome	0.1409
Esophageal Neoplasms	Depression, Postpartum	0.11676
Esophageal Neoplasms	Testicular Neoplasms	0.373991
Esophageal Neoplasms	Pyoderma Gangrenosum	0.193396
Esophageal Neoplasms	Anemia, Pernicious	0.168369
Esophageal Neoplasms	Sjogren's Syndrome	0.100176
Esophageal Neoplasms	Rectal Neoplasms	0.355667
Esophageal Neoplasms	Leishmaniasis, Cutaneous	0.126953
Esophageal Neoplasms	Pulmonary Fibrosis	0.202264
Esophageal Neoplasms	Lupus Erythematosus, Systemic	0.12068
Esophageal Neoplasms	Polycystic Kidney Diseases	0.167767
Esophageal Neoplasms	Poisoning	0.11777
Esophageal Neoplasms	Granulomatous Disease, Chronic	0.247357
Esophageal Neoplasms	Arteriovenous Malformations	0.179085
Esophageal Neoplasms	Pharyngeal Neoplasms	0.248854
Esophageal Neoplasms	Hernia, Diaphragmatic	0.614463
Esophageal Neoplasms	Hyperkalemia	0.104071
Esophageal Neoplasms	Migraine Disorders	0.13671
Esophageal Neoplasms	Hemangioma	0.120019
Esophageal Neoplasms	Astrocytoma	0.180297
Esophageal Neoplasms	Candidiasis, Oral	0.14225
Esophageal Neoplasms	Inflammatory Bowel Diseases	0.272411
Esophageal Neoplasms	Carcinoma, Pancreatic Ductal	0.206981
Esophageal Neoplasms	Autonomic Nervous System Diseases	0.168917
Esophageal Neoplasms	Thymus Neoplasms	0.279419
Esophageal Neoplasms	Vitamin E Deficiency	0.119303
Esophageal Neoplasms	Schistosomiasis mansoni	0.398056
Esophageal Neoplasms	Pheochromocytoma	0.24112
Esophageal Neoplasms	Alagille Syndrome	0.115351
Esophageal Neoplasms	Bardet-Biedl Syndrome	0.247769
Esophageal Neoplasms	Agranulocytosis	0.105174
Esophageal Neoplasms	Amyloidosis	0.137236
Esophageal Neoplasms	Thromboembolism	0.229271
Esophageal Neoplasms	Multiple Endocrine Neoplasia	0.153102
Esophageal Neoplasms	Heroin Dependence	0.144124
Esophageal Neoplasms	Insulinoma	0.118108
Esophageal Neoplasms	Glycogen Storage Disease	0.105739
Esophageal Neoplasms	Malnutrition	0.441667
Esophageal Neoplasms	Vulvar Neoplasms	0.129002
Esophageal Neoplasms	Arthritis	0.219992
Esophageal Neoplasms	Idiopathic Pulmonary Fibrosis	0.198685
Esophageal Neoplasms	Facies	0.17559
Esophageal Neoplasms	Crohn Disease	0.281942
Esophageal Neoplasms	Thyroiditis, Autoimmune	0.262732
Esophageal Neoplasms	Pulmonary Blastoma	0.196558
Esophageal Neoplasms	Hyperlipidemia, Familial Combined	0.286949
Esophageal Neoplasms	Communicable Diseases	0.175047
Esophageal Neoplasms	Bulimia Nervosa	0.244726
Esophageal Neoplasms	Situs Inversus	0.190224
Esophageal Neoplasms	Carcinoma, Transitional Cell	0.397412
Esophageal Neoplasms	Heart Septal Defects	0.131139
Esophageal Neoplasms	Vasculitis	0.10265
Esophageal Neoplasms	Anemia	0.187339
Esophageal Neoplasms	Hamartoma	0.166587
Esophageal Neoplasms	Lymphangioleiomyomatosis	0.167056
Esophageal Neoplasms	Glucagonoma	0.157536
Esophageal Neoplasms	Pancreatic Neoplasms	0.37889
Esophageal Neoplasms	Cluster Headache	0.111701
Esophageal Neoplasms	Pancreatic Diseases	0.300286
Esophageal Neoplasms	Celiac Disease	0.240842
Esophageal Neoplasms	Infarction	0.104611
Esophageal Neoplasms	Nesidioblastosis	0.179159
Esophageal Neoplasms	Heat Stress Disorders	0.155642
Esophageal Neoplasms	Depressive Disorder, Major	0.147348
Esophageal Neoplasms	Colorectal Neoplasms	0.44332
Esophageal Neoplasms	Primary Myelofibrosis	0.22584
Esophageal Neoplasms	Wiskott-Aldrich Syndrome	0.180325
Esophageal Neoplasms	Addison Disease	0.347017
Esophageal Neoplasms	Intestinal Pseudo-Obstruction	0.187153
Esophageal Neoplasms	Aortic Aneurysm	0.25526
Esophageal Neoplasms	Leukoencephalitis, Acute Hemorrhagic	0.134551
Esophageal Neoplasms	Lipomatosis	0.253322
Esophageal Neoplasms	Femur Head Necrosis	0.136164
Esophageal Neoplasms	Dextrocardia	0.103872
Esophageal Neoplasms	Hypoalphalipoproteinemias	0.254362
Esophageal Neoplasms	Hepatitis B, Chronic	0.137607
Esophageal Neoplasms	Anorexia Nervosa	0.103129
Esophageal Neoplasms	Gastrointestinal Diseases	0.383219
Esophageal Neoplasms	Dermatomyositis	0.103464
Esophageal Neoplasms	Irritable Bowel Syndrome	0.169155
Esophageal Neoplasms	Prostatic Diseases	0.153171
Esophageal Neoplasms	Xanthomatosis	0.117883
Esophageal Neoplasms	Dysautonomia, Familial	0.137571
Esophageal Neoplasms	Dyslipidemias	0.340253
Esophageal Neoplasms	Lymphopenia	0.175314
Esophageal Neoplasms	Hypertension, Portal	0.503074
Esophageal Neoplasms	Drug-Induced Liver Injury	0.117814
Esophageal Neoplasms	Diabetic Cardiomyopathies	0.250433
Esophageal Neoplasms	Liver Neoplasms	0.36989
Esophageal Neoplasms	Osteitis Deformans	0.108494
Esophageal Neoplasms	WAGR Syndrome	0.188326
Esophageal Neoplasms	Leiomyomatosis	0.172725
Esophageal Neoplasms	Listeriosis	0.194445
Esophageal Neoplasms	Deglutition Disorders	0.295744
Esophageal Neoplasms	Amenorrhea	0.191704
Esophageal Neoplasms	Liver Failure	0.157481
Esophageal Neoplasms	Hypercalcemia	0.319835
Esophageal Neoplasms	Salivary Gland Neoplasms	0.103101
Esophageal Neoplasms	Graft vs Host Disease	0.295233
Esophageal Neoplasms	Polyendocrinopathies, Autoimmune	0.15656
Esophageal Neoplasms	Adenomatous Polyposis Coli	0.267938
Esophageal Neoplasms	Emphysema	0.193715
Esophageal Neoplasms	Angioedema	0.168965
Esophageal Neoplasms	Leukemia, T-Cell	0.308154
Esophageal Neoplasms	Thrombophilia	0.144004
Esophageal Neoplasms	Thrombocytosis	0.154706
Esophageal Neoplasms	Vitamin A Deficiency	0.21375
Leukemia, Myeloid, Acute	Arthropathy, Neurogenic	0.210832
Leukemia, Myeloid, Acute	Liposarcoma	0.318136
Leukemia, Myeloid, Acute	Gallbladder Neoplasms	0.285827
Leukemia, Myeloid, Acute	Port-Wine Stain	0.105964
Leukemia, Myeloid, Acute	Pituitary Neoplasms	0.163448
Leukemia, Myeloid, Acute	Duodenal Diseases	0.244812
Leukemia, Myeloid, Acute	Bipolar Disorder	0.102167
Leukemia, Myeloid, Acute	Gastrointestinal Hemorrhage	0.119391
Leukemia, Myeloid, Acute	Respiratory Distress Syndrome, Adult	0.112253
Leukemia, Myeloid, Acute	Ocular Motility Disorders	0.100149
Leukemia, Myeloid, Acute	Facial Asymmetry	0.117276
Leukemia, Myeloid, Acute	Esophageal Neoplasms	0.337416
Leukemia, Myeloid, Acute	Paraganglioma	0.186415
Leukemia, Myeloid, Acute	Lung Diseases, Obstructive	0.102988
Leukemia, Myeloid, Acute	Marfan Syndrome	0.168674
Leukemia, Myeloid, Acute	Muscular Diseases	0.170644
Leukemia, Myeloid, Acute	Common Variable Immunodeficiency	0.170458
Leukemia, Myeloid, Acute	Hepatomegaly	0.576835
Leukemia, Myeloid, Acute	Brachial Plexus Neuritis	0.112592
Leukemia, Myeloid, Acute	Hyperemia	0.131709
Leukemia, Myeloid, Acute	Subacute Sclerosing Panencephalitis	0.110845
Leukemia, Myeloid, Acute	Hyperparathyroidism	0.205042
Leukemia, Myeloid, Acute	Neurotoxicity Syndromes	0.222092
Leukemia, Myeloid, Acute	Multiple Sclerosis, Relapsing-Remitting	0.207572
Leukemia, Myeloid, Acute	Scleroderma, Localized	0.226592
Leukemia, Myeloid, Acute	Pancytopenia	0.701128
Leukemia, Myeloid, Acute	Neural Tube Defects	0.20327
Leukemia, Myeloid, Acute	Melanoma, Experimental	0.141333
Leukemia, Myeloid, Acute	Intracranial Hemorrhages	0.209319
Leukemia, Myeloid, Acute	Stomach Ulcer	0.118358
Leukemia, Myeloid, Acute	Dental Enamel Hypoplasia	0.202884
Leukemia, Myeloid, Acute	Hypoproteinemia	0.152061
Leukemia, Myeloid, Acute	Hepatic Encephalopathy	0.224236
Leukemia, Myeloid, Acute	Intestinal Polyps	0.313144
Leukemia, Myeloid, Acute	Pneumonia	0.490464
Leukemia, Myeloid, Acute	Lipid Metabolism, Inborn Errors	0.131816
Leukemia, Myeloid, Acute	Vipoma	0.18746
Leukemia, Myeloid, Acute	Lymphoma, T-Cell	0.554808
Leukemia, Myeloid, Acute	Hypotension	0.254099
Leukemia, Myeloid, Acute	Glioblastoma	0.30613
Leukemia, Myeloid, Acute	Hypoxia-Ischemia, Brain	0.106608
Leukemia, Myeloid, Acute	Water-Electrolyte Imbalance	0.261978
Leukemia, Myeloid, Acute	Hodgkin Disease	0.708841
Leukemia, Myeloid, Acute	Acromegaly	0.258107
Leukemia, Myeloid, Acute	Mucocutaneous Lymph Node Syndrome	0.662546
Leukemia, Myeloid, Acute	Encephalitis, Herpes Simplex	0.253154
Leukemia, Myeloid, Acute	Rhabdoid Tumor	0.302154
Leukemia, Myeloid, Acute	Myxoma	0.217856
Leukemia, Myeloid, Acute	Wilms Tumor	0.286675
Leukemia, Myeloid, Acute	Pseudoxanthoma Elasticum	0.100673
Leukemia, Myeloid, Acute	Arthritis, Psoriatic	0.224257
Leukemia, Myeloid, Acute	Galactosemias	0.118768
Leukemia, Myeloid, Acute	West Nile Fever	0.367569
Leukemia, Myeloid, Acute	Central Nervous System Diseases	0.269617
Leukemia, Myeloid, Acute	Granuloma	0.476849
Leukemia, Myeloid, Acute	Sinus Thrombosis, Intracranial	0.241108
Leukemia, Myeloid, Acute	Immunologic Deficiency Syndromes	0.212742
Leukemia, Myeloid, Acute	Neuroendocrine Tumors	0.317651
Leukemia, Myeloid, Acute	Mouth Neoplasms	0.288263
[truncated: 63,536 more rows]
