# Supplementary material for: Prediction of new drug indications based on clinical data and network modularity
Source: Sci Rep. 2016 Sep 28;6:32530. doi: 10.1038/srep32530 (PMC5039412; doi:10.1038/srep32530)
Supplement: Supplementary Table S2 [file srep32530-s3.xls]

## Sheet: Supplementary Table S2
Table S2. Drug-side effect data
Drug names	Side effects
levobunolol	cerebrovascular accident
levobunolol	rash
levobunolol	ptosis
levobunolol	paresthesia
levobunolol	bronchospasm
levobunolol	respiratory failure
levobunolol	nasal congestion
levobunolol	lethargy
levobunolol	myasthenia
levobunolol	heart failure
levobunolol	congestive heart failure
levobunolol	hypersensitivity
levobunolol	heart block
levobunolol	confusion
levobunolol	ataxia
levobunolol	cerebral ischemia
levobunolol	hypoglycemia
levobunolol	dizziness
levobunolol	pruritus
levobunolol	arrest
levobunolol	chest pain
levobunolol	dyspnea
levobunolol	blepharoconjunctivitis
levobunolol	myasthenia gravis
levobunolol	visual disturbances
levobunolol	arrhythmia
levobunolol	iridocyclitis
levobunolol	asthenia
levobunolol	urticaria
levobunolol	diarrhea
levobunolol	ischemia
levobunolol	generalized rash
levobunolol	palpitations
levobunolol	stinging
levobunolol	pain
levobunolol	diplopia
levobunolol	nausea
levobunolol	syncope
levobunolol	eyelid ptosis
levobunolol	alopecia
levobunolol	bradycardia
levobunolol	impotence
levobunolol	hypotension
levobunolol	keratitis
levobunolol	headache
adapalene	erythema
adapalene	contact dermatitis
adapalene	atopic dermatitis
adapalene	angioedema
adapalene	skin edema
adapalene	Fetal Disorders
adapalene	swelling of the lips
adapalene	eyelid edema
adapalene	rash
adapalene	dry skin
adapalene	atopic
adapalene	eye pain
adapalene	keratoconjunctivitis
adapalene	edema
adapalene	skin discoloration
adapalene	skin irritation
adapalene	pruritus
adapalene	discomfort
adapalene	lip
adapalene	urticaria
adapalene	convulsions
adapalene	swelling
adapalene	dermatitis
adapalene	hepatitis
adapalene	papilledema
adapalene	irritant dermatitis
adapalene	seborrhea
adapalene	stinging
adapalene	face edema
adapalene	pain
adapalene	desquamation
adapalene	herpes
adapalene	herpes simplex
adapalene	eczema
adapalene	conjunctivitis
adapalene	vesicular rash
doxepin	erythema
doxepin	back pain
doxepin	ear pain
doxepin	diplopia
doxepin	ventricular extrasystoles
doxepin	bilirubinemia
doxepin	fever
doxepin	adenocarcinoma
doxepin	decreased lacrimation
doxepin	contact dermatitis
doxepin	rosacea
doxepin	hyperhidrosis
doxepin	confusion
doxepin	urinary tract infection
doxepin	hyperpyrexia
doxepin	numbness of tongue
doxepin	hypertension
doxepin	chronic insomnia
doxepin	dry mouth
doxepin	anemia
doxepin	jaundice
doxepin	enuresis
doxepin	taste loss
doxepin	gastroenteritis
doxepin	allergic contact dermatitis
doxepin	chest pain
doxepin	reflux
doxepin	folliculitis
doxepin	metallic taste
doxepin	urinary retention
doxepin	pain
doxepin	Pain in extremity
doxepin	decreased libido
doxepin	extrasystoles
doxepin	nausea
doxepin	syncope
doxepin	vasovagal reaction
doxepin	eczema
doxepin	alopecia
doxepin	herpes
doxepin	extrapyramidal symptoms
doxepin	gastroenteritis viral
doxepin	thirst
doxepin	tumor
doxepin	electrocardiogram QRS complex
doxepin	flushing
doxepin	melanoma
doxepin	tooth infection
doxepin	leukopenia
doxepin	lethargy
doxepin	nocturia
doxepin	numbness
doxepin	pneumonia
doxepin	sinusitis
doxepin	gingival recession
doxepin	blurred vision
doxepin	cellulitis
doxepin	chills
doxepin	purpura
doxepin	neck pain
doxepin	hypersensitivity
doxepin	transient insomnia
doxepin	somnolence
doxepin	myalgia
doxepin	disturbance in attention
doxepin	increased appetite
doxepin	dry throat
doxepin	addiction
doxepin	edema
doxepin	Immune System Disorders
doxepin	lip blister
doxepin	cold sweat
doxepin	nightmares
doxepin	dizziness
doxepin	ataxia
doxepin	asthenia
doxepin	Nasopharyngitis
doxepin	onychomycosis
doxepin	pharyngitis
doxepin	hemoglobinuria
doxepin	rhinorrhea
doxepin	weakness
doxepin	hearing loss
doxepin	respiratory tract infection
doxepin	hypokalemia
doxepin	eye infection
doxepin	diarrhea
doxepin	vertigo
doxepin	asthma
doxepin	tinnitus
doxepin	AV block
doxepin	bronchitis
doxepin	polyps
doxepin	seizures
doxepin	pallor
doxepin	lung adenocarcinoma stage I
doxepin	enlargement
doxepin	dysuria
doxepin	paralysis
doxepin	disorientation
doxepin	Eye Disorders
doxepin	abnormal gait
doxepin	tremor
doxepin	Gastrointestinal Disorders
doxepin	viral infection
doxepin	Urinary System Disorders
doxepin	hyperkalemia
doxepin	weight gain
doxepin	rash
doxepin	cerebrovascular accident
doxepin	constipation
doxepin	paresthesia
doxepin	marrow depression
doxepin	dyskinesia
doxepin	Connective Tissue Disorders
doxepin	Hepatobiliary Disorders
doxepin	laryngitis
doxepin	aphthous stomatitis
doxepin	stomatitis
doxepin	neutrophil count decreased
doxepin	nervousness
doxepin	nasopharynx
doxepin	blood glucose increased
doxepin	eye pain
doxepin	bradycardia
doxepin	vascular disease
doxepin	SGPT increased
doxepin	Nervous System Disorders
doxepin	sickness
doxepin	skin irritation
doxepin	agranulocytosis
doxepin	sensation of heaviness
doxepin	Mediastinal Disorders
doxepin	flu
doxepin	bitter taste
doxepin	heart disease
doxepin	gynecomastia
doxepin	swelling
doxepin	tachycardia
doxepin	lacrimation
doxepin	dyspepsia
doxepin	Infestations
doxepin	dysmenorrhea
doxepin	glucose increased
doxepin	zoster
doxepin	peripheral edema
doxepin	palpitations
doxepin	increased mood
doxepin	stinging
doxepin	abnormal dreams
doxepin	Thoracic
doxepin	Breast cyst
doxepin	Breast Disorders
doxepin	anorexia
doxepin	tardive dyskinesia
doxepin	migraine
doxepin	cramps
doxepin	thrombocythemia
doxepin	application site reaction
doxepin	motion sickness
doxepin	decreased appetite
doxepin	redness
doxepin	blepharospasm
doxepin	fungal infection
doxepin	drowsiness
doxepin	infection
doxepin	sinus congestion
doxepin	hypermagnesemia
doxepin	testicular swelling
doxepin	galactorrhea
doxepin	hematoma
doxepin	blisters
doxepin	hot flushes
doxepin	nasal congestion
doxepin	lightheadedness
doxepin	cough
doxepin	thrombocytopenia
doxepin	exacerbation of asthma
doxepin	sleep paralysis
doxepin	wheezing
doxepin	sweating
doxepin	hallucinations
doxepin	abdominal pain
doxepin	lung adenocarcinoma
doxepin	lip
doxepin	elevated transaminases
doxepin	dyspnea
doxepin	pharyngolaryngeal pain
doxepin	hypotension
doxepin	adjustment disorder
doxepin	QRS complex
doxepin	taste perversion
doxepin	vomiting
doxepin	Psychiatric Disorders
doxepin	bloody stools
doxepin	cyst
doxepin	SIADH
doxepin	rales
doxepin	tenosynovitis
doxepin	Lower Respiratory Tract Infections
doxepin	thinking abnormal
doxepin	joint range of motion decreased
doxepin	suicide
doxepin	arthralgia
doxepin	elevated blood pressure
doxepin	upper respiratory tract infection
doxepin	sedation
doxepin	red eyes
doxepin	eosinophilia
doxepin	dry lips
doxepin	headache
valganciclovir	lymphadenopathy
valganciclovir	back pain
valganciclovir	ear pain
valganciclovir	renal impairment
valganciclovir	fatigue
valganciclovir	splenomegaly
valganciclovir	fever
valganciclovir	postoperative pain
valganciclovir	acne
valganciclovir	esophagitis
valganciclovir	confusion
valganciclovir	urinary tract infection
valganciclovir	Musculoskeletal System Disorders
valganciclovir	twitching
valganciclovir	mucous membrane
valganciclovir	hypertension
valganciclovir	cardiovascular disease
valganciclovir	urinary frequency
valganciclovir	pruritus
valganciclovir	urticaria
valganciclovir	tenderness
valganciclovir	renal failure
valganciclovir	graft rejection
valganciclovir	anemia
valganciclovir	hypoproteinemia
valganciclovir	aplastic anemia
valganciclovir	effusion
valganciclovir	arrhythmia
valganciclovir	cachexia
valganciclovir	macular edema
valganciclovir	paresthesia
valganciclovir	bronchitis
valganciclovir	emotional disturbances
valganciclovir	Blood alkaline phosphatase increased
valganciclovir	myasthenic syndrome
valganciclovir	pain
valganciclovir	vitreous disorder
valganciclovir	Pain in extremity
valganciclovir	distention
valganciclovir	decreased libido
valganciclovir	decreased creatinine
valganciclovir	abnormal vision
valganciclovir	nausea
valganciclovir	Pneumocystis
valganciclovir	alopecia
valganciclovir	photosensitivity
valganciclovir	abnormal liver function
valganciclovir	incontinence
valganciclovir	ADHD
valganciclovir	postoperative complications
valganciclovir	hypophosphatemia
valganciclovir	hypokalemia
valganciclovir	pleural effusion
valganciclovir	ascites
valganciclovir	leukopenia
valganciclovir	rigors
valganciclovir	pneumonia
valganciclovir	sinusitis
valganciclovir	abnormal dreams
valganciclovir	blurred vision
valganciclovir	cough
valganciclovir	flatulence
valganciclovir	hypersensitivity
valganciclovir	somnolence
valganciclovir	sarcoma
valganciclovir	hyperglycemia
valganciclovir	night sweats
valganciclovir	edema
valganciclovir	Immune System Disorders
valganciclovir	dizziness
valganciclovir	ataxia
valganciclovir	detachment
valganciclovir	hypocalcemia
valganciclovir	pharyngitis
valganciclovir	hypomagnesemia
valganciclovir	rhinorrhea
valganciclovir	weakness
valganciclovir	respiratory tract infection
valganciclovir	pleural
valganciclovir	asthenia
valganciclovir	vertigo
valganciclovir	diarrhea
valganciclovir	tinnitus
valganciclovir	diabetes
valganciclovir	dysuria
valganciclovir	oral moniliasis
valganciclovir	gastrointestinal hemorrhage
valganciclovir	glucose decreased
valganciclovir	eye hemorrhage
valganciclovir	moniliasis
valganciclovir	sinus congestion
valganciclovir	blood in urine
valganciclovir	productive cough
valganciclovir	anxiety
valganciclovir	Eye Disorders
valganciclovir	wound infections
valganciclovir	tremor
valganciclovir	postoperative wound infection
valganciclovir	infertility
valganciclovir	Gastrointestinal Disorders
valganciclovir	viral infection
valganciclovir	retinal detachment
valganciclovir	peripheral neuropathy
valganciclovir	Urinary System Disorders
valganciclovir	blindness
valganciclovir	malaise
valganciclovir	weight loss
valganciclovir	Nasopharyngitis
valganciclovir	eructation
valganciclovir	constipation
valganciclovir	agitation
valganciclovir	marrow depression
valganciclovir	deafness
valganciclovir	tongue disorder
valganciclovir	hematuria
valganciclovir	Nervous System Disorders
valganciclovir	respiratory disorder
valganciclovir	musculoskeletal pain
valganciclovir	dry skin
valganciclovir	nervousness
valganciclovir	mouth ulceration
valganciclovir	lower extremity edema
valganciclovir	ulcer
valganciclovir	eye pain
valganciclovir	vascular disease
valganciclovir	Hepatobiliary Disorders
valganciclovir	sickness
valganciclovir	acute renal failure
valganciclovir	flu
valganciclovir	Mediastinal Disorders
valganciclovir	cholangitis
valganciclovir	abdominal pain upper
valganciclovir	Psychiatric Disorders
valganciclovir	glaucoma
valganciclovir	photosensitivity reaction
valganciclovir	dermatitis
valganciclovir	dyspepsia
valganciclovir	Infestations
valganciclovir	nasal congestion
valganciclovir	blood glucose decreased
valganciclovir	peripheral edema
valganciclovir	esophageal candidiasis
valganciclovir	phlebitis
valganciclovir	hyperkalemia
valganciclovir	pancytopenia
valganciclovir	dry mouth
valganciclovir	dysphagia
valganciclovir	Thoracic
valganciclovir	myoclonus
valganciclovir	thrombophlebitis
valganciclovir	anorexia
valganciclovir	hypertonia
valganciclovir	migraine
valganciclovir	cramps
valganciclovir	leukocytosis
valganciclovir	decreased appetite
valganciclovir	eosinophilia
valganciclovir	jaundice
valganciclovir	infection
valganciclovir	pancreatitis
valganciclovir	ventricular arrhythmia
valganciclovir	Connective Tissue Disorders
valganciclovir	creatine phosphokinase increased
valganciclovir	tumor
valganciclovir	amnesia
valganciclovir	coma
valganciclovir	tachycardia
valganciclovir	wound dehiscence
valganciclovir	floaters
valganciclovir	sore throat
valganciclovir	thrombocytopenia
valganciclovir	hepatitis
valganciclovir	hemorrhage
valganciclovir	gastritis
valganciclovir	neutropenia
valganciclovir	Amblyopia
valganciclovir	vasodilation
valganciclovir	dehydration
valganciclovir	creatinine increased
valganciclovir	abdominal distention
valganciclovir	hallucinations
valganciclovir	abdominal pain
valganciclovir	lactic dehydrogenase increased
valganciclovir	convulsions
valganciclovir	dyspnea
valganciclovir	fecal incontinence
valganciclovir	teratogenicity
valganciclovir	insomnia
valganciclovir	sepsis
valganciclovir	taste perversion
valganciclovir	cytopenia
valganciclovir	vomiting
valganciclovir	sweating
valganciclovir	esophageal
valganciclovir	psychosis
valganciclovir	fertility
valganciclovir	alkaline phosphatase increased
valganciclovir	deep thrombophlebitis
valganciclovir	neuropathy
valganciclovir	thinking abnormal
valganciclovir	elevated serum creatinine
valganciclovir	arthralgia
valganciclovir	upper respiratory tract infection
valganciclovir	impotence
valganciclovir	increased sweating
valganciclovir	hypotension
valganciclovir	headache
naphazoline	weakness
naphazoline	nervousness
naphazoline	hyperglycemia
naphazoline	nausea
naphazoline	lacrimation
naphazoline	sweating
naphazoline	hypertension
naphazoline	dizziness
naphazoline	drowsiness
naphazoline	discomfort
naphazoline	blurred vision
naphazoline	mydriasis
naphazoline	punctate keratitis
naphazoline	redness
naphazoline	increased intraocular pressure
naphazoline	keratitis
naphazoline	headache
polymyxin B sulfate	albuminuria
polymyxin B sulfate	meningismus
polymyxin B sulfate	pain
polymyxin B sulfate	drug fever
polymyxin B sulfate	rash
polymyxin B sulfate	neck rigidity
polymyxin B sulfate	thrombophlebitis
polymyxin B sulfate	paresthesia
polymyxin B sulfate	dizziness
polymyxin B sulfate	ataxia
polymyxin B sulfate	fever
polymyxin B sulfate	apnea
polymyxin B sulfate	urticaria
polymyxin B sulfate	drowsiness
polymyxin B sulfate	flushing
polymyxin B sulfate	azotemia
polymyxin B sulfate	headache
amiodarone	erythema
amiodarone	renal impairment
amiodarone	sinus arrest
amiodarone	psoriasis
amiodarone	fever
amiodarone	epididymitis
amiodarone	dizziness
amiodarone	confusion
amiodarone	ataxia
amiodarone	muscle weakness
amiodarone	blindness
amiodarone	thyroid cancer
amiodarone	hemolytic anemia
amiodarone	fibrosing alveolitis
amiodarone	solar dermatitis
amiodarone	urticaria
amiodarone	renal failure
amiodarone	dry mouth
amiodarone	anemia
amiodarone	aplastic anemia
amiodarone	renal insufficiency
amiodarone	effusion
amiodarone	ARDS
amiodarone	electromechanical dissociation
amiodarone	blurred vision
amiodarone	papilledema
amiodarone	cancer
amiodarone	cardiogenic shock
amiodarone	nodules
amiodarone	visual field defect
amiodarone	pain
amiodarone	abnormal involuntary movements
amiodarone	decreased libido
amiodarone	gastrointestinal reactions
amiodarone	nausea
amiodarone	eczema
amiodarone	alopecia
amiodarone	photosensitivity
amiodarone	paroxysmal ventricular tachycardia
amiodarone	abnormal liver function
amiodarone	bradycardia
amiodarone	bundle branch block
amiodarone	atrial fibrillation
amiodarone	eosinophilic pneumonia
amiodarone	pigmentation
amiodarone	pleural effusion
amiodarone	flushing
amiodarone	demyelinating polyneuropathy
amiodarone	skin cancer
amiodarone	injection site reaction
amiodarone	incoordination
amiodarone	pneumonia
amiodarone	necrosis
amiodarone	eosinophilia
amiodarone	cellulitis
amiodarone	sinus bradycardia
amiodarone	cough
amiodarone	salivation
amiodarone	hyperhidrosis
amiodarone	optic neuropathy
amiodarone	edema
amiodarone	optic neuritis
amiodarone	nightmares
amiodarone	cholestatic hepatitis
amiodarone	macular degeneration
amiodarone	pleurisy
amiodarone	discomfort
amiodarone	akinesia
amiodarone	vertigo
amiodarone	fatigue
amiodarone	weakness
amiodarone	nodal arrhythmia
amiodarone	bronchiolitis
amiodarone	bronchiolitis obliterans
amiodarone	diarrhea
amiodarone	abnormal renal function
amiodarone	AV block
amiodarone	tinnitus
amiodarone	pulmonary edema
amiodarone	fibrosis
amiodarone	respiratory disorder
amiodarone	pulmonary fibrosis
amiodarone	inflammation
amiodarone	hepatomegaly
amiodarone	myopathy
amiodarone	disorientation
amiodarone	hemoptysis
amiodarone	polyserositis
amiodarone	tremor
amiodarone	skin pigmentation
amiodarone	bradykinesia
amiodarone	lung disorder
amiodarone	polymorphic ventricular tachycardia
amiodarone	peripheral neuropathy
amiodarone	rhabdomyolysis
amiodarone	malaise
amiodarone	vasculitis
amiodarone	rash
amiodarone	acquired keratoderma
amiodarone	alveolitis
amiodarone	constipation
amiodarone	SGPT increased
amiodarone	photophobia
amiodarone	paresthesia
amiodarone	bronchospasm
amiodarone	skin disorder
amiodarone	thrombosis
amiodarone	involuntary movements
amiodarone	heart failure
amiodarone	congestive heart failure
amiodarone	anaphylactoid reactions
amiodarone	keratoderma
amiodarone	pulmonary infiltrates
amiodarone	lens
amiodarone	abnormal gait
amiodarone	cirrhosis
amiodarone	liver disease
amiodarone	SGOT increased
amiodarone	skin discoloration
amiodarone	acute renal failure
amiodarone	lens opacities
amiodarone	pulmonary toxicity
amiodarone	arrest
amiodarone	Cardiovascular Abnormalities
amiodarone	agranulocytosis
amiodarone	hypothyroidism
amiodarone	dermatitis
amiodarone	liver function tests abnormal
amiodarone	dyspepsia
amiodarone	organizing pneumonia
amiodarone	drug eruption
amiodarone	spontaneous ecchymosis
amiodarone	bronchiolitis obliterans organizing pneumonia
amiodarone	torsade de pointes
amiodarone	phlebitis
amiodarone	Cognitive Disorder
amiodarone	pancytopenia
amiodarone	ecchymosis
amiodarone	delirium
amiodarone	anorexia
amiodarone	QT prolonged
amiodarone	polyneuropathy
amiodarone	neuritis
amiodarone	cardiac conduction abnormalities
amiodarone	pustular psoriasis
amiodarone	erythema multiforme
amiodarone	angioedema
amiodarone	vein thrombosis
amiodarone	toxic epidermal necrolysis
amiodarone	thrombophlebitis
amiodarone	exfoliative dermatitis
amiodarone	pancreatitis
amiodarone	hyperthyroidism
amiodarone	thyroid dysfunction
amiodarone	thyroid nodules
amiodarone	eruptions
amiodarone	pseudotumor cerebri
amiodarone	pseudotumor
amiodarone	thrombocytopenia
amiodarone	hepatitis
amiodarone	corneal degeneration
amiodarone	hemorrhage
amiodarone	neutropenia
amiodarone	pleural
amiodarone	sleep disturbances
amiodarone	wheezing
amiodarone	abdominal pain
amiodarone	second degree AV block
amiodarone	granuloma
amiodarone	hypoxia
amiodarone	dyspnea
amiodarone	abnormal vision
amiodarone	asthenia
amiodarone	pulseless
amiodarone	sleep disorder
amiodarone	insomnia
amiodarone	visual disturbances
amiodarone	taste perversion
amiodarone	epidermal necrolysis
amiodarone	vomiting
amiodarone	shock
amiodarone	pruritus
amiodarone	dry eyes
amiodarone	corneal deposits
amiodarone	onycholysis
amiodarone	SIADH
amiodarone	skin necrosis
amiodarone	neuropathy
amiodarone	dissociation
amiodarone	goiter
amiodarone	hallucinations
amiodarone	impotence
amiodarone	bundle branch block left
amiodarone	hypotension
amiodarone	headache
ivermectin	lymphadenopathy
ivermectin	rash
ivermectin	WBC Decreased
ivermectin	constipation
ivermectin	paresthesia
ivermectin	toxic epidermal necrolysis
ivermectin	fever
ivermectin	uveitis
ivermectin	pain
ivermectin	somnolence
ivermectin	synovitis
ivermectin	blindness
ivermectin	edema
ivermectin	chorioretinitis
ivermectin	abnormal sensation in eye
ivermectin	dizziness
ivermectin	pruritus
ivermectin	abdominal distention
ivermectin	discomfort
ivermectin	urticaria
ivermectin	tenderness
ivermectin	abdominal pain
ivermectin	anemia
ivermectin	fatigue
ivermectin	postural hypotension
ivermectin	asthenia
ivermectin	vertigo
ivermectin	chest discomfort
ivermectin	diarrhea
ivermectin	epidermal necrolysis
ivermectin	vomiting
ivermectin	asthma
ivermectin	enlargement
ivermectin	eyelid edema
ivermectin	distention
ivermectin	choroiditis
ivermectin	nausea
ivermectin	anorexia
ivermectin	cervical lymphadenopathy
ivermectin	conjunctivitis
ivermectin	tremor
ivermectin	arthralgia
ivermectin	keratitis
ivermectin	hypotension
ivermectin	anterior uveitis
ivermectin	axillary lymph node enlargement
ivermectin	leukopenia
nicotine	pain
nicotine	back pain
nicotine	ear pain
nicotine	fever
nicotine	acne
nicotine	confusion
nicotine	hypertension
nicotine	pruritus
nicotine	nasal irritation
nicotine	throat irritation
nicotine	dry mouth
nicotine	paresthesia
nicotine	sleep disorder
nicotine	sputum increased
nicotine	apathy
nicotine	tooth disorder
nicotine	nausea
nicotine	flushing
nicotine	incoordination
nicotine	numbness
nicotine	sinusitis
nicotine	purpura
nicotine	cough
nicotine	flatulence
nicotine	hypersensitivity
nicotine	somnolence
nicotine	edema
nicotine	dizziness
nicotine	discomfort
nicotine	hoarseness
nicotine	pharyngitis
nicotine	fatigue
nicotine	rhinorrhea
nicotine	diarrhea
nicotine	bronchitis
nicotine	impaired concentration
nicotine	jaw pain
nicotine	withdrawal syndrome
nicotine	tremor
nicotine	menstrual disorder
nicotine	weight gain
nicotine	rash
nicotine	constipation
nicotine	aphasia
nicotine	agitation
nicotine	bronchospasm
nicotine	emotional lability
nicotine	irritability
nicotine	tingling
nicotine	stomatitis
nicotine	ulcer
nicotine	sickness
nicotine	flu
nicotine	watery eyes
nicotine	sweating
nicotine	dysmenorrhea
nicotine	peripheral edema
nicotine	sneezing
nicotine	palpitations
nicotine	drug dependence
nicotine	nasal ulcer
nicotine	migraine
nicotine	increased appetite
nicotine	smokers
nicotine	drug abuse
nicotine	rhinitis
nicotine	amnesia
nicotine	blisters
nicotine	nasal congestion
nicotine	epistaxis
nicotine	hiccup
nicotine	dyspepsia
nicotine	abdominal pain
nicotine	dyspnea
nicotine	abnormal vision
nicotine	insomnia
nicotine	chest discomfort
nicotine	anxiety
nicotine	chest tightness
nicotine	myalgia
nicotine	arthralgia
nicotine	eye irritation
nicotine	increased sweating
nicotine	dependence
nicotine	headache
cefdinir	erythema
cefdinir	bleeding diathesis
cefdinir	renal impairment
cefdinir	myocardial infarction
cefdinir	hypertension
cefdinir	pruritus
cefdinir	hemolytic anemia
cefdinir	renal failure
cefdinir	upper GI bleeding
cefdinir	anemia
cefdinir	jaundice
cefdinir	fulminant hepatitis
cefdinir	chest pain
cefdinir	hepatic failure
cefdinir	colitis
cefdinir	pain
cefdinir	Idiopathic thrombocytopenic purpura
cefdinir	nausea
cefdinir	conjunctivitis
cefdinir	nephropathy
cefdinir	interstitial pneumonitis
cefdinir	eosinophilic pneumonia
cefdinir	asphyxia
cefdinir	leukopenia
cefdinir	acute respiratory failure
cefdinir	Urine leukocytes
cefdinir	purpura
cefdinir	vaginal moniliasis
cefdinir	flatulence
cefdinir	hypersensitivity
cefdinir	somnolence
cefdinir	edema
cefdinir	dizziness
cefdinir	Interactions
cefdinir	hypersensitivity vasculitis
cefdinir	abnormal liver function
cefdinir	asthenia
cefdinir	diarrhea
cefdinir	bloody diarrhea
cefdinir	seizures
cefdinir	gastrointestinal hemorrhage
cefdinir	moniliasis
cefdinir	cutaneous candidiasis
cefdinir	disseminated intravascular coagulation
cefdinir	anaphylaxis
cefdinir	leukorrhea
cefdinir	peptic ulcer
cefdinir	shock
cefdinir	rhabdomyolysis
cefdinir	vasculitis
cefdinir	rash
cefdinir	choking sensation
cefdinir	constipation
cefdinir	Clotting Disorders
cefdinir	laryngeal edema
cefdinir	involuntary movements
cefdinir	heart failure
cefdinir	stomatitis
cefdinir	ulcer
cefdinir	acute hepatitis
cefdinir	SGOT increased
cefdinir	sickness
cefdinir	acute renal failure
cefdinir	agranulocytosis
cefdinir	exfoliative dermatitis
cefdinir	dermatitis
cefdinir	Diaper rash
cefdinir	dyspepsia
cefdinir	cholestasis
cefdinir	asthma
cefdinir	pancytopenia
cefdinir	dry mouth
cefdinir	ileus
cefdinir	pseudomembranous colitis
cefdinir	anorexia
cefdinir	hyperkinesia
cefdinir	disability
cefdinir	vaginitis
cefdinir	aplastic anemia
cefdinir	thrombocytopenic purpura
cefdinir	erythema nodosum
cefdinir	erythema multiforme
cefdinir	hemorrhagic colitis
cefdinir	urine red
cefdinir	toxic epidermal necrolysis
cefdinir	respiratory failure
cefdinir	thrombocytopenia
cefdinir	hepatitis
cefdinir	hemorrhage
cefdinir	neutropenia
cefdinir	toxic nephropathy
cefdinir	amylase increased
cefdinir	infarction
cefdinir	abdominal pain
cefdinir	enterocolitis
cefdinir	insomnia
cefdinir	epidermal necrolysis
cefdinir	vomiting
cefdinir	microscopic hematuria
cefdinir	maculopapular rash
cefdinir	asthmatic attack
cefdinir	abnormal stools
cefdinir	loss of consciousness
cefdinir	serum sickness
cefdinir	melena
cefdinir	headache
mirtazapine	extrapyramidal syndrome
mirtazapine	cholecystitis
mirtazapine	erythema
mirtazapine	pathological fracture
mirtazapine	back pain
mirtazapine	ear pain
mirtazapine	impotence
mirtazapine	diplopia
mirtazapine	ventricular extrasystoles
mirtazapine	hyperacusis
mirtazapine	increased salivation
mirtazapine	fever
mirtazapine	myasthenia
mirtazapine	myocardial infarction
mirtazapine	delusions
mirtazapine	acne
mirtazapine	transitory deafness
mirtazapine	myositis
mirtazapine	urinary tract infection
mirtazapine	pancytopenia
mirtazapine	hypertension
mirtazapine	bigeminy
mirtazapine	urinary frequency
mirtazapine	substernal chest pain
mirtazapine	bone pain
mirtazapine	eye pain
mirtazapine	hostility
mirtazapine	blepharitis
mirtazapine	dry mouth
mirtazapine	anemia
mirtazapine	aplastic anemia
mirtazapine	incontinence
mirtazapine	arrhythmia
mirtazapine	abnormality of accommodation
mirtazapine	taste loss
mirtazapine	gastroenteritis
mirtazapine	chest pain
mirtazapine	als
mirtazapine	bronchitis
mirtazapine	gum hemorrhage
mirtazapine	urinary urgency
mirtazapine	emotional lability
mirtazapine	urinary retention
mirtazapine	intestinal obstruction
mirtazapine	cough increased
mirtazapine	face edema
mirtazapine	pain
mirtazapine	otitis media
mirtazapine	metrorrhagia
mirtazapine	decreased libido
mirtazapine	lymphadenopathy
mirtazapine	nausea
mirtazapine	extrasystoles
mirtazapine	psychotic depression
mirtazapine	syncope
mirtazapine	alopecia
mirtazapine	photosensitivity
mirtazapine	menorrhagia
mirtazapine	paranoid reaction
mirtazapine	bradycardia
mirtazapine	thirst
mirtazapine	hyponatremia
mirtazapine	paresthesia
mirtazapine	dystonia
mirtazapine	kidney calculus
mirtazapine	asphyxia
mirtazapine	leukopenia
mirtazapine	tongue edema
mirtazapine	bursitis
mirtazapine	herpes
mirtazapine	photosensitivity reaction
mirtazapine	sinusitis
mirtazapine	seborrhea
mirtazapine	abnormal dreams
mirtazapine	ulcerative stomatitis
mirtazapine	ventricular arrhythmia
mirtazapine	atrial arrhythmia
mirtazapine	chills
mirtazapine	neck pain
mirtazapine	manic reaction
mirtazapine	flatulence
mirtazapine	cerebral embolism
mirtazapine	skin ulcer
mirtazapine	hyperemia
mirtazapine	osteoporotic fracture
mirtazapine	salivation
mirtazapine	rash
mirtazapine	increased appetite
mirtazapine	edema
mirtazapine	ataxia
mirtazapine	breast engorgement
mirtazapine	akathisia
mirtazapine	herpes simplex
mirtazapine	pharyngitis
mirtazapine	stupor
mirtazapine	asthenia
mirtazapine	vertigo
mirtazapine	manic
mirtazapine	diarrhea
mirtazapine	tinnitus
mirtazapine	diabetes
mirtazapine	nystagmus
mirtazapine	pulmonary embolism
mirtazapine	oral moniliasis
mirtazapine	twitching
mirtazapine	salivary gland enlargement
mirtazapine	enlargement
mirtazapine	Bullous dermatitis
mirtazapine	moniliasis
mirtazapine	paralysis
mirtazapine	withdrawal syndrome
mirtazapine	zoster
mirtazapine	pneumothorax
mirtazapine	pneumonia
mirtazapine	healing abnormal
mirtazapine	tremor
mirtazapine	leukorrhea
mirtazapine	hypotonia
mirtazapine	neurosis
mirtazapine	hypesthesia
mirtazapine	glossitis
mirtazapine	shock
mirtazapine	cystitis
mirtazapine	fasting
mirtazapine	malaise
mirtazapine	weight loss
mirtazapine	gout
mirtazapine	weight gain
mirtazapine	cellulitis
mirtazapine	eructation
mirtazapine	incoordination
mirtazapine	constipation
mirtazapine	libido increased
mirtazapine	aphasia
mirtazapine	marrow depression
mirtazapine	dyskinesia
mirtazapine	apathy
mirtazapine	hematuria
mirtazapine	tongue discoloration
mirtazapine	osteoporosis
mirtazapine	cardiomegaly
mirtazapine	heart failure
mirtazapine	laryngitis
mirtazapine	aphthous stomatitis
mirtazapine	stomatitis
mirtazapine	dry skin
mirtazapine	nervousness
mirtazapine	lacrimation disorder
mirtazapine	ulcer
mirtazapine	torsade de pointes
mirtazapine	pruritus
mirtazapine	cirrhosis
mirtazapine	keratoconjunctivitis
mirtazapine	rigidity
mirtazapine	SGPT increased
mirtazapine	SGOT increased
mirtazapine	cerebral ischemia
mirtazapine	vascular headache
mirtazapine	conjunctivitis
mirtazapine	flu
mirtazapine	breast enlargement
mirtazapine	agranulocytosis
mirtazapine	grand mal
mirtazapine	hypothyroidism
mirtazapine	reflexes increased
mirtazapine	glaucoma
mirtazapine	tachycardia
mirtazapine	dermatitis
mirtazapine	liver function tests abnormal
mirtazapine	sweating
mirtazapine	convulsions
mirtazapine	urticaria
mirtazapine	ischemia
mirtazapine	petechiae
mirtazapine	peripheral edema
mirtazapine	asthma
mirtazapine	palpitations
mirtazapine	phlebitis
mirtazapine	drug dependence
mirtazapine	abdomen enlarged
mirtazapine	arthrosis
mirtazapine	colitis
mirtazapine	urethritis
mirtazapine	myoclonus
mirtazapine	delirium
mirtazapine	anorexia
mirtazapine	hypertonia
mirtazapine	embolus
mirtazapine	hyperkinesia
mirtazapine	migraine
mirtazapine	myalgia
mirtazapine	polyuria
mirtazapine	vaginitis
mirtazapine	abdominal syndrome acute
mirtazapine	infection
mirtazapine	abnormal ejaculation
mirtazapine	lymphocytosis
mirtazapine	dysarthria
mirtazapine	skin hypertrophy
mirtazapine	erythema multiforme
mirtazapine	hypercholesterolemia
mirtazapine	rhinitis
mirtazapine	amnesia
mirtazapine	toxic epidermal necrolysis
mirtazapine	coma
mirtazapine	hypertriglyceridemia
mirtazapine	dementia
mirtazapine	pancreatitis
mirtazapine	exfoliative dermatitis
mirtazapine	amenorrhea
mirtazapine	cough
mirtazapine	epistaxis
mirtazapine	thrombocytopenia
mirtazapine	hiccup
mirtazapine	hemorrhage
mirtazapine	gastritis
mirtazapine	parosmia
mirtazapine	neutropenia
mirtazapine	Amblyopia
mirtazapine	lacrimation
mirtazapine	euphoria
mirtazapine	dehydration
mirtazapine	dyspepsia
mirtazapine	otitis
mirtazapine	infarction
mirtazapine	abdominal pain
mirtazapine	partial transitory deafness
mirtazapine	goiter
mirtazapine	dyspnea
mirtazapine	postural hypotension
mirtazapine	obstruction
mirtazapine	angina
mirtazapine	neck rigidity
mirtazapine	taste perversion
mirtazapine	depersonalization
mirtazapine	epidermal necrolysis
mirtazapine	vomiting
mirtazapine	dysmenorrhea
mirtazapine	anxiety
mirtazapine	clonus
mirtazapine	breast pain
mirtazapine	acid phosphatase increased
mirtazapine	deafness
mirtazapine	tenosynovitis
mirtazapine	thinking abnormal
mirtazapine	urinary incontinence
mirtazapine	hypokinesia
mirtazapine	arthralgia
mirtazapine	vasodilation
mirtazapine	hallucinations
mirtazapine	left heart failure
mirtazapine	arthritis
mirtazapine	hypotension
mirtazapine	dysuria
mirtazapine	headache
metoprolol	dyspnea exertional
metoprolol	sinus arrest
metoprolol	psoriasis
metoprolol	fever
metoprolol	hypoglycemia
metoprolol	respiratory distress
metoprolol	confusion
metoprolol	pruritus
metoprolol	aches
metoprolol	urticaria
metoprolol	tenderness
metoprolol	dry mouth
metoprolol	retroperitoneal fibrosis
metoprolol	arrhythmia
metoprolol	death
metoprolol	personality disorder
metoprolol	paresthesia
metoprolol	gangrene
metoprolol	pain
metoprolol	memory impairment
metoprolol	decreased libido
metoprolol	nausea
metoprolol	syncope
metoprolol	alopecia
metoprolol	photosensitivity
metoprolol	bradycardia
metoprolol	musculoskeletal pain
metoprolol	flushing
metoprolol	leukopenia
metoprolol	cerebrovascular accident
metoprolol	Raynaud
metoprolol	cyanosis
metoprolol	blurred vision
metoprolol	purpura
metoprolol	sore throat
metoprolol	flatulence
metoprolol	somnolence
metoprolol	edema
metoprolol	nightmares
metoprolol	dizziness
metoprolol	gastric pain
metoprolol	abnormal liver function
metoprolol	fatigue
metoprolol	weakness
metoprolol	vertigo
metoprolol	diarrhea
metoprolol	tinnitus
metoprolol	AV block
metoprolol	low cardiac output
metoprolol	laryngospasm
metoprolol	impaired concentration
metoprolol	diabetes
metoprolol	fibrosis
metoprolol	vomiting
metoprolol	disorientation
metoprolol	jaundice
metoprolol	Gastrointestinal Disorders
metoprolol	weight gain
metoprolol	rash
metoprolol	constipation
metoprolol	catatonic
metoprolol	bronchospasm
metoprolol	emotional lability
metoprolol	congestive heart failure
metoprolol	nervousness
metoprolol	heart block
metoprolol	conjunctivitis
metoprolol	agranulocytosis
metoprolol	complete atrioventricular block
metoprolol	arrest
metoprolol	arterial insufficiency
metoprolol	PR interval
metoprolol	sexual dysfunction
metoprolol	sweating
metoprolol	peripheral edema
metoprolol	palpitations
metoprolol	stomach
metoprolol	mental depression
metoprolol	peripheral coldness
metoprolol	memory loss
metoprolol	status asthmaticus
metoprolol	cramps
metoprolol	skin lesion
metoprolol	thrombocytopenic purpura
metoprolol	exacerbation of psoriasis
metoprolol	eye itching
metoprolol	rhinitis
metoprolol	amnesia
metoprolol	nonthrombocytopenic purpura
metoprolol	coma
metoprolol	hot flushes
metoprolol	tachycardia
metoprolol	precordial chest pain
metoprolol	lightheadedness
metoprolol	thrombocytopenia
metoprolol	hepatitis
metoprolol	sleep disturbances
metoprolol	wheezing
metoprolol	cardiovascular disease
metoprolol	abdominal pain
metoprolol	chest pain
metoprolol	dyspnea
metoprolol	postural hypotension
metoprolol	obstruction
metoprolol	increased sweating
metoprolol	insomnia
metoprolol	visual disturbances
metoprolol	taste perversion
metoprolol	claudication
metoprolol	anxiety
metoprolol	heartburn
metoprolol	decrease or loss of hearing
metoprolol	dry eyes
metoprolol	vivid dreams
metoprolol	circulatory disorders
metoprolol	sedation
metoprolol	arthralgia
metoprolol	hallucinations
metoprolol	impotence
metoprolol	arthritis
metoprolol	hypotension
metoprolol	headache
bethanechol	eructation
bethanechol	seizures
bethanechol	bronchoconstriction
bethanechol	salivation
bethanechol	feeling of warmth
bethanechol	sweating
bethanechol	discomfort
bethanechol	colicky
bethanechol	tachycardia
bethanechol	lacrimation
bethanechol	borborygmi
bethanechol	asthma
bethanechol	miosis
bethanechol	diarrhea
bethanechol	urinary urgency
bethanechol	abdominal cramps
bethanechol	pain
bethanechol	nausea
bethanechol	cramps
bethanechol	colic
bethanechol	hypotension
bethanechol	sensations of heat
bethanechol	flushing
bethanechol	malaise
bethanechol	headache
salicylic acid	erythema
salicylic acid	rash
salicylic acid	erythema multiforme
salicylic acid	constipation
salicylic acid	weight gain
salicylic acid	lethargy
salicylic acid	lightheadedness
salicylic acid	esophagitis
salicylic acid	epistaxis
salicylic acid	dizziness
salicylic acid	confusion
salicylic acid	ulcer
salicylic acid	edema
salicylic acid	peeling
salicylic acid	pruritus
salicylic acid	urticaria
salicylic acid	epigastric pain
salicylic acid	taste perversion
salicylic acid	hepatitis
salicylic acid	asthma
salicylic acid	hearing loss
salicylic acid	tinnitus
salicylic acid	vomiting
salicylic acid	stinging
salicylic acid	gastric ulcer
salicylic acid	ecchymosis
salicylic acid	anorexia
salicylic acid	hallucinations
salicylic acid	duodenal ulcer
salicylic acid	drowsiness
salicylic acid	headache
leflunomide	gastritis
leflunomide	erythema
leflunomide	back pain
leflunomide	fever
leflunomide	contact dermatitis
leflunomide	acne
leflunomide	esophagitis
leflunomide	Abnormal Liver Enzymes
leflunomide	thrombocytopenia
leflunomide	urinary tract infection
leflunomide	elevated liver enzymes
leflunomide	deficiency anemia
leflunomide	urinary frequency
leflunomide	pruritus
leflunomide	bone pain
leflunomide	urticaria
leflunomide	dry mouth
leflunomide	anemia
leflunomide	jaundice
leflunomide	anaphylactoid reactions
leflunomide	neuralgia
leflunomide	gastroenteritis
leflunomide	chest pain
leflunomide	sleep disorder
leflunomide	hepatic failure
leflunomide	colitis
leflunomide	cough increased
leflunomide	pain
leflunomide	Thoracic
leflunomide	herpes simplex
leflunomide	tooth disorder
leflunomide	nausea
leflunomide	eczema
leflunomide	alopecia
leflunomide	herpes
leflunomide	abnormal liver function
leflunomide	interstitial lung disease
leflunomide	interstitial pneumonitis
leflunomide	varicose vein
leflunomide	hypokalemia
leflunomide	leukopenia
leflunomide	upper respiratory tract infection
leflunomide	bursitis
leflunomide	gingivitis
leflunomide	pneumonia
leflunomide	sinusitis
leflunomide	necrosis
leflunomide	blurred vision
leflunomide	Endocrine Disorders
leflunomide	cough
leflunomide	flatulence
leflunomide	hypersensitivity
leflunomide	skin ulcer
leflunomide	Nervous System Disorders
leflunomide	hyperglycemia
leflunomide	synovitis
leflunomide	nail disorder
leflunomide	edema
leflunomide	dizziness
leflunomide	pharyngitis
leflunomide	hair discoloration
leflunomide	respiratory tract infection
leflunomide	asthenia
leflunomide	vertigo
leflunomide	diarrhea
leflunomide	diabetes
leflunomide	bronchitis
leflunomide	oral moniliasis
leflunomide	salivary gland enlargement
leflunomide	acute hepatic necrosis
leflunomide	fibrosis
leflunomide	moniliasis
leflunomide	pulmonary fibrosis
leflunomide	hyperlipidemia
leflunomide	zoster
leflunomide	anaphylaxis
leflunomide	Eye Disorders
leflunomide	arthrosis
leflunomide	Gastrointestinal Disorders
leflunomide	lung disorder
leflunomide	vaginal moniliasis
leflunomide	peripheral neuropathy
leflunomide	cystitis
leflunomide	malaise
leflunomide	osteonecrosis
leflunomide	vasculitis
leflunomide	weight loss
leflunomide	hypertension
leflunomide	rash
leflunomide	constipation
leflunomide	hernia
leflunomide	paresthesia
leflunomide	hematuria
leflunomide	Connective Tissue Disorders
leflunomide	Hepatobiliary Disorders
leflunomide	aphthous stomatitis
leflunomide	stomatitis
leflunomide	skin disorder
leflunomide	dry skin
leflunomide	mouth ulceration
leflunomide	ulcer
leflunomide	opportunistic infections
leflunomide	iron deficiency
leflunomide	iron deficiency anemia
leflunomide	skin discoloration
leflunomide	conjunctivitis
leflunomide	flu
leflunomide	ESS
leflunomide	angioedema
leflunomide	agranulocytosis
leflunomide	cataract
leflunomide	tachycardia
leflunomide	creatine phosphokinase increased
leflunomide	liver function tests abnormal
leflunomide	dyspepsia
leflunomide	fungal dermatitis
leflunomide	cholestasis
leflunomide	juvenile rheumatoid arthritis
leflunomide	pelvic pain
leflunomide	peripheral edema
leflunomide	asthma
leflunomide	palpitations
leflunomide	pancytopenia
leflunomide	Mediastinal Disorders
leflunomide	ecchymosis
leflunomide	neuropathy
leflunomide	Breast Disorders
leflunomide	anorexia
leflunomide	migraine
leflunomide	cramps
leflunomide	lymphoproliferative disorders
leflunomide	infection
leflunomide	drug abuse
leflunomide	neuritis
leflunomide	erythema multiforme
leflunomide	hematoma
leflunomide	rhinitis
leflunomide	toxic epidermal necrolysis
leflunomide	skin nodule
leflunomide	pancreatitis
leflunomide	hyperthyroidism
leflunomide	neck pain
leflunomide	epistaxis
leflunomide	albuminuria
leflunomide	hepatitis
leflunomide	maculopapular rash
leflunomide	dermatitis
leflunomide	neutropenia
leflunomide	Amblyopia
leflunomide	subcutaneous nodule
leflunomide	kidney vasculitis
leflunomide	sweating
leflunomide	cardiovascular disease
leflunomide	abdominal pain
leflunomide	Infestations
leflunomide	dyspnea
leflunomide	cholelithiasis
leflunomide	angina
leflunomide	cancer
leflunomide	prostate
leflunomide	insomnia
leflunomide	sepsis
leflunomide	taste perversion
leflunomide	liver disease
leflunomide	epidermal necrolysis
leflunomide	vomiting
leflunomide	anxiety
leflunomide	lymphadenopathy
leflunomide	cyst
leflunomide	necrotizing vasculitis
leflunomide	Urinary System Disorders
leflunomide	hepatic necrosis
leflunomide	tenosynovitis
leflunomide	myalgia
leflunomide	abscess
leflunomide	arthralgia
leflunomide	vasodilation
leflunomide	nodules
leflunomide	menstrual disorder
leflunomide	increased sweating
leflunomide	eosinophilia
leflunomide	melena
leflunomide	leg cramps
leflunomide	dysuria
leflunomide	headache
raltitrexed	weight loss
raltitrexed	rash
raltitrexed	extravasation
raltitrexed	constipation
raltitrexed	renal impairment
raltitrexed	metastatic colorectal cancer
raltitrexed	fever
raltitrexed	heart failure
raltitrexed	cellulitis
raltitrexed	cough
raltitrexed	stomatitis
raltitrexed	thrombocytopenia
raltitrexed	pain
raltitrexed	ulcer
raltitrexed	neutropenia
raltitrexed	tachycardia
raltitrexed	edema
raltitrexed	dehydration
raltitrexed	supraventricular tachycardia
raltitrexed	pruritus
raltitrexed	fibrillation
raltitrexed	abdominal pain
raltitrexed	Cardiovascular Abnormalities
raltitrexed	flu
raltitrexed	congestive heart failure
raltitrexed	anemia
raltitrexed	sinus tachycardia
raltitrexed	arrhythmia
raltitrexed	taste perversion
raltitrexed	death
raltitrexed	sweating
raltitrexed	asthenia
raltitrexed	sepsis
raltitrexed	diarrhea
raltitrexed	vomiting
raltitrexed	dyspepsia
raltitrexed	hepatic failure
raltitrexed	infection
raltitrexed	mouth ulceration
raltitrexed	desquamation
raltitrexed	nausea
raltitrexed	anorexia
raltitrexed	hypertonia
raltitrexed	alopecia
raltitrexed	conjunctivitis
raltitrexed	arthralgia
raltitrexed	atrial fibrillation
raltitrexed	necrosis
raltitrexed	leukopenia
raltitrexed	febrile neutropenia
raltitrexed	periarteritis nodosa
raltitrexed	colon cancer
raltitrexed	malaise
raltitrexed	headache
ramipril	erythema
ramipril	depressed mood
ramipril	agitation
ramipril	increased salivation
ramipril	psoriasis
ramipril	fever
ramipril	conjunctivitis
ramipril	vascular stenoses
ramipril	confusion
ramipril	increase in urinary output
ramipril	constipation
ramipril	hemolytic anemia
ramipril	urticaria
ramipril	renal failure
ramipril	dry mouth
ramipril	anemia
ramipril	renal insufficiency
ramipril	arrhythmia
ramipril	anaphylactoid reactions
ramipril	gastroenteritis
ramipril	chest pain
ramipril	artery stenosis
ramipril	bronchospasm
ramipril	hepatic failure
ramipril	cough increased
ramipril	pain
ramipril	decreased libido
ramipril	nausea
ramipril	syncope
ramipril	alopecia
ramipril	photosensitivity
ramipril	nephropathy
ramipril	hyponatremia
ramipril	renal artery stenosis
ramipril	flushing
ramipril	leukopenia
ramipril	hypertensive
ramipril	Raynaud
ramipril	pneumonia
ramipril	sinusitis
ramipril	cerebrovascular disorder
ramipril	purpura
ramipril	cough
ramipril	hypersensitivity
ramipril	somnolence
ramipril	salivation
ramipril	edema
ramipril	hypoglycemia
ramipril	dizziness
ramipril	polyneuritis
ramipril	increased sweating
ramipril	abnormal liver function
ramipril	fatigue
ramipril	hearing loss
ramipril	respiratory tract infection
ramipril	asthenia
ramipril	vertigo
ramipril	diarrhea
ramipril	tinnitus
ramipril	abnormal renal function
ramipril	leukocytosis
ramipril	infection
ramipril	bronchitis
ramipril	eosinophilic pneumonitis
ramipril	pemphigoid
ramipril	tremor
ramipril	ischemic stroke
ramipril	abdominal discomfort
ramipril	malaise
ramipril	vasculitis
ramipril	weight gain
ramipril	rash
ramipril	jaundice
ramipril	paresthesia
ramipril	marrow depression
ramipril	nervousness
ramipril	pemphigus
ramipril	pruritus
ramipril	acute renal failure
ramipril	acute liver failure
ramipril	flu
ramipril	ESS
ramipril	enanthema
ramipril	liver damage
ramipril	tachycardia
ramipril	cholestatic jaundice
ramipril	liver function tests abnormal
ramipril	dyspepsia
ramipril	convulsions
ramipril	nasal congestion
ramipril	exacerbation of psoriasis
ramipril	peripheral edema
ramipril	palpitations
ramipril	pancytopenia
ramipril	dysphagia
ramipril	anorexia
ramipril	cramps
ramipril	necrosis
ramipril	elevated erythrocyte sedimentation rate
ramipril	positive ANA
ramipril	discomfort
ramipril	erythema multiforme
ramipril	amnesia
ramipril	toxic epidermal necrolysis
ramipril	pancreatitis
ramipril	proteinuria
ramipril	neuralgia
ramipril	lightheadedness
ramipril	epistaxis
ramipril	thrombocytopenia
ramipril	hepatitis
ramipril	maculopapular rash
ramipril	neutropenia
ramipril	sleep disturbances
ramipril	sweating
ramipril	abdominal pain
ramipril	taste loss
ramipril	dyspnea
ramipril	abnormal vision
ramipril	postural hypotension
ramipril	creatinine increased
ramipril	angina
ramipril	insomnia
ramipril	taste perversion
ramipril	epidermal necrolysis
ramipril	vomiting
ramipril	anxiety
ramipril	onycholysis
ramipril	hepatic necrosis
ramipril	neuropathy
ramipril	Lower Respiratory Tract Infections
ramipril	myalgia
ramipril	arthralgia
ramipril	upper respiratory tract infection
ramipril	impotence
ramipril	arthritis
ramipril	eosinophilia
ramipril	headache
progesterone	gastritis
progesterone	erythema
progesterone	back pain
progesterone	ear pain
progesterone	Immune System Disorders
progesterone	rectal disorder
progesterone	hypotension
progesterone	Autonomic Nervous System Disorders
progesterone	fever
progesterone	feeling drunk
progesterone	breast tenderness
progesterone	acne
progesterone	Genetic Disorders
progesterone	cleft lip
progesterone	Nervous System Disorders
progesterone	urinary tract infection
progesterone	aggressive
progesterone	leg pain
progesterone	Ovarian Hyperstimulation
progesterone	Psychiatric Disorders
progesterone	gallbladder disease
progesterone	urinary frequency
progesterone	septal defect
progesterone	pruritus
progesterone	genital pruritus
progesterone	bone pain
progesterone	urticaria
progesterone	tenderness
progesterone	transient ischemic attack
progesterone	dry mouth
progesterone	anemia
progesterone	perineal pain
progesterone	dysphagia
progesterone	anaphylactoid reactions
progesterone	death
progesterone	gastroenteritis
progesterone	vaginal discharge
progesterone	sleep disorder
progesterone	generalized rash
progesterone	bronchitis
progesterone	cleft palate
progesterone	hand swelling
progesterone	forgetful
progesterone	hemangiomas
progesterone	face edema
progesterone	pain
progesterone	dyspareunia
progesterone	distention
progesterone	decreased libido
progesterone	Hepatobiliary Disorders
progesterone	lymphadenopathy
progesterone	metrorrhagia
progesterone	nausea
progesterone	syncope
progesterone	melasma
progesterone	tumor
progesterone	alopecia
progesterone	conjunctivitis
progesterone	menorrhagia
progesterone	xerophthalmia
progesterone	vaginal dryness
progesterone	tension
progesterone	cerebral thrombosis
progesterone	flushing
progesterone	Perineal Pain Female
progesterone	leukorrhea
progesterone	ovarian cyst
progesterone	SGOT increased
progesterone	uterine spasm
progesterone	vaginal bleeding
progesterone	herpes
progesterone	pneumonia
progesterone	sinusitis
progesterone	seborrhea
progesterone	constipation
progesterone	cardiovascular disease
progesterone	speech disorder
progesterone	blurred vision
progesterone	feeling abnormal
progesterone	purpura
progesterone	ovarian cancer
progesterone	cough
progesterone	flatulence
progesterone	hypersensitivity
progesterone	drunk
progesterone	somnolence
progesterone	increased appetite
progesterone	elevated blood pressure
progesterone	night sweats
progesterone	edema
progesterone	optic neuritis
progesterone	congenital heart disease
progesterone	dizziness
progesterone	Musculoskeletal System Disorders
progesterone	discomfort
progesterone	Nasopharyngitis
progesterone	vaginitis
progesterone	herpes simplex
progesterone	pharyngitis
progesterone	fatigue
progesterone	tooth disorder
progesterone	nocturia
progesterone	stupor
progesterone	vaginal irritation
progesterone	respiratory tract infection
progesterone	bloating
progesterone	hiatal hernia
progesterone	asthenia
progesterone	vertigo
progesterone	diarrhea
progesterone	tinnitus
progesterone	dysuria
progesterone	porphyria
progesterone	pulmonary embolism
progesterone	confusion
progesterone	chorea
progesterone	enlargement
progesterone	moniliasis
progesterone	hirsutism
progesterone	cervical erosion
progesterone	myopathy
progesterone	disorientation
progesterone	anaphylaxis
progesterone	impaired concentration
progesterone	Eye Disorders
progesterone	elevated liver enzymes
progesterone	embolism
progesterone	tremor
progesterone	Gastrointestinal Disorders
progesterone	viral infection
progesterone	neuritis
progesterone	shock
progesterone	choking
progesterone	cystitis
progesterone	worry
progesterone	menstrual disorder
progesterone	spasm
progesterone	weight loss
progesterone	hypertension
progesterone	rash
progesterone	eructation
progesterone	jaundice
progesterone	SGPT increased
progesterone	paresthesia
progesterone	emotional lability
progesterone	irritability
progesterone	swollen tongue
progesterone	Decreased carbohydrate tolerance
progesterone	breast carcinoma
progesterone	respiratory disorder
progesterone	hyperventilation
progesterone	hypocalcemia
progesterone	acute pancreatitis
progesterone	skin disorder
progesterone	nervousness
progesterone	slurred
progesterone	blood glucose increased
progesterone	abnormal gait
progesterone	vascular disease
progesterone	hernia
progesterone	thrombosis
progesterone	skin discoloration
progesterone	flu
progesterone	breast enlargement
progesterone	breast discharge
progesterone	heart disease
progesterone	swelling
progesterone	tachycardia
progesterone	cholestatic jaundice
progesterone	sweating
progesterone	convulsions
progesterone	cholestasis
progesterone	glucose increased
progesterone	dysmenorrhea
progesterone	peripheral edema
progesterone	ventricular septal defect
progesterone	asthma
progesterone	palpitations
progesterone	difficulty in walking
progesterone	mental depression
progesterone	influenzalike symptoms
progesterone	diplopia
progesterone	musculoskeletal pain
progesterone	Mediastinal Disorders
progesterone	suicidal ideation
progesterone	Thoracic
progesterone	Breast Disorders
progesterone	thirst
progesterone	hypertonia
progesterone	migraine
progesterone	cramps
progesterone	genital moniliasis
progesterone	decreased appetite
progesterone	necrosis
progesterone	redness
progesterone	fungal infection
progesterone	premenstrual tension
progesterone	drowsiness
progesterone	infection
progesterone	pancreatitis
progesterone	ovarian failure
progesterone	cholestatic hepatitis
progesterone	dysarthria
progesterone	Connective Tissue Disorders
progesterone	erythema nodosum
progesterone	erythema multiforme
progesterone	galactorrhea
progesterone	spontaneous abortion
progesterone	angioedema
progesterone	rhinitis
progesterone	hot flushes
progesterone	hypertriglyceridemia
progesterone	elevated liver function tests
progesterone	nasal congestion
progesterone	Ovarian Hyperstimulation Syndrome
progesterone	eruptions
progesterone	crying abnormal
progesterone	toothache
progesterone	hepatitis
progesterone	tightness of the throat
progesterone	personality disorder
progesterone	elevated transaminases
[truncated: 63,536 more rows]
