# Supplementary material for: Prediction of new drug indications based on clinical data and network modularity
Source: Sci Rep. 2016 Sep 28;6:32530. doi: 10.1038/srep32530 (PMC5039412; doi:10.1038/srep32530)
Supplement: Supplementary Table S3 [file srep32530-s4.xls]

## Sheet: Supplementary Table S3
Table S3 The known chemical–disease associations marked as "M/T" in CTD database
drug names	disease names
06-Paris-LA-66 protocol	Precursor Cell Lymphoblastic Leukemia-Lymphoma	therapeutic
10,10-bis(4-pyridinylmethyl)-9(10H)-anthracenone	Hyperkinesis	marker/mechanism
10,11-dihydro-10-hydroxycarbamazepine	Epilepsy	therapeutic
10,11-dihydroxy-N-n-propylnorapomorphine	Hyperkinesis	marker/mechanism
10-(6'-ubiquinonyl)decyltriphenylphosphonium bromide	Heart Diseases	therapeutic
10-hydroxycamptothecin	Huntington Disease	therapeutic
10-hydroxycamptothecin	Liver Neoplasms	therapeutic
10-hydroxynortriptyline	Heart Failure	marker/mechanism
10-methoxy-2,2-dimethyl-2,6-dihydropyrano(3,2-c)quinolin-5-one	Leukemia	therapeutic
10-propargyl-10-deazaaminopterin	Lymphoma, Non-Hodgkin	therapeutic
10-propargyl-10-deazaaminopterin	Lymphoma, T-Cell	therapeutic
1,10-diaminodecane	Seizures	therapeutic
1,10-diaminodecane	Tremor	marker/mechanism
1,10-phenanthroline	Abnormalities, Drug-Induced	marker/mechanism
1,1,1,2-tetrafluoro-2-chloroethane	Liver Diseases	marker/mechanism
11,15-dioxo-9-hydroxy-2,3,4,5-tetranorprostan-1,20-dioic acid	Inflammation	marker/mechanism
1,1,1-trichloro-2-(4-hydroxyphenyl)-2-(4-methoxyphenyl)ethane	Ovarian Diseases	marker/mechanism
1,1,1-trichloroethane	Arrhythmias, Cardiac	marker/mechanism
1,1,1-trichloroethane	Drug-Induced Liver Injury	marker/mechanism
1,1,1-trichloroethane	Heart Failure	marker/mechanism
1,1,1-trichloroethane	Hepatitis, Chronic	marker/mechanism
1,1,2,2-tetrabromoethane	Lung Neoplasms	marker/mechanism
1,1,2,2-tetrabromoethane	Stomach Neoplasms	marker/mechanism
1,1,2,2-tetrachloroethane	Drug-Induced Liver Injury	marker/mechanism
1,1,2,2-tetrachloroethane	Precancerous Conditions	marker/mechanism
1-(1'-(2-methylbenzyl)-1,4'-bipiperidin-4-yl)-1H-benzo(d)imidazol-2-(3H)-one	Cocaine-Related Disorders	therapeutic
11-(2-pyrrolidin-1-ylethoxy)-14,19-dioxa-5,7,26-triazatetracyclo(19.3.1.1(2,6).1(8,12))heptacosa-1(25),2(26),3,5,8,10,12(27),16,21,23-decaene	Lymphoma	therapeutic
11-(2-pyrrolidin-1-ylethoxy)-14,19-dioxa-5,7,26-triazatetracyclo(19.3.1.1(2,6).1(8,12))heptacosa-1(25),2(26),3,5,8,10,12(27),16,21,23-decaene	Primary Myelofibrosis	therapeutic
1,1,2-trichloroethane	Drug-Induced Liver Injury	marker/mechanism
1,1,2-trichloroethane	Precancerous Conditions	marker/mechanism
1-(1,3-benzodioxol-5-ylcarbonyl)piperidine	Hyperkinesis	therapeutic
1-(1-(4-fluorophenyl)ethyl)-3-((3-methoxy-4-(4-methyl-1H-imidazol-1-yl)phenyl)methylene)-2-piperidinone	Cataract	marker/mechanism
11-dehydro-thromboxane B2	Cardiovascular Diseases	marker/mechanism
11-dehydro-thromboxane B2	Stroke	marker/mechanism
1,1-dichloro-1-fluoroethane	Hyperplasia	marker/mechanism
1,1-dichloroethane	Drug-Induced Liver Injury	marker/mechanism
1,1-dichloroethane	Precancerous Conditions	marker/mechanism
1,1-dimethylbutyl-1-deoxy-Delta(9)-THC	Colitis	therapeutic
1,1-dimethylbutyl-1-deoxy-Delta(9)-THC	Inflammation	marker/mechanism
1,1-dimethylbutyl-1-deoxy-Delta(9)-THC	Weight Loss	therapeutic
11-hydroxy-delta(9)-tetrahydrocannabinol	Bradycardia	marker/mechanism
11-hydroxy-delta(9)-tetrahydrocannabinol	Hypotension	marker/mechanism
11-keto-boswellic acid	Carcinoma, Ehrlich Tumor	therapeutic
11-keto-boswellic acid	Myocardial Reperfusion Injury	therapeutic
11-keto-boswellic acid	Sarcoma 180	therapeutic
1-(1-methanesulfonylpiperidin-4-yl)-3-(4-trifluoromethoxyphenyl)urea	Cardiomegaly	therapeutic
1-(1-methylethyl)-4-((1-(6-(trifluoromethyl)-3-pyridinyl)-4-piperidinyl)carbonyl)hexahydro-1H-1,4-diazepine	Amnesia	therapeutic
1-(1-methylethyl)-4-((1-(6-(trifluoromethyl)-3-pyridinyl)-4-piperidinyl)carbonyl)hexahydro-1H-1,4-diazepine	Hyperalgesia	therapeutic
1-(1-naphthyl)piperazine	Eating Disorders	therapeutic
11-nor-delta(9)-tetrahydrocannabinol-9-carboxylic acid	Marijuana Abuse	marker/mechanism
1-(2-(1-adamantyl)ethyl)-1-pentyl-3-(3-(4-pyridyl)propyl)urea	Acute Kidney Injury	therapeutic
1-(2-(1-adamantyl)ethyl)-1-pentyl-3-(3-(4-pyridyl)propyl)urea	Arthritis, Experimental	therapeutic
1-(2-(1-adamantyl)ethyl)-1-pentyl-3-(3-(4-pyridyl)propyl)urea	Encephalomyelitis, Autoimmune, Experimental	therapeutic
1-(2-(1-adamantyl)ethyl)-1-pentyl-3-(3-(4-pyridyl)propyl)urea	Reperfusion Injury	therapeutic
1-(2-((1-ethoxycarbonyloxyethoxycarbonylmethyl)carbamoyl)-3-phenylpropyldisulfanylmethyl)-3-methylsulfanylpropylamine	Hyperalgesia	therapeutic
12,20-dihydroxy-5,8,10,14-eicosatetraenoic acid	Psoriasis	marker/mechanism
1,2,3,4,5,6-hexachloronaphthalene	Drug-Induced Liver Injury	marker/mechanism
1,2,3,4,6,7,8-heptachlorodibenzodioxin	Metabolic Syndrome X	marker/mechanism
1,2,3,4,6,7-hexachlorinated naphthalene	Atrophy	marker/mechanism
1,2,3,4,8,9,10,10a-octahydro-7bH-cyclopenta(b)(1,4)diazepino(6,7,1hj)indole	Catalepsy	marker/mechanism
1,2,3,4,8,9,10,10a-octahydro-7bH-cyclopenta(b)(1,4)diazepino(6,7,1hj)indole	Hyperkinesis	therapeutic
1-(2-(3-(4-methoxyphenyl)propoxy)-4-methoxyphenylethyl)-1H-imidazole	Hyperalgesia	therapeutic
1-(2-(3-(4-methoxyphenyl)propoxy)-4-methoxyphenylethyl)-1H-imidazole	Neural Tube Defects	marker/mechanism
1,2,3,4-tetrahydro-1-(phenylmethyl)isoquinoline	Parkinson Disease	marker/mechanism
1,2,3,4-tetrahydroisoquinoline	Hyperkinesis	marker/mechanism
1,2,3,4-tetrahydroisoquinoline	Substance Withdrawal Syndrome	therapeutic
1,2,3,5,6,7-hexachloronaphthalene	Atrophy	marker/mechanism
1,2,3,6,7,8-hexachlorodibenzodioxin	Metabolic Syndrome X	marker/mechanism
12-(3-adamantan-1-ylureido)dodecanoic acid	Brain Infarction	therapeutic
12-(3-adamantan-1-ylureido)dodecanoic acid	Hypertension	therapeutic
1-(2,3-dichlorobenzoyl)-5-methoxy-2-methyl-(2-(mopholin-4-yl)ethyl)-1H-indole	Pancreatic Neoplasms	therapeutic
1-(2,3-dihydro-1,4-benzodioxin-5-yl)-4-((5-(4-fluorophenyl)-3-pyridinyl)methyl)piperazine	Catalepsy	marker/mechanism|therapeutic
1,2,3-trichloropropane	Adenocarcinoma	marker/mechanism
1,2,3-trichloropropane	Adenoma	marker/mechanism
1,2,3-trichloropropane	Adenoma, Bile Duct	marker/mechanism
1,2,3-trichloropropane	Atrophy	marker/mechanism
1,2,3-trichloropropane	Breast Neoplasms	marker/mechanism
1,2,3-trichloropropane	Cholangiocarcinoma	marker/mechanism
1,2,3-trichloropropane	Drug-Induced Liver Injury	marker/mechanism
1,2,3-trichloropropane	Drug-Related Side Effects and Adverse Reactions	marker/mechanism
1,2,3-trichloropropane	Gallbladder Neoplasms	marker/mechanism
1,2,3-trichloropropane	Hepatomegaly	marker/mechanism
1,2,3-trichloropropane	Hyperplasia	marker/mechanism
1,2,3-trichloropropane	Intestinal Neoplasms	marker/mechanism
1,2,3-trichloropropane	Kidney Neoplasms	marker/mechanism
1,2,3-trichloropropane	Liver Failure, Acute	marker/mechanism
1,2,3-trichloropropane	Liver Neoplasms	marker/mechanism
1,2,3-trichloropropane	Liver Neoplasms, Experimental	marker/mechanism
1,2,3-trichloropropane	Lung Diseases	marker/mechanism
1,2,3-trichloropropane	Lung Injury	marker/mechanism
1,2,3-trichloropropane	Mouth Neoplasms	marker/mechanism
1,2,3-trichloropropane	Necrosis	marker/mechanism
1,2,3-trichloropropane	Neoplasm Invasiveness	marker/mechanism
1,2,3-trichloropropane	Neoplasms	marker/mechanism
1,2,3-trichloropropane	Pancreatic Neoplasms	marker/mechanism
1,2,3-trichloropropane	Stomach Neoplasms	marker/mechanism
1,2,3-trichloropropane	Uterine Neoplasms	marker/mechanism
1,2,3-trichloropropane	Weight Loss	marker/mechanism
1,2,4,5-benzenetetraamine	Emphysema	marker/mechanism
1,2,4,5-tetrachlorobenzene	Liver Diseases	marker/mechanism
1,2,4,5-tetrachlorobenzene	Liver Neoplasms	marker/mechanism
1,24-dihydroxyvitamin D2	Hypercalciuria	marker/mechanism
1,2,4-triazolo(1,5-c)pyrimidine	Catalepsy	therapeutic
1,2,4-tribromobenzene	Drug-Induced Liver Injury	marker/mechanism
1,2,4-trichlorobenzene	Drug-Induced Liver Injury	marker/mechanism
1,2,4-trichlorobenzene	Fetal Growth Retardation	marker/mechanism
1,2,4-trichlorobenzene	Liver Diseases	marker/mechanism
1,2,4-trichlorobenzene	Porphyrias	marker/mechanism
1,2,5,6-dibenzanthracene	Adenocarcinoma	marker/mechanism
1,2,5,6-dibenzanthracene	Adenoma	marker/mechanism
1,2,5,6-dibenzanthracene	Arteriosclerosis	marker/mechanism
1,2,5,6-dibenzanthracene	Carcinoma	marker/mechanism
1,2,5,6-dibenzanthracene	Hemangioendothelioma	marker/mechanism
1,2,5,6-dibenzanthracene	Immunologic Deficiency Syndromes	marker/mechanism
1,2,5,6-dibenzanthracene	Kidney Neoplasms	marker/mechanism
1,2,5,6-dibenzanthracene	Liver Neoplasms	marker/mechanism
1,2,5,6-dibenzanthracene	Lung Neoplasms	marker/mechanism
1,2,5,6-dibenzanthracene	Mammary Neoplasms, Animal	marker/mechanism
1,2,5,6-dibenzanthracene	Necrosis	marker/mechanism
1,2,5,6-dibenzanthracene	Neoplasms, Experimental	marker/mechanism
1,2,5,6-dibenzanthracene	Papilloma	marker/mechanism
1,2,5,6-dibenzanthracene	Poisoning	marker/mechanism
1,2,5,6-dibenzanthracene	Sarcoma	marker/mechanism
1,2,5,6-dibenzanthracene	Skin Neoplasms	marker/mechanism
1,2,5,6-dibenzanthracene	Stomach Neoplasms	marker/mechanism
1,25-dihydroxy-16-ene-vitamin D3	Encephalomyelitis, Autoimmune, Experimental	therapeutic
1,25-dihydroxy-16-ene-vitamin D3	Hypercalcemia	marker/mechanism
1,25-(dihydroxy-21-(3-hydorxy-3-methyl-butyl)-nor-cholecalciferol)	Hypercalcemia	marker/mechanism
1,25-dihydroxy-24-oxo-16-ene-vitamin D3	Encephalomyelitis, Autoimmune, Experimental	therapeutic
1,25-dihydroxyergocalciferol	Postoperative Complications	therapeutic
1,25-dihydroxyvitamin D	Hypercalciuria	marker/mechanism
1,25-dihydroxyvitamin D	Kidney Diseases	therapeutic
1,25-dihydroxyvitamin D	Proteinuria	therapeutic
1,25-dihydroxyvitamin D	Rickets	therapeutic
1,25(OH)2-16-ene-23-yne-26,27-hexafluoro-19-nor-D3	Drug-Related Side Effects and Adverse Reactions	marker/mechanism
1,25(OH)2-16-ene-23-yne-26,27-hexafluoro-19-nor-D3	Hypercalcemia	marker/mechanism
1-(2-amino-3-methyl-butyryl)-azetidine-2-carbonitrile	Hyperkinesis	therapeutic
1,2-bis(2-aminophenoxy)ethane N,N,N',N'-tetraacetic acid acetoxymethyl ester	Drug-Related Side Effects and Adverse Reactions	therapeutic
1,2-bis(2-aminophenoxy)ethane N,N,N',N'-tetraacetic acid acetoxymethyl ester	Mercury Poisoning, Nervous System	therapeutic
1,2-bis(2-aminophenoxy)ethane N,N,N',N'-tetraacetic acid acetoxymethyl ester	Necrosis	therapeutic
1,2-bis(2-aminophenoxy)ethane N,N,N',N'-tetraacetic acid acetoxymethyl ester	Ventricular Fibrillation	therapeutic
(1-(2-(bis(4-fluorophenyl)methoxy)ethyl)-4-(3-hydroxy-3-phenylpropyl) piperazinyl decanoate)	Amphetamine-Related Disorders	therapeutic
(1-(2-(bis(4-fluorophenyl)methoxy)ethyl)-4-(3-hydroxy-3-phenylpropyl) piperazinyl decanoate)	Essential Tremor	therapeutic
1-(2-chlorobenzyl)-5'-phenyl-3'H-spiro(indoline-3,2'-(1,3,4)thiadiazol)-2-one	Neoplasm Invasiveness	therapeutic
1-(2-chloroethyl)-1-nitrosourea	Glioblastoma	therapeutic
1-(2-chloroethyl)-1-nitrosourea	Melanoma	therapeutic
1-(2-cyano-3,12-dioxooleana-1,9-dien-28-oyl) imidazole	Drug-Induced Liver Injury	therapeutic
1-(2-cyano-3,12-dioxooleana-1,9-dien-28-oyl) imidazole	Liver Neoplasms, Experimental	therapeutic
1-(2-cyano-3,12-dioxooleana-1,9-dien-28-oyl) imidazole	Multiple Myeloma	therapeutic
1-(2-cyano-3,12-dioxooleana-1,9-dien-28-oyl) imidazole	Neoplasms	therapeutic
1,2-cyclohexanediol	Arrhythmias, Cardiac	marker/mechanism
1-(2-deoxy-beta-L-erythropentafuranosyl)-5-methyl-2,4(1H)-pyrimidinone	Hepatitis B	therapeutic
1,2-diacetylbenzene	Gait Disorders, Neurologic	marker/mechanism
1,2-diacylglycerol	Diabetic Cardiomyopathies	marker/mechanism
1,2-dibromo-2,4-dicyanobutane	Dermatitis, Allergic Contact	marker/mechanism
1,2-dibromo-2,4-dicyanobutane	Dermatitis, Occupational	marker/mechanism
1,2-dibromo-2,4-dicyanobutane	Eczema	marker/mechanism
1,2-dibromo-2,4-dicyanobutane	Facial Dermatoses	marker/mechanism
1,2-dibromo-2,4-dicyanobutane	Hand Dermatoses	marker/mechanism
1,2-dibromo-2,4-dicyanobutane	Hypersensitivity	marker/mechanism
1,2-dibromo-2,4-dicyanobutane	Skin Ulcer	marker/mechanism
1,2-dibromo-3-chloropropane	Atrophy	marker/mechanism
1,2-dibromo-3-chloropropane	Azoospermia	marker/mechanism
1,2-dibromo-3-chloropropane	Breast Neoplasms	marker/mechanism
1,2-dibromo-3-chloropropane	Kidney Diseases	marker/mechanism
1,2-dibromo-3-chloropropane	Lung Neoplasms	marker/mechanism
1,2-dibromo-3-chloropropane	Mammary Neoplasms, Experimental	marker/mechanism
1,2-dibromo-3-chloropropane	Necrosis	marker/mechanism
1,2-dibromo-3-chloropropane	Nose Neoplasms	marker/mechanism
1,2-dibromo-3-chloropropane	Oligospermia	marker/mechanism
1,2-dibromo-3-chloropropane	Skin Neoplasms	marker/mechanism
1,2-dibromo-3-chloropropane	Stomach Neoplasms	marker/mechanism
1,2-dibromo-3-chloropropane	Weight Loss	marker/mechanism
1,2-dibromobenzene	Drug-Induced Liver Injury	marker/mechanism
1,2-dichloro-1,2,3,3,4,4-hexafluorocyclobutane	Seizures	marker/mechanism
1,2-dichloroethylene	Abnormalities, Drug-Induced	marker/mechanism
1,2-dichloroethylene	Drug-Induced Liver Injury	marker/mechanism
1,2-dihydro-1,2-dihydroxy-6-nitrochrysene	Mammary Neoplasms, Animal	marker/mechanism
1,2-Dihydroxybenzene-3,5-Disulfonic Acid Disodium Salt	Necrosis	therapeutic
1,2-Dihydroxybenzene-3,5-Disulfonic Acid Disodium Salt	Pulmonary Fibrosis	therapeutic
1-((2-dimethylamino)ethylamino)-4-(2-(3-hydroxymethylpiperidin-1-yl)ethylamino)-5,8-dihydroxyanthracene-9,10-dione	Ovarian Neoplasms	therapeutic
1,2-diphenylhydrazine	Adenocarcinoma	marker/mechanism
1,2-diphenylhydrazine	Breast Neoplasms	marker/mechanism
1,2-diphenylhydrazine	Carcinoma, Hepatocellular	marker/mechanism
1,2-diphenylhydrazine	Liver Neoplasms, Experimental	marker/mechanism
1,2-diphenylhydrazine	Mammary Neoplasms, Experimental	marker/mechanism
1,2-diphenylhydrazine	Neoplasms, Squamous Cell	marker/mechanism
1-(2-(diphenylmethoxy)ethyl)-4-(3-phenyl-2-propenyl)piperazine	Hyperkinesis	marker/mechanism
1,2-epoxybutane	Nose Neoplasms	marker/mechanism
1,2-epoxybutane	Polyneuropathies	marker/mechanism
1-(2-fluorophenyl)-3-(2-(morpholin-2-yl)ethyl)-1,3-dihydro-2,1,3-benzothiadiazole 2,2-dioxide	Pain	therapeutic
1-(2-hydroxy-1-phenylethyl)-3-(4-(pyridin-4-yl)phenyl)urea	Arthritis, Experimental	therapeutic
1-(2-hydroxy-1-phenylethyl)-3-(4-(pyridin-4-yl)phenyl)urea	Diabetic Neuropathies	therapeutic
1-(2-hydroxyethyl)-1-nitrosourea	Adenoma, Liver Cell	marker/mechanism
1-(2-hydroxyethyl)-1-nitrosourea	Hemangiosarcoma	marker/mechanism
1-(2-hydroxyethyl)-1-nitrosourea	Intestinal Neoplasms	marker/mechanism
1-(2-hydroxyethyl)-1-nitrosourea	Leukemia, Experimental	marker/mechanism
1-(2-hydroxyethyl)-1-nitrosourea	Leukemia, Myeloid, Acute	marker/mechanism
1-(2-hydroxyethyl)-1-nitrosourea	Lung Neoplasms	marker/mechanism
1-(2-hydroxyethyl)-1-nitrosourea	Lymphoma, B-Cell	marker/mechanism
1-(2-hydroxyethyl)-1-nitrosourea	Neoplasms, Experimental	marker/mechanism
1-(2-hydroxyethyl)-1-nitrosourea	Osteoblastoma	marker/mechanism
1-(2-hydroxyethyl)-1-nitrosourea	Osteosarcoma	marker/mechanism
1-(2-hydroxyethyl)-1-nitrosourea	Papilloma	marker/mechanism
1-(2-hydroxyethyl)-1-nitrosourea	Skin Neoplasms	marker/mechanism
1-(2-hydroxyethyl)-1-nitrosourea	Stomach Neoplasms	marker/mechanism
1,2-linoleoylphosphatidylcholine	Learning Disorders	therapeutic
1,2-linoleoylphosphatidylcholine	Memory Disorders	therapeutic
1-(2-methoxy-5-nitrophenylazo)-2-hydroxy-3-(3-nitrophenylcarbamoyl)naphthalene	Coronary Thrombosis	marker/mechanism
1-(2-methoxyphenyl)-4-(4-(2-phthalimido)butyl)piperazine	Amnesia	therapeutic
1-(2-methoxyphenyl)-4-(4-(2-phthalimido)butyl)piperazine	Edema	marker/mechanism
1-(2-methoxyphenyl)-4-(4-(2-phthalimido)butyl)piperazine	Hyperkinesis	therapeutic
1-(2-methoxy-phenyl)-4-(4-(4-(6-imidazol(2,1-b) thiazolyl)-phenoxy)-butyl-4-(14)C)-piperazine dimethane	Amnesia	therapeutic
1-(2-methoxy-phenyl)-4-(4-(4-(6-imidazol(2,1-b) thiazolyl)-phenoxy)-butyl-4-(14)C)-piperazine dimethane	Learning Disorders	therapeutic
1-(2-methylbenzoxazol-6-yl)-3-(1,5)naphthyridin-4-yl urea	Amphetamine-Related Disorders	therapeutic
1-(2-methylbenzoxazol-6-yl)-3-(1,5)naphthyridin-4-yl urea	Cocaine-Related Disorders	therapeutic
1-(2-methylbenzoxazol-6-yl)-3-(1,5)naphthyridin-4-yl urea	Dyskinesia, Drug-Induced	therapeutic
1-(2-methylbenzoxazol-6-yl)-3-(1,5)naphthyridin-4-yl urea	Substance Withdrawal Syndrome	therapeutic
1-(2-methyoxyethyl)-1-nitrosourea	Neoplasms, Experimental	marker/mechanism
1,2-naphthoquinone	Abnormalities, Drug-Induced	marker/mechanism
1,2-naphthoquinone	Edema	marker/mechanism
12-O-tetradecanoylphorbol-1,3-acetate	Disease Progression	marker/mechanism
12-O-tetradecanoylphorbol-1,3-acetate	Epstein-Barr Virus Infections	marker/mechanism
12-O-tetradecanoylphorbol-1,3-acetate	Genomic Instability	marker/mechanism
12-O-tetradecanoylphorbol-1,3-acetate	Nasopharyngeal carcinoma	marker/mechanism
12-O-tetradecanoylphorbol-1,3-acetate	Skin Neoplasms	marker/mechanism
1-(2-phenethyl)-4-(2-pyridyl)piperazine	Seizures	therapeutic
1-(2-trifluoromethoxyphenyl)-2-nitroethanone	Drug-Induced Liver Injury	marker/mechanism
1-(2-trifluoromethylphenyl)imidazole	Seizures	therapeutic
1-(2-trifluoromethylphenyl)imidazole	Status Epilepticus	therapeutic
1-(2-(tris(4-methoxyphenyl)methoxy)ethyl)-3-piperidinecarboxylic acid	Sleep Disorders	therapeutic
130-nm albumin-bound paclitaxel	Breast Neoplasms	therapeutic
13,14-dihydro-15-ketoprostaglandin D2	Drug-Induced Liver Injury	marker/mechanism
13,14-dihydroprostaglandin E1	Pulmonary Edema	marker/mechanism
13,17,21-trimethyldocosa-12,16,20-trien-11-one	Macular Degeneration	therapeutic
1-(3-(2-(1-benzothiophen-5-yl) ethoxy) propyl)-3-azetidinol maleate	Alzheimer Disease	therapeutic
1-(3-(2-(1-benzothiophen-5-yl) ethoxy) propyl)-3-azetidinol maleate	Nervous System Diseases	therapeutic
1-(3-(2-(1-benzothiophen-5-yl) ethoxy) propyl)-3-azetidinol maleate	Parkinson Disease	therapeutic
1-(3-(3-(4-chlorophenyl)propoxy)propyl)piperidine	Cognition Disorders	therapeutic
1-(3-(3-(4-chlorophenyl)propoxy)propyl)piperidine	Epilepsy	therapeutic
1-(3-(3-(4-chlorophenyl)propoxy)propyl)piperidine	Schizophrenia	therapeutic
1-(3-(4-(3-chlorophenyl)-1-piperazinyl)propyl)-3,4-dihydro-5-methoxy-2(1H)-quinolinone	Learning Disorders	therapeutic
1-(3-(4-(3-chlorophenyl)-1-piperazinyl)propyl)-3,4-dihydro-5-methoxy-2(1H)-quinolinone	Memory Disorders	therapeutic
1-(3',4',5'-trimethoxyphenyl)-3-(3'',4''-dimethoxy-2'-hydroxyphenyl)propane	Carcinoma, Hepatocellular	therapeutic
1-(3,4-dichlorophenyl)-3-azabicyclo-(3.1.0)hexane hydrochloride	Depressive Disorder	therapeutic
1-(3,4-dichlorophenyl)-3-azabicyclo-(3.1.0)hexane hydrochloride	Disease Models, Animal	therapeutic
1,3-benzenediamidoethanethiol	Mercury Poisoning	therapeutic
1,3-benzothiazol-2-yl(2-((2-(3-pyridinyl)ethyl)amino)-4-pyrimidinyl)acetonitrile	Leukemia, Monocytic, Acute	therapeutic
1-((3-benzyl-3-methyl-2,3-dihydro-1-benzofuran-6-yl)carbonyl)piperidine	Hyperalgesia	therapeutic
1,3-bis(4-hydroxyphenyl)-4-methyl-5-(4-(2-piperidinylethoxy)phenol)-1H-pyrazole	Disorders of Sex Development	therapeutic
1,3-butadiene	Brain Neoplasms	marker/mechanism
1,3-butadiene	Breast Neoplasms	marker/mechanism
1,3-butadiene	Chromosome Aberrations	marker/mechanism
1,3-butadiene	Drug-Induced Liver Injury	marker/mechanism
1,3-butadiene	Genomic Instability	marker/mechanism
1,3-butadiene	Glioma	marker/mechanism
1,3-butadiene	Hemangiosarcoma	marker/mechanism
1,3-butadiene	Leukemia	marker/mechanism
1,3-butadiene	Liver Neoplasms	marker/mechanism
1,3-butadiene	Lung Neoplasms	marker/mechanism
1,3-butadiene	Lymphoma	marker/mechanism
1,3-butadiene	Mammary Neoplasms, Animal	marker/mechanism
1,3-butadiene	Mammary Neoplasms, Experimental	marker/mechanism
1,3-butadiene	Micronuclei, Chromosome-Defective	marker/mechanism
1,3-butadiene	Neoplasms	marker/mechanism
1,3-butadiene	Neoplasms, Experimental	marker/mechanism
1,3-butadiene	Neuroblastoma	marker/mechanism
1,3-butadiene	Ovarian Neoplasms	marker/mechanism
1,3-butadiene	Stomach Neoplasms	marker/mechanism
1,3-butadiene	Weight Loss	marker/mechanism
1,3-butylene glycol	Ataxia	marker/mechanism
1,3-butylene glycol	Brain Edema	therapeutic
1,3-butylene glycol	Brain Ischemia	therapeutic
1,3-butylene glycol	Cattle Diseases	marker/mechanism
1,3-butylene glycol	Dermatitis, Allergic Contact	marker/mechanism
1,3-butylene glycol	Diabetes Mellitus, Experimental	therapeutic
1,3-butylene glycol	Dog Diseases	therapeutic
1,3-butylene glycol	Drug-Induced Liver Injury	marker/mechanism|therapeutic
1,3-butylene glycol	Eyelid Diseases	marker/mechanism
1,3-butylene glycol	Fatty Liver	marker/mechanism
1,3-butylene glycol	Hypoglycemia	marker/mechanism
1,3-butylene glycol	Hypoxia, Brain	therapeutic
1,3-butylene glycol	Ischemic Attack, Transient	therapeutic
1,3-butylene glycol	Ketosis	marker/mechanism
1,3-butylene glycol	Nerve Degeneration	therapeutic
1,3-butylene glycol	Poisoning	therapeutic
1-(3-chlorophenyl)biguanide	Hypertension	therapeutic
1-(3-chlorophenyl)piperazine	Alzheimer Disease	therapeutic
1-(3-chlorophenyl)piperazine	Anxiety Disorders	marker/mechanism
1-(3-chlorophenyl)piperazine	Cocaine-Related Disorders	therapeutic
1-(3-chlorophenyl)piperazine	Cognition Disorders	marker/mechanism
1-(3-chlorophenyl)piperazine	Eating Disorders	therapeutic
1-(3-chlorophenyl)piperazine	Fever	marker/mechanism
1-(3-chlorophenyl)piperazine	Hyperkinesis	marker/mechanism|therapeutic
1-(3-chlorophenyl)piperazine	Obsessive-Compulsive Disorder	marker/mechanism
1-(3-chlorophenyl)piperazine	Reflex, Abnormal	marker/mechanism
1-(3-chlorophenyl)piperazine	Seizures	marker/mechanism
1,3-dibromobenzene	Drug-Induced Liver Injury	marker/mechanism
1,3-dibromobenzene	Liver Diseases	marker/mechanism
1,3-dibutyl-1-nitrosourea	Mammary Neoplasms, Experimental	marker/mechanism
1,3-dibutyl-1-nitrosourea	Neoplasms, Experimental	marker/mechanism
1,3-dibutyl-1-nitrosourea	Uterine Neoplasms	marker/mechanism
1,3-dibutyl-1-nitrosourea	Vaginal Neoplasms	marker/mechanism
1,3-dichloro-1-propene	Anemia, Hypochromic	marker/mechanism
1,3-dichloro-1-propene	Sarcoma	marker/mechanism
1,3-dichloro-1-propene	Stomach Neoplasms	marker/mechanism
1,3-dichloro-2-propanol	Hepatomegaly	marker/mechanism
1,3-dichloro-2-propanol	Hyperlipidemias	marker/mechanism
1,3-dichlorobenzene	Liver Diseases	marker/mechanism
1,3-diethyl-1-nitrosourea	Brain Neoplasms	marker/mechanism
1,3-diethyl-1-nitrosourea	Gastrointestinal Neoplasms	marker/mechanism
1,3-diethyl-1-nitrosourea	Kidney Neoplasms	marker/mechanism
1,3-diethyl-1-nitrosourea	Lung Neoplasms	marker/mechanism
1,3-diethyl-1-nitrosourea	Mammary Neoplasms, Experimental	marker/mechanism
1,3-diethyl-1-nitrosourea	Mesothelioma	marker/mechanism
1,3-diethyl-1-nitrosourea	Nervous System Neoplasms	marker/mechanism
1,3-diethyl-1-nitrosourea	Testicular Neoplasms	marker/mechanism
1,3-diethyl-1-nitrosourea	Thyroid Neoplasms	marker/mechanism
1,3-dihydro-1-(1-((4-(6-phenyl-1H-imidazo(4,5-g)quinoxalin-7-yl)phenyl)methyl)-4-piperidinyl)-2H-benzimidazol-2-one	Bradycardia	marker/mechanism
1,3-dihydro-1-(1-((4-(6-phenyl-1H-imidazo(4,5-g)quinoxalin-7-yl)phenyl)methyl)-4-piperidinyl)-2H-benzimidazol-2-one	Hypotension	marker/mechanism
1,3-dimethylthiourea	Acute Kidney Injury	therapeutic
1,3-dimethylthiourea	Albuminuria	therapeutic
1,3-dimethylthiourea	Glomerulosclerosis, Focal Segmental	therapeutic
1,3-dimethylthiourea	Kidney Diseases	therapeutic
1,3-dimethylthiourea	Liver Cirrhosis, Experimental	therapeutic
1,3-dimethylthiourea	Necrosis	therapeutic
1,3-dimethylthiourea	Proteinuria	therapeutic
1,3-dimethyluric acid	Seizures	marker/mechanism
1,3-dinitropyrene	Carcinoma, Squamous Cell	marker/mechanism
1,3-dinitropyrene	Chromosome Aberrations	marker/mechanism
1,3-dinitropyrene	Histiocytoma, Malignant Fibrous	marker/mechanism
1,3-dinitropyrene	Leukemia, Experimental	marker/mechanism
1,3-dinitropyrene	Liver Neoplasms, Experimental	marker/mechanism
1,3-dinitropyrene	Mammary Neoplasms, Experimental	marker/mechanism
1,3-dinitropyrene	Papilloma	marker/mechanism
1,3-dinitropyrene	Sarcoma, Experimental	marker/mechanism
1,3-dinitropyrene	Vulvar Neoplasms	marker/mechanism
1,3-diphenyl-1-triazene	Coronary Thrombosis	marker/mechanism
1,3-diphenyl-1-triazene	Micronuclei, Chromosome-Defective	marker/mechanism
1,3-dipropyl-8-(3-noradamantyl)xanthine	Acute Kidney Injury	therapeutic
1,3-dipropyl-8-cyclopentylxanthine	Basal Ganglia Diseases	therapeutic
1,3-dipropyl-8-cyclopentylxanthine	Brain Ischemia	marker/mechanism
1,3-dipropyl-8-cyclopentylxanthine	Drug-Induced Liver Injury	marker/mechanism|therapeutic
1,3-dipropyl-8-cyclopentylxanthine	Drug-Related Side Effects and Adverse Reactions	therapeutic
1,3-dipropyl-8-cyclopentylxanthine	Extravasation of Diagnostic and Therapeutic Materials	therapeutic
1,3-dipropyl-8-cyclopentylxanthine	Hypotension	therapeutic
1,3-dipropyl-8-cyclopentylxanthine	Seizures	marker/mechanism
1,3-dipropyl-8-cyclopentylxanthine	Status Epilepticus	marker/mechanism
1,3-dipropyl-8-cyclopentylxanthine	Ventricular Dysfunction	therapeutic
1,3-ditolylguanidine	Dystonia	marker/mechanism
1,3-ditolylguanidine	Hyperkinesis	marker/mechanism
1,3-ditolylguanidine	Seizures	marker/mechanism
1,3-dodecylpyridinium bromide	Bradycardia	marker/mechanism
1,3-dodecylpyridinium bromide	Hemolysis	marker/mechanism
1,3-dodecylpyridinium bromide	Hyperkalemia	marker/mechanism
1,3-dodecylpyridinium bromide	Myocardial Ischemia	marker/mechanism
1,3-dodecylpyridinium bromide	Ventricular Premature Complexes	marker/mechanism
13-hydroxylupanine-2-pyrrolecarbonic acid	Arrhythmias, Cardiac	therapeutic
13-hydroxylupanine-2-pyrrolecarbonic acid	Drug-Related Side Effects and Adverse Reactions	therapeutic
13-hydroxylupanine-2-pyrrolecarbonic acid	Ventricular Fibrillation	therapeutic
1-(3-trifluoromethylphenyl)piperazine	Seizures	marker/mechanism|therapeutic
1,3-xylenediamine	Dermatitis, Allergic Contact	marker/mechanism
1-(4-((2-(2-aminopyrimidin-5-yl)-7-methyl-4-morpholinothieno(3,2-d)pyrimidin-6-yl)methyl)piperazin-1-yl)-2-hydroxypropan-1-one	Carcinoma, Non-Small-Cell Lung	therapeutic
1-(4-((2-(2-aminopyrimidin-5-yl)-7-methyl-4-morpholinothieno(3,2-d)pyrimidin-6-yl)methyl)piperazin-1-yl)-2-hydroxypropan-1-one	Neoplasms	therapeutic
1-(4-(2-(bis(4-fluorophenyl)methoxy)ethyl)piperazinyl)-3-phenylpropan-2-ol	Cocaine-Related Disorders	therapeutic
1-(4-(6-bromobenzo(1,3)dioxol-5-yl)-3a,4,5,9b-tetrahydro-3H-cyclopenta(c)quinolin-8-yl)ethanone	Abnormalities, Multiple	marker/mechanism
1-((4-(aminocarbonyl)pyridinio)trimethylene)-2-((hydroxyimino)methyl)pyridinium	Poisoning	therapeutic
1,4-anthraquinone	Abnormalities, Drug-Induced	marker/mechanism
1,4-anthraquinone	Edema	marker/mechanism
1-(4-(benzothiazol-2-yloxy)benzyl)piperidine-4-carboxylic acid	Edema	therapeutic
1-(4-(benzothiazol-2-yloxy)benzyl)piperidine-4-carboxylic acid	Inflammation	therapeutic
1-(4-(benzothiazol-2-yloxy)benzyl)piperidine-4-carboxylic acid	Peritonitis	therapeutic
1,4-bis(2-(3,5-dichloropyridyloxy))benzene	Adenoma, Liver Cell	marker/mechanism
1,4-bis(2-(3,5-dichloropyridyloxy))benzene	Carcinoma, Hepatocellular	marker/mechanism
1,4-bis(2-(3,5-dichloropyridyloxy))benzene	Cholestasis, Intrahepatic	therapeutic
1,4-bis(2-(3,5-dichloropyridyloxy))benzene	Drug-Induced Liver Injury	therapeutic
1,4-bis(2-(3,5-dichloropyridyloxy))benzene	Glucose Intolerance	therapeutic
1,4-bis(2-(3,5-dichloropyridyloxy))benzene	Hepatomegaly	marker/mechanism
1,4-bis(2-(3,5-dichloropyridyloxy))benzene	Hyperplasia	marker/mechanism
1,4-bis(2-(3,5-dichloropyridyloxy))benzene	Liver Neoplasms, Experimental	marker/mechanism
1,4-bis(2-(3,5-dichloropyridyloxy))benzene	Paralysis	therapeutic
1,4-bis(aminocyclohexyl)methane	Dermatitis, Allergic Contact	marker/mechanism
1,4-bis(aminocyclohexyl)methane	Dermatitis, Contact	marker/mechanism
1,4-bis(aminocyclohexyl)methane	Drug-Induced Liver Injury	marker/mechanism
1,4-bis(aminocyclohexyl)methane	Eye Injuries	marker/mechanism
1-(4-chlorobenzoyl)-5-methoxy-2-1H-indole-3-acetic acid 3-(nitrooxymethyl)phenyl ester	Colonic Neoplasms	therapeutic
1-(4-chlorobenzoyl)-5-methoxy-2-1H-indole-3-acetic acid 3-(nitrooxymethyl)phenyl ester	Necrosis	therapeutic
1-(4-chlorophenyl)-4-piperidin-1-yl-1,5-dihydroimidazol-2-one	Epilepsy	therapeutic
1,4-cyclohexanediol	Skin Diseases	therapeutic
14-dehydroxy-3-glucodigitoxigenin	Heart Block	marker/mechanism
14-dehydroxy-3-glucodigitoxigenin	Heart Failure	therapeutic
1,4-dichloro-2-butene	Carcinoma	marker/mechanism
1,4-dichloro-2-butene	Nose Neoplasms	marker/mechanism
1,4-dioxane	Kidney Diseases	marker/mechanism
1,4-dioxane	Liver Diseases	marker/mechanism
1,4-dioxane	Lung Diseases	marker/mechanism
1,4-dioxane	Nose Neoplasms	marker/mechanism
(1-(4-fluorophenyl)-4a-methyl-5,6,7,8-tetrahydro-4H-benzo(f)indazol-5-yl)-(4-(trifluoromethyl)phenyl)methanol	Insulin Resistance	marker/mechanism
1-(4'-hydroxy-2'-butenoxy)methyl-2-nitroimidazole	Breast Neoplasms	therapeutic
1-(4'-hydroxy-2'-butenoxy)methyl-2-nitroimidazole	Carcinoma, Squamous Cell	therapeutic
1-(4-hydroxyiminomethylpyridinium)-3-(carbamoylpyridinium) propane dibromide	Poisoning	therapeutic
14-methoxymetopon	Nociceptive Pain	therapeutic
14-methyl-8-oxacyclorphan	Catalepsy	therapeutic
14-methyl-8-oxacyclorphan	Muscle Rigidity	therapeutic
1-((4-methylsulfonyl)phenyl)-3-trifluoromethyl-5-(4-fluorophenyl)pyrazole	Hyperalgesia	therapeutic
1,4-naphthoquinone	Inflammation	therapeutic
1,4-naphthoquinone	Necrosis	marker/mechanism
1,4-phenylenebis(methylene)selenocyanate	Adenocarcinoma	therapeutic
1,4-phenylenebis(methylene)selenocyanate	Colonic Neoplasms	therapeutic
1,4-phenylenebis(methylene)selenocyanate	Intestinal Neoplasms	therapeutic
1,4-phenylenebis(methylene)selenocyanate	Mammary Neoplasms, Experimental	therapeutic
1,4-phenylenebis(methylene)selenocyanate	Neoplasms	therapeutic
1,4-phenylenebis(methylene)selenocyanate, glutathione conjugate	Adenocarcinoma	therapeutic
1,4-phenylenebis(methylene)selenocyanate, glutathione conjugate	Mammary Neoplasms, Experimental	therapeutic
1-(5-(4-chlorophenyl)-4-(4-pyridinyl)-1H-pyrazol-3-yl)-4-methylpiperazine	Drug-Induced Liver Injury	marker/mechanism
1-(5-(4-chlorophenyl)-4-(4-pyridinyl)-1H-pyrazol-3-yl)-4-methylpiperazine	Gastrointestinal Diseases	marker/mechanism
1-(5-(4-chlorophenyl)-4-(4-pyridinyl)-1H-pyrazol-3-yl)-4-methylpiperazine	Inflammation	marker/mechanism
1-(5-(4-chlorophenyl)-4-(4-pyridinyl)-1H-pyrazol-3-yl)-4-methylpiperazine	Lymphopenia	marker/mechanism
1-(5-(4-chlorophenyl)-4-(4-pyridinyl)-1H-pyrazol-3-yl)-4-methylpiperazine	Necrosis	marker/mechanism
1-(5-(4-chlorophenyl)-4-(4-pyridinyl)-1H-pyrazol-3-yl)-4-methylpiperazine	Thrombocytopenia	marker/mechanism
15-acetyldeoxynivalenol	Vomiting	marker/mechanism
1,5-anhydrofructose	Pneumonia	therapeutic
1-(5-bromofur-2-il)-2-bromo-2-nitroethene	Bacterial Infections and Mycoses	therapeutic
1-((5-chloro-1H-indol-2-yl)carbonyl)-4-methylpiperazine	Pruritus	therapeutic
15-crown-5	Myocardial Ischemia	therapeutic
15-deoxy-delta(12,14)-prostaglandin J2	Encephalomyelitis, Autoimmune, Experimental	therapeutic
15-deoxy-delta(12,14)-prostaglandin J2	Extravasation of Diagnostic and Therapeutic Materials	therapeutic
15-deoxy-delta(12,14)-prostaglandin J2	Inflammation	therapeutic
15-deoxy-delta(12,14)-prostaglandin J2	Leukemia, Lymphocytic, Chronic, B-Cell	therapeutic
15-deoxy-delta(12,14)-prostaglandin J2	Leukemia, Myeloid, Acute	therapeutic
15-deoxy-delta(12,14)-prostaglandin J2	Liver Cirrhosis	therapeutic
15-deoxy-delta(12,14)-prostaglandin J2	Lung Injury	therapeutic
15-deoxy-delta(12,14)-prostaglandin J2	Pulmonary Edema	therapeutic
15-deoxy-delta(12,14)-prostaglandin J2	Reperfusion Injury	therapeutic
15-deoxy-delta(12,14)-prostaglandin J2	Urinary Bladder Diseases	therapeutic
15-deoxyprostaglandin J2	Infarction, Middle Cerebral Artery	therapeutic
15-deoxyprostaglandin J2	Myocardial Infarction	therapeutic
1,5-dihydroxynaphthalene	Abnormalities, Drug-Induced	marker/mechanism
1,5-dihydroxynaphthalene	Edema	marker/mechanism
1-(5-fluoropentyl)-3-(1-naphthoyl)indole	Nerve Degeneration	marker/mechanism
1-(5-hydroxy-5-methylhexyl)-3-methylxanthine	Candidiasis	therapeutic
1,5-isoquinolinediol	Kidney Diseases	therapeutic
15-keto-13,14-dihydroprostaglandin E2	Colitis	marker/mechanism
1,5-naphthalenediamine	Adenoma, Liver Cell	marker/mechanism
1,5-naphthalenediamine	Carcinoma, Hepatocellular	marker/mechanism
1,5-naphthalenediamine	Hyperplasia	marker/mechanism
1,5-naphthalenediamine	Lung Diseases	marker/mechanism
1,5-naphthalenediamine	Lung Injury	marker/mechanism
1,5-naphthalenediamine	Lung Neoplasms	marker/mechanism
15(S)-15-methylprostaglandin E1	Glomerulonephritis	therapeutic
15(S)-15-methylprostaglandin E1	Immune Complex Diseases	therapeutic
15(S)-15-methylprostaglandin E1	Inflammation	therapeutic
15(S)-15-methylprostaglandin E1	Vasculitis	therapeutic
1-(6-(2,4-dichlorophenyl)-3-pyridazinyl)-4-piperidinol	Seizures	therapeutic
1-(6-((2-(dimethylamino)ethyl)(methyl)amino)-1,3-dimethyl-1H-pyrazolo(3,4-b)pyridine-5-carbonyl)-3-(3-isopropoxyphenyl)urea	Arthritis, Experimental	therapeutic
1-(6-((2-(dimethylamino)ethyl)(methyl)amino)-1,3-dimethyl-1H-pyrazolo(3,4-b)pyridine-5-carbonyl)-3-(3-isopropoxyphenyl)urea	Bone Resorption	therapeutic
1-(6-((2-(dimethylamino)ethyl)(methyl)amino)-1,3-dimethyl-1H-pyrazolo(3,4-b)pyridine-5-carbonyl)-3-(3-isopropoxyphenyl)urea	Encephalomyelitis, Autoimmune, Experimental	therapeutic
1-(6-((2-(dimethylamino)ethyl)(methyl)amino)-1,3-dimethyl-1H-pyrazolo(3,4-b)pyridine-5-carbonyl)-3-(3-isopropoxyphenyl)urea	Hypersensitivity, Delayed	therapeutic
1-(6-((2-(dimethylamino)ethyl)(methyl)amino)-1,3-dimethyl-1H-pyrazolo(3,4-b)pyridine-5-carbonyl)-3-(3-isopropoxyphenyl)urea	Peritonitis	therapeutic
1-(6-((3-methoxyestra-1,3,5(10)-trien-17-yl)amino)hexyl)-1H-pyrrole-2,5-dione	Edema	therapeutic
1-(6-((3-methoxyestra-1,3,5(10)-trien-17-yl)amino)hexyl)-1H-pyrrole-2,5-dione	Pain	therapeutic
1-(6,6-bis(4-fluorophenyl)hexyl)-4-(3,4,5-trimethoxybenzyl)piperazine	Hyperalgesia	therapeutic
1-(6,6-bis(4-fluorophenyl)hexyl)-4-(3,4,5-trimethoxybenzyl)piperazine	Neuralgia	therapeutic
1,6-Bis(4-(4-amino-3-hydroxyphenoxy)phenyl)diamantane	Neoplasms	therapeutic
1,6-dimethoxyhexane	Testicular Diseases	marker/mechanism
1,6-dinitropyrene	Carcinoma, Squamous Cell	marker/mechanism
1,6-dinitropyrene	Chromosome Aberrations	marker/mechanism
1,6-dinitropyrene	Histiocytoma, Malignant Fibrous	marker/mechanism
1,6-dinitropyrene	Leukemia, Experimental	marker/mechanism
1,6-dinitropyrene	Liver Neoplasms, Experimental	marker/mechanism
1,6-dinitropyrene	Mammary Neoplasms, Experimental	marker/mechanism
1,6-dinitropyrene	Neoplasms, Experimental	marker/mechanism
1,6-dinitropyrene	Papilloma	marker/mechanism
1,6-dinitropyrene	Sarcoma, Experimental	marker/mechanism
1,6-dinitropyrene	Vulvar Neoplasms	marker/mechanism
1,6-hexamethylene diisocyanate	Asthma	marker/mechanism
1,6-hexamethylene diisocyanate	Dermatitis, Allergic Contact	marker/mechanism
1,6-hexamethylene diisocyanate	Disorders of Environmental Origin	marker/mechanism
1,6-hexamethylene diisocyanate	Respiratory Hypersensitivity	marker/mechanism
16-hydroxycleroda-3,13(14)-dien-15,16-olide	Drug-Related Side Effects and Adverse Reactions	marker/mechanism
16-hydroxyestrone	Aneuploidy	marker/mechanism
16-hydroxyestrone	Breast Neoplasms	marker/mechanism
16-hydroxyestrone	Cell Transformation, Neoplastic	marker/mechanism
17,17'-bis(cyclopropylmethyl)-6,6',7,7'-tetrahydro-4,5-4',5'-diepoxy-6,6'-(benzylimino)(7,7'-bimorphinan)-3,3',14,14'-tetrol	Hyperalgesia	therapeutic
17,17'-bis(cyclopropylmethyl)-6,6',7,7'-tetrahydro-4,5-4',5'-diepoxy-6,6'-(benzylimino)(7,7'-bimorphinan)-3,3',14,14'-tetrol	Substance Withdrawal Syndrome	therapeutic
1-(7-(2-chlorophenyl)-8-(4-chlorophenyl)-2-methylpyrazolo(1,5-a)-(1,3,5)triazin-4-yl)-3-ethylaminoazetidine-3-carboxylic acid amide	Parkinsonian Disorders	therapeutic
17 alpha-ethinyl-3-isopropylsulfonyloxyestradiol	Cardiovascular Diseases	marker/mechanism
17-alpha-hydroxy-progesterone caproate	Bone Diseases, Metabolic	therapeutic
17-alpha-hydroxy-progesterone caproate	Carcinoma	therapeutic
17-alpha-hydroxy-progesterone caproate	Diabetes, Gestational	marker/mechanism
17-alpha-hydroxy-progesterone caproate	Endometrial Hyperplasia	therapeutic
17-alpha-hydroxy-progesterone caproate	Endometrial Neoplasms	therapeutic
17-alpha-hydroxy-progesterone caproate	Fetal Resorption	therapeutic
17-alpha-hydroxy-progesterone caproate	Glucose Intolerance	marker/mechanism
17-alpha-hydroxy-progesterone caproate	Hot Flashes	therapeutic
17-alpha-hydroxy-progesterone caproate	Hypertension	therapeutic
17-alpha-hydroxy-progesterone caproate	Infertility, Female	therapeutic
17-alpha-hydroxy-progesterone caproate	Infertility, Male	marker/mechanism
17-alpha-hydroxy-progesterone caproate	Liver Cirrhosis, Experimental	marker/mechanism
17-alpha-hydroxy-progesterone caproate	Neoplasms, Experimental	marker/mechanism
17-alpha-hydroxy-progesterone caproate	Neoplasms, Hormone-Dependent	therapeutic
17-alpha-hydroxy-progesterone caproate	Obstetric Labor Complications	therapeutic
17-alpha-hydroxy-progesterone caproate	Obstetric Labor, Premature	therapeutic
17-alpha-hydroxy-progesterone caproate	Osteoporosis, Postmenopausal	therapeutic
17-alpha-hydroxy-progesterone caproate	Ovarian Hyperstimulation Syndrome	therapeutic
17-alpha-hydroxy-progesterone caproate	Placenta Diseases	therapeutic
17-alpha-hydroxy-progesterone caproate	Precancerous Conditions	therapeutic
17-alpha-hydroxy-progesterone caproate	Pregnancy Complications	marker/mechanism
17-alpha-hydroxy-progesterone caproate	Premature Birth	therapeutic
17-alpha-hydroxy-progesterone caproate	Thrombosis	therapeutic
17-alpha-hydroxy-progesterone caproate	Uterine Cervical Incompetence	therapeutic
17-alpha-hydroxy-progesterone caproate	Uterine Hemorrhage	therapeutic
17-(dimethylaminoethylamino)-17-demethoxygeldanamycin	Breast Neoplasms	therapeutic
17-(dimethylaminoethylamino)-17-demethoxygeldanamycin	Hyperalgesia	therapeutic
1,7-dimethylxanthine	Fetal Growth Retardation	marker/mechanism
1,7-dimethylxanthine	Inflammation	therapeutic
1,7-dimethylxanthine	Lung Injury	therapeutic
1,7-dimethylxanthine	Pulmonary Disease, Chronic Obstructive	therapeutic
17-ethynyl-5-androstene-3, 7, 17-triol	Inflammation	therapeutic
17-hydroxy-4,7,10,13,15,19-docosahexaenoic acid	Colitis	therapeutic
17-hydroxyjolkinolide B	Inflammation	therapeutic
17-monochloroacetylajmaline	Neurologic Manifestations	marker/mechanism
17-monochloroacetylajmaline	Parkinson Disease	therapeutic
1,7-N-heptylene-bis-9,9'-amino-1,2,3,4-tetrahydroacridine	Memory Disorders	therapeutic
17-pentylsparteine	Arrhythmias, Cardiac	therapeutic
1,7-phenanthroline	Abnormalities, Drug-Induced	marker/mechanism
17-phenyltrinorprostaglandin E2	Hyperalgesia	marker/mechanism
17-phenyltrinorprostaglandin E2	Stomach Ulcer	therapeutic
18alpha-glycyrrhetinic acid	Neoplasm Invasiveness	therapeutic
1-(8-bromobenzo(1,2-b;4,5-b')difuran-4-yl)-2-aminopropane	Hallucinations	marker/mechanism
1-(8-bromobenzo(1,2-b;4,5-b')difuran-4-yl)-2-aminopropane	Hypertension	marker/mechanism
1-(8-bromobenzo(1,2-b;4,5-b')difuran-4-yl)-2-aminopropane	Psychomotor Agitation	marker/mechanism
1-(8-bromobenzo(1,2-b;4,5-b')difuran-4-yl)-2-aminopropane	Seizures	marker/mechanism
1-(8-bromobenzo(1,2-b;4,5-b')difuran-4-yl)-2-aminopropane	Tachycardia	marker/mechanism
1-(8-bromobenzo(1,2-b;4,5-b')difuran-4-yl)-2-aminopropane	Tachypnea	marker/mechanism
1,8-dinitropyrene	Carcinoma, Squamous Cell	marker/mechanism
1,8-dinitropyrene	Cell Transformation, Neoplastic	marker/mechanism
1,8-dinitropyrene	Chromosome Aberrations	marker/mechanism
1,8-dinitropyrene	Fibrosarcoma	marker/mechanism
1,8-dinitropyrene	Histiocytoma, Malignant Fibrous	marker/mechanism
1,8-dinitropyrene	Leukemia, Experimental	marker/mechanism
1,8-dinitropyrene	Liver Neoplasms, Experimental	marker/mechanism
1,8-dinitropyrene	Mammary Neoplasms, Experimental	marker/mechanism
1,8-dinitropyrene	Neoplasms, Experimental	marker/mechanism
1,8-dinitropyrene	Papilloma	marker/mechanism
1,8-dinitropyrene	Sarcoma, Experimental	marker/mechanism
1,8-dinitropyrene	Vulvar Neoplasms	marker/mechanism
18-hydroxydeoxycorticosterone	Cushing Syndrome	marker/mechanism
18-hydroxydeoxycorticosterone	Hypertension	marker/mechanism
18-hydroxydeoxycorticosterone	Hypokalemia	marker/mechanism
18-methoxycoronaridine	Amphetamine-Related Disorders	therapeutic
18-methoxycoronaridine	Cocaine-Related Disorders	therapeutic
18-methoxycoronaridine	Hyperkinesis	therapeutic
18-methoxycoronaridine	Morphine Dependence	therapeutic
18-oxocortisol	Adenoma	marker/mechanism
18-oxocortisol	Adrenal Gland Neoplasms	marker/mechanism
19-epi-okadaic acid	Nerve Degeneration	marker/mechanism
19-norandrostenolone 17-cyclohexylpropionate	Cholestasis, Intrahepatic	marker/mechanism
19-norprogesterone	Hypertension	marker/mechanism
(19Z)-halichondramide	Carcinoma, Non-Small-Cell Lung	therapeutic
1'-acetoxychavicol acetate	Carcinoma, Ehrlich Tumor	therapeutic
1'-acetoxyestragole	Liver Neoplasms, Experimental	marker/mechanism
1'-acetoxyestragole	Neoplasms	marker/mechanism
1'-acetoxyeugenol	Breast Neoplasms	therapeutic
1'-acetoxysafrole	Liver Neoplasms, Experimental	marker/mechanism
1-(acetyloxy)-3,5,6,6a,7,8,9,10-octahydro-10-hydroxy-7,8-dimethyl-7-(3-methylpenta-2,4-dien-1-yl)naphtho(1,8a-c)furan-3,5-diyl dibutanoate	Leukemia	therapeutic
1 alpha,24-dihydroxyvitamin D3	Hypercalcemia	marker/mechanism
1 alpha,24-dihydroxyvitamin D3	Hypercalciuria	marker/mechanism
1 alpha,24-dihydroxyvitamin D3	Psoriasis	therapeutic
1 alpha,2 alpha-epoxyhexahydrocannabinol	Hypothermia	marker/mechanism
1 alpha-hydroxyergocalciferol	Hypercalcemia	marker/mechanism
1 alpha-hydroxyergocalciferol	Retinoblastoma	therapeutic
1-amino-1,3-dicarboxycyclopentane	Catalepsy	therapeutic
1-amino-1,3-dicarboxycyclopentane	Hyperkinesis	marker/mechanism
1-amino-1,3-dicarboxycyclopentane	Neurologic Manifestations	marker/mechanism
1-amino-1,3-dicarboxycyclopentane	Seizures	marker/mechanism
1-amino-2,4-dibromoanthraquinone	Acute Kidney Injury	marker/mechanism
1-amino-2,4-dibromoanthraquinone	Adenoma	marker/mechanism
1-amino-2,4-dibromoanthraquinone	Anemia	marker/mechanism
1-amino-2,4-dibromoanthraquinone	Atrophy	marker/mechanism
1-amino-2,4-dibromoanthraquinone	Cholangitis	marker/mechanism
1-amino-2,4-dibromoanthraquinone	Drug-Induced Liver Injury	marker/mechanism
1-amino-2,4-dibromoanthraquinone	Hepatitis	marker/mechanism
1-amino-2,4-dibromoanthraquinone	Hepatomegaly	marker/mechanism
1-amino-2,4-dibromoanthraquinone	Hyperplasia	marker/mechanism
1-amino-2,4-dibromoanthraquinone	Hypertrophy	marker/mechanism
1-amino-2,4-dibromoanthraquinone	Inflammation	marker/mechanism
1-amino-2,4-dibromoanthraquinone	Intestinal Neoplasms	marker/mechanism
1-amino-2,4-dibromoanthraquinone	Liver Neoplasms	marker/mechanism
1-amino-2,4-dibromoanthraquinone	Liver Neoplasms, Experimental	marker/mechanism
1-amino-2,4-dibromoanthraquinone	Lung Neoplasms	marker/mechanism
1-amino-2,4-dibromoanthraquinone	Necrosis	marker/mechanism
1-amino-2,4-dibromoanthraquinone	Stomach Neoplasms	marker/mechanism
1-amino-2,4-dibromoanthraquinone	Urinary Bladder Neoplasms	marker/mechanism
1-amino-2-methylanthraquinone	Carcinoma, Hepatocellular	marker/mechanism
1-amino-2-methylanthraquinone	Kidney Neoplasms	marker/mechanism
1-amino-2-phosphonomethylcyclopropanecarboxylic acid	Catalepsy	therapeutic
1-amino-5-bromouracil	Seizures	therapeutic
1-aminobenzotriazole	Acute Kidney Injury	therapeutic
1-aminobenzotriazole	Drug-Induced Liver Injury	marker/mechanism|therapeutic
1-aminobenzotriazole	Necrosis	therapeutic
1-aminobenzotriazole	Neurobehavioral Manifestations	therapeutic
1-aminobenzotriazole	Vestibular Diseases	therapeutic
1-aminocyclopentane-1,2,4-tricarboxylic acid	Catalepsy	therapeutic
1-aminocyclopentane-1,3,4-tricarboxylic acid	Catalepsy	therapeutic
1-aminocyclopentane-1,3,4-tricarboxylic acid	Substance Withdrawal Syndrome	therapeutic
1-aminoindan-1,5-dicarboxylic acid	Catalepsy	therapeutic
1-aminoindan-1,5-dicarboxylic acid	Hyperalgesia	therapeutic
1-aminoindan-1,5-dicarboxylic acid	Muscle Rigidity	therapeutic
1-amyl-1-nitrosourea	Digestive System Neoplasms	marker/mechanism
1-amyl-1-nitrosourea	Leukemia, Experimental	marker/mechanism
1-amyl-1-nitrosourea	Mammary Neoplasms, Experimental	marker/mechanism
1-arabinofuranosylcytosine-5'-stearylphosphate	Anemia	marker/mechanism
1-arabinofuranosylcytosine-5'-stearylphosphate	Anorexia	marker/mechanism
1-arabinofuranosylcytosine-5'-stearylphosphate	Diarrhea	marker/mechanism
1-arabinofuranosylcytosine-5'-stearylphosphate	Leukopenia	marker/mechanism
1-arabinofuranosylcytosine-5'-stearylphosphate	Nausea	marker/mechanism
1-arabinofuranosylcytosine-5'-stearylphosphate	Thrombocytopenia	marker/mechanism
1-(benzofuran-2-yl)-2-propylaminopentane	Amphetamine-Related Disorders	therapeutic
1-benzylimidazole	Necrosis	therapeutic
1-benzylpiperazine	Cocaine-Related Disorders	therapeutic
1 beta-methylcarbapenem	Seizures	marker/mechanism
1-(beta-naphthylmethyl)-6,7-dihydroxy-1,2,3,4-tetra-hydroisoquinoline	Shock, Septic	therapeutic
1-bromopropane	Asthenozoospermia	marker/mechanism
1-bromopropane	Cognition Disorders	marker/mechanism
1-bromopropane	Depressive Disorder	marker/mechanism
1-bromopropane	Drug-Induced Liver Injury	marker/mechanism
1-bromopropane	Drug-Related Side Effects and Adverse Reactions	marker/mechanism
1-bromopropane	Infertility	marker/mechanism
1-bromopropane	Memory Disorders	marker/mechanism
1-bromopropane	Necrosis	marker/mechanism
1-bromopropane	Neurologic Manifestations	marker/mechanism
1-bromopropane	Neurotoxicity Syndromes	marker/mechanism
1-bromopropane	Oligospermia	marker/mechanism
1-bromopropane	Testicular Diseases	marker/mechanism
1-(carboxymethyl)-3,5-diphenyl-2-methylbenzene	Edema	therapeutic
1-(carboxymethyl)-3,5-diphenyl-2-methylbenzene	Inflammation	therapeutic
1-(carboxymethyl)-3,5-diphenyl-2-methylbenzene	Pain	marker/mechanism
1-chloro-1,2-epoxypropane	Stomach Neoplasms	marker/mechanism
1-chloro-2-methylpropene	Carcinoma	marker/mechanism
1-chloro-2-methylpropene	Carcinoma, Squamous Cell	marker/mechanism
1-chloro-2-methylpropene	Esophageal Neoplasms	marker/mechanism
1-chloro-2-methylpropene	Hyperplasia	marker/mechanism
1-chloro-2-methylpropene	Inflammation	marker/mechanism
1-chloro-2-methylpropene	Mouth Neoplasms	marker/mechanism
1-chloro-2-methylpropene	Necrosis	marker/mechanism
1-chloro-2-methylpropene	Neoplasms, Glandular and Epithelial	marker/mechanism
1-chloro-2-methylpropene	Neoplasms, Squamous Cell	marker/mechanism
1-chloro-2-methylpropene	Nose Neoplasms	marker/mechanism
1-chloro-2-methylpropene	Papilloma	marker/mechanism
1-chloro-2-methylpropene	Stomach Neoplasms	marker/mechanism
1-chloro-2-methylpropene	Weight Loss	marker/mechanism
1-chloro-4-(2,2-dichloro-1-(4-chlorophenyl)ethenyl)-3-(methylsulfonyl)benzene	Necrosis	marker/mechanism
1-chloroamitriptyline	Muscular Diseases	marker/mechanism
1-chloronaphthalene	Necrosis	marker/mechanism
1-cyano-2-hydroxy-3-butene	Edema	marker/mechanism
1-cyano-2-hydroxy-3-butene	Necrosis	marker/mechanism
1-cyano-2-hydroxy-3-butene	Pancreatic Diseases	marker/mechanism
1-cyano-2-hydroxy-3-butene	Pancreatitis	marker/mechanism
((1-ethylpyrrolidin-2-yl) methyl)-4-hydroxy-7-methoxy-quinoline-3-carboxamide	Graft vs Host Disease	therapeutic
((1-ethylpyrrolidin-2-yl) methyl)-4-hydroxy-7-methoxy-quinoline-3-carboxamide	Hypercholesterolemia	therapeutic
((1-ethylpyrrolidin-2-yl) methyl)-4-hydroxy-7-methoxy-quinoline-3-carboxamide	Hypertriglyceridemia	therapeutic
((1-ethylpyrrolidin-2-yl) methyl)-4-hydroxy-7-methoxy-quinoline-3-carboxamide	Lupus Erythematosus, Systemic	therapeutic
((1-ethylpyrrolidin-2-yl) methyl)-4-hydroxy-7-methoxy-quinoline-3-carboxamide	Nephritis	therapeutic
((1-ethylpyrrolidin-2-yl) methyl)-4-hydroxy-7-methoxy-quinoline-3-carboxamide	Proteinuria	therapeutic
1H-(1,2,4)oxadiazolo(4,3-a)quinoxalin-1-one	Hyperalgesia	marker/mechanism
1H-(1,2,4)oxadiazolo(4,3-a)quinoxalin-1-one	Seizures	therapeutic
1-hexacosanol	Diabetic Nephropathies	marker/mechanism|therapeutic
1-hexacosanol	Urinary Bladder Diseases	therapeutic
1-hexylcarbamoyl-5-fluorouracil	Anemia	marker/mechanism
1-hexylcarbamoyl-5-fluorouracil	Anorexia	marker/mechanism
1-hexylcarbamoyl-5-fluorouracil	Breast Neoplasms	therapeutic
1-hexylcarbamoyl-5-fluorouracil	Carcinoma, Hepatocellular	therapeutic
1-hexylcarbamoyl-5-fluorouracil	Colorectal Neoplasms	therapeutic
1-hexylcarbamoyl-5-fluorouracil	Delirium, Dementia, Amnestic, Cognitive Disorders	marker/mechanism
1-hexylcarbamoyl-5-fluorouracil	Diarrhea	marker/mechanism
1-hexylcarbamoyl-5-fluorouracil	Dizziness	marker/mechanism
1-hexylcarbamoyl-5-fluorouracil	Eating Disorders	marker/mechanism
1-hexylcarbamoyl-5-fluorouracil	Fatigue	marker/mechanism
1-hexylcarbamoyl-5-fluorouracil	Fever	marker/mechanism
1-hexylcarbamoyl-5-fluorouracil	Gait Disorders, Neurologic	marker/mechanism
1-hexylcarbamoyl-5-fluorouracil	Granulosa cell tumor of the ovary	therapeutic
1-hexylcarbamoyl-5-fluorouracil	Leukoencephalopathies	marker/mechanism
1-hexylcarbamoyl-5-fluorouracil	Mucositis	marker/mechanism
1-hexylcarbamoyl-5-fluorouracil	Nausea	marker/mechanism
1-hexylcarbamoyl-5-fluorouracil	Neoplasms	therapeutic
1-hexylcarbamoyl-5-fluorouracil	Neurologic Manifestations	marker/mechanism
1-hexylcarbamoyl-5-fluorouracil	Neutropenia	marker/mechanism
1-hexylcarbamoyl-5-fluorouracil	Ovarian Neoplasms	therapeutic
1-hexylcarbamoyl-5-fluorouracil	Paresthesia	marker/mechanism
1-hexylcarbamoyl-5-fluorouracil	Speech Disorders	marker/mechanism
1-hexylcarbamoyl-5-fluorouracil	Thrombocytopenia	marker/mechanism
1-hexylcarbamoyl-5-fluorouracil	Urination Disorders	marker/mechanism
1-hexylcarbamoyl-5-fluorouracil	Vomiting	marker/mechanism
1'-hydroxy-2',3'-dehydroestragole	Liver Neoplasms	marker/mechanism
1'-hydroxy-2',3'-dehydroestragole	Liver Neoplasms, Experimental	marker/mechanism
1-hydroxy-2-oxo-3-(3-aminopropyl)-3-isopropyl-1-triazene	Nerve Degeneration	marker/mechanism
1'-hydroxyestragole	Liver Neoplasms	marker/mechanism
1'-hydroxyestragole	Liver Neoplasms, Experimental	marker/mechanism
1'-hydroxyestragole	Neoplasms	marker/mechanism
1'-(hydroxymethyl)eugenol	Liver Neoplasms	marker/mechanism
1-hydroxymethylmidazolam	Coma	marker/mechanism
1-hydroxymethylpyrene	Liver Neoplasms	marker/mechanism
1-hydroxymethylpyrene	Precancerous Conditions	marker/mechanism
1-hydroxypyrene	Lung Diseases	marker/mechanism
1'-hydroxysafrole	Liver Neoplasms, Experimental	marker/mechanism
1-(isopropylamino)-3-((4-propenyl-2-methoxy)phenoxy)-2-propanol	Bradycardia	marker/mechanism
1-(isopropylamino)-3-((4-propenyl-2-methoxy)phenoxy)-2-propanol	Tachycardia	therapeutic
1L-6-hydroxymethyl-chiro-inositol 2(R)-2-O-methyl-3-O-octadecylcarbonate	Leukemia	therapeutic
1-(methanesulfonamido-1-naphthyloxy)-2-(N-(4-methane sulfonamidophenethyl)-N-acetamido)ethane	Heart Failure	therapeutic
1-(methanesulfonamido-1-naphthyloxy)-2-(N-(4-methane sulfonamidophenethyl)-N-acetamido)ethane	Torsades de Pointes	marker/mechanism
1-methyl-1,2,3,4-tetrahydroisoquinoline	Cocaine-Related Disorders	therapeutic
1-methyl-1,2,3,4-tetrahydroisoquinoline	Neurotoxicity Syndromes	therapeutic
1-methyl-4-phenyl-2,3-dihydropyridinium	Nerve Degeneration	marker/mechanism
1-methylergotamine	Migraine Disorders	therapeutic
1-methylphenanthrene	Poisoning	marker/mechanism
1-methylpyrene	Liver Neoplasms	marker/mechanism
1-methylspermidine	Pancreatitis	therapeutic
1-methyluric acid	Seizures	marker/mechanism
1-methylxanthine	Seizures	marker/mechanism
1-naphthalen-2-yl-2-pyrrolidin-1-ylpentan-1-one	Anxiety Disorders	marker/mechanism
1-naphthalen-2-yl-2-pyrrolidin-1-ylpentan-1-one	Drug-Related Side Effects and Adverse Reactions	marker/mechanism
1-naphthalen-2-yl-2-pyrrolidin-1-ylpentan-1-one	Hallucinations	marker/mechanism
1-naphthalen-2-yl-2-pyrrolidin-1-ylpentan-1-one	Sleep Initiation and Maintenance Disorders	marker/mechanism
1-naphthalen-2-yl-2-pyrrolidin-1-ylpentan-1-one	Substance-Related Disorders	marker/mechanism
1-naphthol	Infertility, Male	marker/mechanism
1-nitronaphthalene	Acute Lung Injury	marker/mechanism
1-nitronaphthalene	Drug-Induced Liver Injury	marker/mechanism
1-nitronaphthalene	Lung Diseases	marker/mechanism
1-nitronaphthalene	Lung Injury	marker/mechanism
1-nitropyrene	Adenocarcinoma	marker/mechanism
1-nitropyrene	Adenoma	marker/mechanism
1-nitropyrene	Carcinoma, Hepatocellular	marker/mechanism
1-nitropyrene	Carcinoma, Squamous Cell	marker/mechanism
1-nitropyrene	Cell Transformation, Neoplastic	marker/mechanism
1-nitropyrene	Histiocytoma, Malignant Fibrous	marker/mechanism
1-nitropyrene	Hyperplasia	marker/mechanism
1-nitropyrene	Leukemia, Experimental	marker/mechanism
1-nitropyrene	Liver Neoplasms, Experimental	marker/mechanism
1-nitropyrene	Lung Diseases	marker/mechanism
1-nitropyrene	Lung Neoplasms	marker/mechanism
1-nitropyrene	Mammary Neoplasms, Experimental	marker/mechanism
1-nitropyrene	Vulvar Neoplasms	marker/mechanism
1-nitroso-1-(2-hydroxyethyl)-3-ethylurea	Neoplasms, Experimental	marker/mechanism
1-nitroso-1-ethyl-3-(2-hydroxyethyl)urea	Neoplasms, Experimental	marker/mechanism
1-nitroso-1-ethyl-3-methylurea	Gastrointestinal Neoplasms	marker/mechanism
1-nitroso-1-ethyl-3-methylurea	Lung Neoplasms	marker/mechanism
1-nitroso-1-ethyl-3-methylurea	Mammary Neoplasms, Experimental	marker/mechanism
1-nitroso-1-ethyl-3-methylurea	Mesothelioma	marker/mechanism
1-nitroso-1-ethyl-3-methylurea	Nervous System Neoplasms	marker/mechanism
1-nitroso-1-ethyl-3-methylurea	Testicular Neoplasms	marker/mechanism
1-nitroso-1-methyl-3-ethylurea	Nervous System Neoplasms	marker/mechanism
1-nitroso-5,6-dihydrouracil	Precancerous Conditions	marker/mechanism
1-nitrosopyrene	Liver Neoplasms, Experimental	marker/mechanism
1-octen-3-ol	Neurotoxicity Syndromes	marker/mechanism
1-O-hexyl-2,3,5-trimethylhydroquinone	Colonic Neoplasms	therapeutic
1-O-hexyl-2,3,5-trimethylhydroquinone	Liver Neoplasms	therapeutic
1-oxo-1-(5-(2-pyridyl)-2-yl)-7-phenylheptane	Inflammation	therapeutic
1-oxo-1-(5-(2-pyridyl)-2-yl)-7-phenylheptane	Pain	therapeutic
1-pentyl-3-(1-naphthoyl)indole	Nerve Degeneration	marker/mechanism
1-pentyl-3-(1-naphthoyl)indole	Poisoning	marker/mechanism
1-phenethylamine	Micronuclei, Chromosome-Defective	marker/mechanism
1-phenylazo-2-naphthol	Hyperpigmentation	marker/mechanism
1-phenylazo-2-naphthol	Liver Neoplasms, Experimental	marker/mechanism
1-phenylazo-2-naphthol	Precancerous Conditions	marker/mechanism
1-phenylcyclohexylamine	Catalepsy	therapeutic
1-phenylcyclohexylamine	Seizures	therapeutic
1-phenylcyclopropylamine	Personality Disorders	marker/mechanism
1-phenylpropene	Amphetamine-Related Disorders	marker/mechanism
1-propyl-2,3,4,4a,5,7,8,9,10,10a-decahydro-1H-benzo(g)quinolin-6-one	Parkinson Disease	therapeutic
1-(quinoxalin-6-ylcarbonyl)piperidine	Dyskinesia, Drug-Induced	marker/mechanism
1-(quinoxalin-6-ylcarbonyl)piperidine	Schizophrenia	therapeutic
(1R-(exo,exo))-3-(4-fluorophenyl)-8-methyl-8- azabicyclo(3.2.1)octane-2-carboxylic acid, methyl ester	Cocaine-Related Disorders	marker/mechanism
(1R-(exo,exo))-3-(4-fluorophenyl)-8-methyl-8- azabicyclo(3.2.1)octane-2-carboxylic acid, methyl ester	Nervous System Diseases	therapeutic
((1S)-1-((((1S)-1-benzyl-3-cyclopropylamino-2,3-di-oxopropyl)amino)carbonyl)-3-methylbutyl)carbamic acid 5-methoxy-3-oxapentyl ester	Lissencephaly	therapeutic
(1'S, 2S)-4-amino-N-(1'-carbamoyl-2'-phenylethyl)-2-(4''-methyl-1''-naphthalenesulfonylamino)butanamide	Edema	therapeutic
(1'S, 2S)-4-amino-N-(1'-carbamoyl-2'-phenylethyl)-2-(4''-methyl-1''-naphthalenesulfonylamino)butanamide	Hyperalgesia	therapeutic
1-sulfooxymethylpyrene	Kidney Diseases	marker/mechanism
1-sulfooxymethylpyrene	Papilloma	marker/mechanism
1-sulfooxymethylpyrene	Sarcoma	marker/mechanism
1-sulfooxymethylpyrene	Skin Neoplasms	marker/mechanism
1-UFT protocol	Anemia	marker/mechanism
1-UFT protocol	Anorexia	marker/mechanism
1-UFT protocol	Breast Neoplasms	therapeutic
1-UFT protocol	Colorectal Neoplasms	therapeutic
1-UFT protocol	Diarrhea	marker/mechanism
1-UFT protocol	Enteritis	marker/mechanism
1-UFT protocol	Leukopenia	marker/mechanism
1-UFT protocol	Neoplasm Metastasis	therapeutic
1-UFT protocol	Vomiting	marker/mechanism
20,21-epoxyresibufogenin-3-formate	Pain	therapeutic
20682-S	Respiratory Insufficiency	therapeutic
20-hydroxy-5,8,11,14-eicosatetraenoic acid	Hypertension	marker/mechanism
2,10,11-trihydroxy-N-n-propylnoraporphine	Dyskinesia, Drug-Induced	marker/mechanism
2-(1',2',3',4'-tetrahydroxybutyl)thiazolidine-4-carboxylic acid	Acute Kidney Injury	therapeutic
2-(1',2',3',4'-tetrahydroxybutyl)thiazolidine-4-carboxylic acid	Drug-Induced Liver Injury	therapeutic
2-(1,3-dimethyl-2,6-dioxo-1,2,3,6-tetrahydro-7H-purin-7-yl)-N-(4-isopropylphenyl)acetamide	Cough	therapeutic
2-(1,3-dimethyl-2,6-dioxo-1,2,3,6-tetrahydro-7H-purin-7-yl)-N-(4-isopropylphenyl)acetamide	Edema	therapeutic
2-(1,3-dimethyl-2,6-dioxo-1,2,3,6-tetrahydro-7H-purin-7-yl)-N-(4-isopropylphenyl)acetamide	Hyperalgesia	therapeutic
2-(1,3-dimethyl-2,6-dioxo-1,2,3,6-tetrahydro-7H-purin-7-yl)-N-(4-isopropylphenyl)acetamide	Pain	therapeutic
2-(1,3-dimethyl-2,6-dioxo-1,2,3,6-tetrahydro-7H-purin-7-yl)-N-(4-isopropylphenyl)acetamide	Urinary Bladder, Overactive	therapeutic
2-(1H-indazol-4-yl)-6-(4-methanesulfonylpiperazin-1-ylmethyl)-4-morpholin-4-ylthieno(3,2-d)pyrimidine	Breast Neoplasms	therapeutic
2-(1H-indazol-4-yl)-6-(4-methanesulfonylpiperazin-1-ylmethyl)-4-morpholin-4-ylthieno(3,2-d)pyrimidine	Carcinoma, Non-Small-Cell Lung	therapeutic
2-(1H-indazol-4-yl)-6-(4-methanesulfonylpiperazin-1-ylmethyl)-4-morpholin-4-ylthieno(3,2-d)pyrimidine	Gastrointestinal Stromal Tumors	therapeutic
2-(1H-indazol-4-yl)-6-(4-methanesulfonylpiperazin-1-ylmethyl)-4-morpholin-4-ylthieno(3,2-d)pyrimidine	Lymphoma	therapeutic
2-(1H-indazol-4-yl)-6-(4-methanesulfonylpiperazin-1-ylmethyl)-4-morpholin-4-ylthieno(3,2-d)pyrimidine	Lymphoma, B-Cell	therapeutic
2-(1H-indazol-4-yl)-6-(4-methanesulfonylpiperazin-1-ylmethyl)-4-morpholin-4-ylthieno(3,2-d)pyrimidine	Lymphoma, Follicular	therapeutic
2-(1H-indazol-4-yl)-6-(4-methanesulfonylpiperazin-1-ylmethyl)-4-morpholin-4-ylthieno(3,2-d)pyrimidine	Multiple Myeloma	therapeutic
2-(1H-indazol-4-yl)-6-(4-methanesulfonylpiperazin-1-ylmethyl)-4-morpholin-4-ylthieno(3,2-d)pyrimidine	Neoplasm Invasiveness	therapeutic
2-(1H-indazol-4-yl)-6-(4-methanesulfonylpiperazin-1-ylmethyl)-4-morpholin-4-ylthieno(3,2-d)pyrimidine	Rhabdomyosarcoma	therapeutic
2-(2-(1-benzylpiperidin-4-yl)ethyl)-2,3-dihydro-9-methoxy-1H-pyrrolo(3,4-b)quinolin-1-one hemifumarate	Amnesia	therapeutic
2,2-(2-chlorophenyl-4'-chlorophenyl)-1,1-dichloroethene	Infertility, Female	marker/mechanism
2,2-(2-chlorophenyl-4'-chlorophenyl)-1,1-dichloroethene	Infertility, Male	marker/mechanism
(2-(2,2-dimethylpropionyloxy)ethyl)trimethylammonium	Cognition Disorders	therapeutic
(2-(2,2-dimethylpropionyloxy)ethyl)trimethylammonium	Memory Disorders	therapeutic
2,2,2,-trichloro-1-(3,4-dichlorophenyl)-ethylacetate	Poisoning	marker/mechanism
2,2',3,3',4,4',5-heptachlorobiphenyl	Depressive Disorder	marker/mechanism
2,2,3,3-tetramethylcyclopropane carboxamide	Seizures	therapeutic
2,2',3',4,4',5-hexachlorobiphenyl	Anxiety Disorders	marker/mechanism
2,2',3',4,4',5-hexachlorobiphenyl	Atrophy	marker/mechanism
2,2',3',4,4',5-hexachlorobiphenyl	Cognition Disorders	marker/mechanism
2,2',3',4,4',5-hexachlorobiphenyl	Dystocia	marker/mechanism
2,2',3',4,4',5-hexachlorobiphenyl	Genital Diseases, Female	marker/mechanism
2,2',3',4,4',5-hexachlorobiphenyl	Growth Disorders	marker/mechanism
2,2',3',4,4',5-hexachlorobiphenyl	Hypertrophy	marker/mechanism
2,2',3',4,4',5-hexachlorobiphenyl	Infertility, Male	marker/mechanism
2,2',3',4,4',5-hexachlorobiphenyl	Learning Disorders	marker/mechanism
2,2',3',4,4',5-hexachlorobiphenyl	Liver Diseases	marker/mechanism
2,2',3',4,4',5-hexachlorobiphenyl	Male Urogenital Diseases	marker/mechanism
2,2',3',4,4',5-hexachlorobiphenyl	Nerve Degeneration	marker/mechanism
2,2',3',4,4',5-hexachlorobiphenyl	Prenatal Exposure Delayed Effects	marker/mechanism
2,2',3',4,4',5-hexachlorobiphenyl	Puberty, Precocious	marker/mechanism
2,2',3',4,4',5-hexachlorobiphenyl	Reflex, Abnormal	marker/mechanism
2,2',3',4,4',5-hexachlorobiphenyl	Splenic Diseases	marker/mechanism
2,2',3',4,4',5-hexachlorobiphenyl	Urogenital Abnormalities	marker/mechanism
2-(2-(3-(4-chloro-3-(trifluoromethyl)phenyl)ureido)-4-(trifluoromethyl)phenoxy)-4,5-dichlorobenzenesulfonic acid	Inflammation	therapeutic
2,2',3,5',6-pentachlorobiphenyl	Dysgeusia	marker/mechanism
2,2',3,5',6-pentachlorobiphenyl	Prenatal Exposure Delayed Effects	marker/mechanism
2-(2,3-dicarboxycyclopropyl)glycine	Brain Diseases	therapeutic
2-(2,3-dicarboxycyclopropyl)glycine	Epilepsy	therapeutic
2-(2,3-dicarboxycyclopropyl)glycine	Hypokinesia	therapeutic
2-(2,3-dicarboxycyclopropyl)glycine	Seizures	therapeutic
2-(2,3-dicarboxycyclopropyl)glycine	Substance Withdrawal Syndrome	therapeutic
2,2',4,4',5,5'-hexabrominated diphenyl ether	Learning Disorders	marker/mechanism
2,2',4,4',5,5'-hexabrominated diphenyl ether	Memory Disorders	marker/mechanism
2,2',4,4',5-brominated diphenyl ether	Bone Diseases, Developmental	marker/mechanism
2,2',4,4',5-brominated diphenyl ether	Cardiomegaly	marker/mechanism
2,2',4,4',5-brominated diphenyl ether	Drug-Induced Liver Injury	marker/mechanism
2,2',4,4',5-brominated diphenyl ether	Hearing Loss, Sensorineural	marker/mechanism
2,2',4,4',5-brominated diphenyl ether	Hepatomegaly	marker/mechanism
2,2',4,4',5-brominated diphenyl ether	Learning Disorders	marker/mechanism
2,2',4,4',5-brominated diphenyl ether	Nervous System Diseases	marker/mechanism
2,2',4,4',5-brominated diphenyl ether	Neutrophil Chemotactic Response	marker/mechanism
2,2',4,4',5-brominated diphenyl ether	Poisoning	marker/mechanism
2,2',4,4',5-brominated diphenyl ether	Prenatal Exposure Delayed Effects	marker/mechanism
2-(2-(4-(4-nitrobenzyloxy)phenyl)ethyl)isothiourea methanesulfonate	Seizures	therapeutic
2-(2-(4-(4-nitrobenzyloxy)phenyl)ethyl)isothiourea methanesulfonate	Status Epilepticus	therapeutic
2,2',4,4'-tetrabromodiphenyl ether	Abnormalities, Multiple	marker/mechanism
2,2',4,4'-tetrabromodiphenyl ether	Autistic Disorder	marker/mechanism
2,2',4,4'-tetrabromodiphenyl ether	Cryptorchidism	marker/mechanism
2,2',4,4'-tetrabromodiphenyl ether	Drug-Induced Liver Injury	marker/mechanism
2,2',4,4'-tetrabromodiphenyl ether	Edema	marker/mechanism
2,2',4,4'-tetrabromodiphenyl ether	Hearing Loss, Sensorineural	marker/mechanism
2,2',4,4'-tetrabromodiphenyl ether	Learning Disorders	marker/mechanism
2,2',4,4'-tetrabromodiphenyl ether	Memory Disorders	marker/mechanism
2,2',4,4'-tetrabromodiphenyl ether	Neutrophil Chemotactic Response	marker/mechanism
2,2',4,4'-tetrabromodiphenyl ether	Poisoning	marker/mechanism
2,2',4,4'-tetrabromodiphenyl ether	Prenatal Exposure Delayed Effects	marker/mechanism
2,2',4,4'-tetrahydroxybenzophenone	Thyroid Diseases	marker/mechanism
2-(2,4-dimethylphenyl)indan-1,3-dione	Hyperlipidemias	therapeutic
2,2,4-trimethylpentane	Liver Diseases	marker/mechanism
2,2,5,7,8-pentamethyl-1-hydroxychroman	Anemia	marker/mechanism
2,2,5,7,8-pentamethyl-1-hydroxychroman	Drug-Induced Liver Injury	marker/mechanism
2,2,5,7,8-pentamethyl-1-hydroxychroman	Drug-Related Side Effects and Adverse Reactions	marker/mechanism
2,2,5,7,8-pentamethyl-1-hydroxychroman	Hepatomegaly	marker/mechanism
2,2,5,7,8-pentamethyl-1-hydroxychroman	Kidney Diseases	marker/mechanism
2,2,6,6-tetramethylpiperidin-4-yl heptanoate	Seizures	therapeutic
(2-(2',6'-dimethoxy)phenoxyethylamino)methylbenzo-1,4-dioxane	Bradycardia	therapeutic
(2-(2',6'-dimethoxy)phenoxyethylamino)methylbenzo-1,4-dioxane	Hyperkinesis	therapeutic
(2-(2',6'-dimethoxy)phenoxyethylamino)methylbenzo-1,4-dioxane	Hypotension	therapeutic
(2-(2',6'-dimethoxy)phenoxyethylamino)methylbenzo-1,4-dioxane	Pain	therapeutic
(2-(2',6'-dimethoxy)phenoxyethylamino)methylbenzo-1,4-dioxane	Ventricular Fibrillation	therapeutic
2-(2,6-dioxopiperidin-3-yl)phthalimidine	Abnormalities, Drug-Induced	marker/mechanism
2-(2,6-dioxopiperidin-3-yl)phthalimidine	Adenocarcinoma	marker/mechanism
2-(2,6-dioxopiperidin-3-yl)phthalimidine	Arthritis, Experimental	therapeutic
2-(2,6-dioxopiperidin-3-yl)phthalimidine	Bone Diseases, Developmental	marker/mechanism
2-(2,6-dioxopiperidin-3-yl)phthalimidine	Colonic Neoplasms	marker/mechanism
2-(2,6-dioxopiperidin-3-yl)phthalimidine	Ectromelia	marker/mechanism
2-(2,6-dioxopiperidin-3-yl)phthalimidine	Limb Deformities, Congenital	marker/mechanism
2-(2-amino-3-methoxyphenyl)-4H-1-benzopyran-4-one	Cardiomyopathies	marker/mechanism
2-(2-amino-3-methoxyphenyl)-4H-1-benzopyran-4-one	Edema	therapeutic
2-(2-amino-3-methoxyphenyl)-4H-1-benzopyran-4-one	Hyperalgesia	therapeutic
2-(2-amino-3-methoxyphenyl)-4H-1-benzopyran-4-one	Hypertrophy	therapeutic
2-(2-amino-3-methoxyphenyl)-4H-1-benzopyran-4-one	Leukemia, Monocytic, Acute	therapeutic
2-(2-amino-3-methoxyphenyl)-4H-1-benzopyran-4-one	Necrosis	marker/mechanism|therapeutic
2-(2-amino-3-methoxyphenyl)-4H-1-benzopyran-4-one	Neoplasm Invasiveness	therapeutic
2-(2-amino-3-methoxyphenyl)-4H-1-benzopyran-4-one	Neoplasms, Hormone-Dependent	therapeutic
2-(2-amino-3-methoxyphenyl)-4H-1-benzopyran-4-one	Nerve Degeneration	therapeutic
2-(2-amino-3-methoxyphenyl)-4H-1-benzopyran-4-one	Pain	therapeutic
2-(2-amino-3-methoxyphenyl)-4H-1-benzopyran-4-one	Poisoning	therapeutic
2-(2-amino-3-methoxyphenyl)-4H-1-benzopyran-4-one	Prostatic Neoplasms	therapeutic
2-(2-amino-3-methoxyphenyl)-4H-1-benzopyran-4-one	Reflex, Abnormal	therapeutic
2-(2-amino-3-methoxyphenyl)-4H-1-benzopyran-4-one	Retinal Diseases	marker/mechanism
2-(2-amino-3-methoxyphenyl)-4H-1-benzopyran-4-one	Urination Disorders	therapeutic
2-(2-aminoethyl)thiazole	Amnesia	therapeutic
2,2'-azobis(2-amidinopropane)	Hemolysis	marker/mechanism
2,2'-azobis(2-amidinopropane)	Inflammation	marker/mechanism
2-(2-benzofuranyl)-2-imidazoline	Arrhythmias, Cardiac	therapeutic
2,2-bis(4-glycidyloxyphenyl)propane	Acidosis	therapeutic
2,2-bis(4-glycidyloxyphenyl)propane	Colitis	marker/mechanism
2,2-bis(4-glycidyloxyphenyl)propane	Encephalomyelitis, Autoimmune, Experimental	marker/mechanism
2,2-bis(4-glycidyloxyphenyl)propane	Hyperplasia	therapeutic
2,2-bis(4-hydroxyphenyl)-1,1,1-trichloroethane	Ovarian Diseases	marker/mechanism
2,2-bis(bromomethyl)-1,3-propanediol	Adenoma, Bile Duct	marker/mechanism
2,2-bis(bromomethyl)-1,3-propanediol	Breast Neoplasms	marker/mechanism
2,2-bis(bromomethyl)-1,3-propanediol	Carcinoma, Hepatocellular	marker/mechanism
2,2-bis(bromomethyl)-1,3-propanediol	Cholangiocarcinoma	marker/mechanism
2,2-bis(bromomethyl)-1,3-propanediol	Drug-Related Side Effects and Adverse Reactions	marker/mechanism
2,2-bis(bromomethyl)-1,3-propanediol	Infertility	marker/mechanism
2,2-bis(bromomethyl)-1,3-propanediol	Kidney Neoplasms	marker/mechanism
2,2-bis(bromomethyl)-1,3-propanediol	Leukemia	marker/mechanism
2,2-bis(bromomethyl)-1,3-propanediol	Lung Neoplasms	marker/mechanism
2,2-bis(bromomethyl)-1,3-propanediol	Mammary Neoplasms, Experimental	marker/mechanism
2,2-bis(bromomethyl)-1,3-propanediol	Pancreatic Neoplasms	marker/mechanism
2,2-bis(bromomethyl)-1,3-propanediol	Skin Neoplasms	marker/mechanism
2,2-bis(bromomethyl)-1,3-propanediol	Thyroid Neoplasms	marker/mechanism
2,2-bis(bromomethyl)-1,3-propanediol	Urinary Bladder Neoplasms	marker/mechanism
2-(2-chloro-4-iodophenylamino)-N-cyclopropylmethoxy-3,4-difluorobenzamide	Craniofacial Abnormalities	marker/mechanism
2-(2-chloro-4-iodophenylamino)-N-cyclopropylmethoxy-3,4-difluorobenzamide	Leukemia, Myeloid, Acute	therapeutic
2-(2-chloro-4-iodophenylamino)-N-cyclopropylmethoxy-3,4-difluorobenzamide	Leukemia, Promyelocytic, Acute	therapeutic
2-(2-chloro-4-iodophenylamino)-N-cyclopropylmethoxy-3,4-difluorobenzamide	Thyroid Neoplasms	therapeutic
2-((((2-chloroethyl)nitrosoamino)carbonyl)amino)propanamide	Carcinoma, Hepatocellular	therapeutic
2-((((2-chloroethyl)nitrosoamino)carbonyl)amino)propanamide	Nasopharyngeal Neoplasms	therapeutic
2-((((2-chloroethyl)nitrosoamino)carbonyl)amino)propanamide	Neoplasms	therapeutic
2-((((2-chloroethyl)nitrosoamino)carbonyl)amino)propanamide	Prostatic Neoplasms	therapeutic
2-(2-cresyl)-4H-1-3-2-benzodioxaphosphorin-2-oxide	Neurotoxicity Syndromes	marker/mechanism
2-(2-cresyl)-4H-1-3-2-benzodioxaphosphorin-2-oxide	Organophosphate Poisoning	marker/mechanism
2,2'-cyclohexane-1,2-diylbis(azanediyl)bis(methylene)diphenoldichloroplatinum(II)	Breast Neoplasms	therapeutic
2-(2'-cyclopentyl-2'-phenyl-2'-hydroxyethoxy)tropane	Seizures	therapeutic
2-(2'-cyclopentyl-2'-phenyl-2'-hydroxyethoxy)tropane	Tremor	therapeutic
2,2-dichloro-1,1,1-trifluoroethane	Drug-Induced Liver Injury	marker/mechanism
2,2-dichloro-1,1,1-trifluoroethane	Fatty Liver	marker/mechanism
2,2-dichloro-1,1,1-trifluoroethane	Liver Diseases	marker/mechanism
2,2-dichloro-1,1,1-trifluoroethane	Liver Neoplasms, Experimental	marker/mechanism
2,2-dichloro-1,1,1-trifluoroethane	Pancreatic Neoplasms	marker/mechanism
2,2-dichloro-1,1,1-trifluoroethane	Testicular Neoplasms	marker/mechanism
2,2-dichloro-12-(p-chlorophenyl)-dodecanoic acid	Diabetes Mellitus, Experimental	therapeutic
2,2-dichloro-12-(p-chlorophenyl)-dodecanoic acid	Diabetes Mellitus, Type 2	therapeutic
2,2-dichloro-12-(p-chlorophenyl)-dodecanoic acid	Dyslipidemias	therapeutic
2,2-dichloro-12-(p-chlorophenyl)-dodecanoic acid	Hepatomegaly	marker/mechanism
2,2-dichloro-12-(p-chlorophenyl)-dodecanoic acid	Hyperglycemia	therapeutic
2,2-dichloro-12-(p-chlorophenyl)-dodecanoic acid	Insulin Resistance	therapeutic
2-(2''-dichloroacetamidobenzyl)-3-(3'-indolylquinoline)	Leishmaniasis, Visceral	therapeutic
2-(2'-(dimethylamino)ethyl)-1,2-dihydro-7-ethoxydibenz(de,h)isoquinoline-1,3-dione	Encephalomyelitis, Autoimmune, Experimental	therapeutic
2,2'-dithiodiethanesulfonic acid	Kidney Diseases	therapeutic
2,2'-dithiodiethanesulfonic acid	Urinary Bladder Neoplasms	therapeutic
2-(2-hydroxyethylsulfanyl)-3-methyl-1,4-naphthoquinone	Carcinoma, Hepatocellular	therapeutic
2,2'-(hydroxynitrosohydrazono)bis-ethanamine	Stroke	therapeutic
2,2'-methylenebis(4-methyl-6-tert-butylphenol)	Genital Diseases, Male	marker/mechanism
2,2'-methylenebis(ethyl-6-tert-butylphenol)	Genital Diseases, Male	marker/mechanism
2-(2-oxo-4-propylpyrrolidin-1-yl)butanamide	Epilepsy	therapeutic
2,2-phenyl-3,3a-dihydro-4-oxo-5-(4-phenylpiperazin-1-yl)methylpyrazolo(1,5-d)(1,2,4)triazine	Pain	therapeutic
2-((2-piperidin-1-ylethyl)thio)quinazolin-4(3H)-one	Cardiomegaly	therapeutic
2-((2-piperidin-1-ylethyl)thio)quinazolin-4(3H)-one	Fibrosis	therapeutic
2-((2-piperidin-1-ylethyl)thio)quinazolin-4(3H)-one	Ischemia	therapeutic
2-((2-piperidin-1-ylethyl)thio)quinazolin-4(3H)-one	Myocardial Infarction	therapeutic
2-((3-(1,3-benzodioxol-5-yl)-3-(((6-methoxy-2-naphthyl)sulfonyl)amino)propanoyl)amino)-3-(4-((2,6-dimethylpiperidinyl)methyl)phenyl)-N-isopropyl-N-methylpropanamide	Hyperalgesia	therapeutic
2,3,3',4,4',5-hexachlorobiphenyl	Developmental Disabilities	marker/mechanism
2,3,3',4,4',5-hexachlorobiphenyl	Neurobehavioral Manifestations	marker/mechanism
2,3,3',4,4'-pentachlorobiphenyl	Atrophy	marker/mechanism
2,3,3',4,4'-pentachlorobiphenyl	Dystocia	marker/mechanism
2,3,3',4,4'-pentachlorobiphenyl	Growth Disorders	marker/mechanism
2,3,3',4,4'-pentachlorobiphenyl	Hypertrophy	marker/mechanism
2,3,3',4,4'-pentachlorobiphenyl	Liver Diseases	marker/mechanism
2,3,3',4,4'-pentachlorobiphenyl	Metabolic Syndrome X	marker/mechanism
2,3,3',4,4'-pentachlorobiphenyl	Splenic Diseases	marker/mechanism
2',3,3',4',5-pentachloro-4-hydroxybiphenyl	Developmental Disabilities	marker/mechanism
2',3,3',4',5-pentachloro-4-hydroxybiphenyl	Motor Skills Disorders	marker/mechanism
2',3,3',4',5-pentachloro-4-hydroxybiphenyl	Prenatal Exposure Delayed Effects	marker/mechanism
2,3,4,2',3',4'-hexachlorobiphenyl	Neoplasms	marker/mechanism
2,3',4,4',5-pentachlorobiphenyl	Adenoma, Liver Cell	marker/mechanism
2,3',4,4',5-pentachlorobiphenyl	Atrophy	marker/mechanism
2,3',4,4',5-pentachlorobiphenyl	Brain Neoplasms	marker/mechanism
2,3',4,4',5-pentachlorobiphenyl	Cholangiocarcinoma	marker/mechanism
2,3',4,4',5-pentachlorobiphenyl	Colorectal Neoplasms	marker/mechanism
2,3',4,4',5-pentachlorobiphenyl	Developmental Disabilities	marker/mechanism
2,3',4,4',5-pentachlorobiphenyl	Dystocia	marker/mechanism
2,3',4,4',5-pentachlorobiphenyl	Growth Disorders	marker/mechanism
2,3',4,4',5-pentachlorobiphenyl	Hyperplasia	marker/mechanism
2,3',4,4',5-pentachlorobiphenyl	Hypertrophy	marker/mechanism
2,3',4,4',5-pentachlorobiphenyl	Inflammation	marker/mechanism
2,3',4,4',5-pentachlorobiphenyl	Liver Diseases	marker/mechanism
2,3',4,4',5-pentachlorobiphenyl	Lung Neoplasms	marker/mechanism
2,3',4,4',5-pentachlorobiphenyl	Metabolic Syndrome X	marker/mechanism
2,3',4,4',5-pentachlorobiphenyl	Necrosis	marker/mechanism
2,3',4,4',5-pentachlorobiphenyl	Neoplasm Metastasis	marker/mechanism
2,3',4,4',5-pentachlorobiphenyl	Neurobehavioral Manifestations	marker/mechanism
2,3',4,4',5-pentachlorobiphenyl	Pancreatic adenoma	marker/mechanism
2,3',4,4',5-pentachlorobiphenyl	Splenic Diseases	marker/mechanism
2,3',4,4',5-pentachlorobiphenyl	Uterine Neoplasms	marker/mechanism
2,3,4,5,6-pentachlorocyclohexene	Hepatomegaly	marker/mechanism
2,3,4,5,6-pentachlorocyclohexene	Nervous System Diseases	marker/mechanism
2,3,4,7,8-pentachlorodibenzofuran	Endometriosis	marker/mechanism
2,3,4,7,8-pentachlorodibenzofuran	Heart Defects, Congenital	marker/mechanism
2,3,4,7,8-pentachlorodibenzofuran	Liver Neoplasms, Experimental	marker/mechanism
2,3,4,7,8-pentachlorodibenzofuran	Metabolic Syndrome X	marker/mechanism
2,3,4,7,8-pentachlorodibenzofuran	Poisoning	marker/mechanism
2,3,4,7,8-pentachlorodibenzofuran	Pregnancy Complications	marker/mechanism
2-(3',4'-dihydroxyphenyl)-5,7-dihydroxy-3-(2'',6''-di-O-(3'''-(4-fluorophenylpropanoyl)))galactosyl-4H-chromen-4-one	Gram-Positive Bacterial Infections	therapeutic
2,3,4-trichloro-1-butene	Nose Neoplasms	marker/mechanism
2,3,5,4'-tetrahydroxystilbene-2-O-glucoside	Drug-Related Side Effects and Adverse Reactions	therapeutic
2,3,5,4'-tetrahydroxystilbene-2-O-glucoside	Heart Diseases	therapeutic
2,3,5,4'-tetrahydroxystilbene-2-O-glucoside	Mitochondrial Diseases	therapeutic
2,3,5,4'-tetrahydroxystilbene-2-O-glucoside	Parkinsonian Disorders	therapeutic
(2,3,5,6-tetrafluoro-4-methoxymethylphenyl)methyl-2,2-dimethyl-3-(1-propenyl)cyclopropanecarboxylate	Liver Neoplasms	marker/mechanism
(2,3,5,6-tetrafluoro-4-methoxymethylphenyl)methyl-2,2-dimethyl-3-(1-propenyl)cyclopropanecarboxylate	Liver Neoplasms, Experimental	marker/mechanism
2,3,5,6-tetrafluoro-4-methylbenzyl (Z)-(1RS)-cis-3-(2-chloro-3,3,3-trifluoroprop-1-enyl)-2,2-dimethylcyclopropanecarboxylate	Ataxia	marker/mechanism
2,3,5,6-tetrafluoro-4-methylbenzyl (Z)-(1RS)-cis-3-(2-chloro-3,3,3-trifluoroprop-1-enyl)-2,2-dimethylcyclopropanecarboxylate	Hypokinesia	marker/mechanism
2,3,5-(triglutathion-S-yl)hydroquinone	Carcinoma, Renal Cell	marker/mechanism
2,3,5-(triglutathion-S-yl)hydroquinone	Cell Transformation, Neoplastic	marker/mechanism
2,3,5-(triglutathion-S-yl)hydroquinone	Hematologic Diseases	marker/mechanism
2,3,5-(triglutathion-S-yl)hydroquinone	Kidney Diseases	marker/mechanism
2,3,5-(triglutathion-S-yl)hydroquinone	Kidney Neoplasms	marker/mechanism
2,3,5-(triglutathion-S-yl)hydroquinone	Poisoning	marker/mechanism
2,3,5-(triglutathion-S-yl)hydroquinone	Precancerous Conditions	marker/mechanism
2,3,5-trimethyl-6-(12-hydroxy-5,10-dodecadiynyl)-1,4-benzoquinone	Edema	therapeutic
2,3,7,8-tetrachlorodibenzofuran	Drug-Induced Liver Injury	marker/mechanism
2,3,7,8-tetrachlorodibenzofuran	Heart Defects, Congenital	marker/mechanism
2,3,7,8-tetrachlorodibenzofuran	Poisoning	marker/mechanism
2,3-bis(3'-hydroxybenzyl)butane-1,4-diol	Breast Neoplasms	therapeutic
2,3-bis(3'-hydroxybenzyl)butane-1,4-diol	Neovascularization, Pathologic	therapeutic
2,3-bis(3'-hydroxybenzyl)butyrolactone	Breast Neoplasms	therapeutic
2,3-bis(3'-hydroxybenzyl)butyrolactone	Neovascularization, Pathologic	therapeutic
2',3'-dialdehyde ATP	Colitis	therapeutic
2',3'-dialdehyde ATP	Diabetes Mellitus, Experimental	therapeutic
2',3'-dialdehyde ATP	Spinal Cord Injuries	therapeutic
2,3-diaminophenazine	Diabetes Complications	therapeutic
2,3-dibromopropanol	Drug-Induced Liver Injury	marker/mechanism
2,3-dibromopropanol	Esophageal Neoplasms	marker/mechanism
2,3-dibromopropanol	Kidney Diseases	marker/mechanism
2,3-dibromopropanol	Kidney Neoplasms	marker/mechanism
2,3-dibromopropanol	Liver Neoplasms	marker/mechanism
2,3-dibromopropanol	Lung Neoplasms	marker/mechanism
2,3-dibromopropanol	Neoplasms	marker/mechanism
2,3-dibromopropanol	Nose Neoplasms	marker/mechanism
2,3-dibromopropanol	Skin Neoplasms	marker/mechanism
2,3-dibromopropanol	Splenic Neoplasms	marker/mechanism
2,3-dibromopropanol	Stomach Neoplasms	marker/mechanism
2,3-dibromopropanol	Ulcer	marker/mechanism
2',3'-dideoxy-5-fluoro-3'-thiacytidine triphosphate	Hepatitis B	therapeutic
2',3'-dideoxycytidine 5'-triphosphate	Bone Marrow Diseases	therapeutic
2,3-(di-glutathion-S-yl)-1,4-naphthoquinone	Kidney Tubular Necrosis, Acute	marker/mechanism
2,3-dihydroxybenzoic acid	Acute Kidney Injury	therapeutic
2,3-dihydroxybenzoic acid	Hearing Loss	therapeutic
2,3-dihydroxybenzoic acid	Kidney Diseases	therapeutic
2,3-dihydroxybenzoic acid	Vestibular Diseases	therapeutic
2,3-dihydroxynaphthalene	Abnormalities, Drug-Induced	marker/mechanism
2,3-dihydroxynaphthalene	Edema	marker/mechanism
2,3-dimethoxy-1,4-naphthoquinone	Abnormalities, Drug-Induced	marker/mechanism
2',3-dimethyl-4-aminobiphenyl	Breast Neoplasms	marker/mechanism
2',3-dimethyl-4-aminobiphenyl	Carcinoma, Squamous Cell	marker/mechanism
2',3-dimethyl-4-aminobiphenyl	Cell Transformation, Neoplastic	marker/mechanism
2',3-dimethyl-4-aminobiphenyl	Colonic Neoplasms	marker/mechanism
2',3-dimethyl-4-aminobiphenyl	Ear Neoplasms	marker/mechanism
2',3-dimethyl-4-aminobiphenyl	Esophageal Neoplasms	marker/mechanism
2',3-dimethyl-4-aminobiphenyl	Gallbladder Neoplasms	marker/mechanism
2',3-dimethyl-4-aminobiphenyl	Intestinal Neoplasms	marker/mechanism
2',3-dimethyl-4-aminobiphenyl	Kidney Diseases	marker/mechanism
2',3-dimethyl-4-aminobiphenyl	Leukemia, Experimental	marker/mechanism
2',3-dimethyl-4-aminobiphenyl	Liver Neoplasms	marker/mechanism
2',3-dimethyl-4-aminobiphenyl	Liver Neoplasms, Experimental	marker/mechanism
2',3-dimethyl-4-aminobiphenyl	Lung Neoplasms	marker/mechanism
2',3-dimethyl-4-aminobiphenyl	Lymphoma	marker/mechanism
2',3-dimethyl-4-aminobiphenyl	Mammary Neoplasms, Experimental	marker/mechanism
2',3-dimethyl-4-aminobiphenyl	Mesothelioma	marker/mechanism
2',3-dimethyl-4-aminobiphenyl	Neoplasms, Experimental	marker/mechanism
2',3-dimethyl-4-aminobiphenyl	Pancreatic Diseases	marker/mechanism
2',3-dimethyl-4-aminobiphenyl	Pancreatic Neoplasms	marker/mechanism
2',3-dimethyl-4-aminobiphenyl	Papilloma	marker/mechanism
2',3-dimethyl-4-aminobiphenyl	Peritoneal Neoplasms	marker/mechanism
2',3-dimethyl-4-aminobiphenyl	Peritonitis	marker/mechanism
2',3-dimethyl-4-aminobiphenyl	Precancerous Conditions	marker/mechanism|therapeutic
2',3-dimethyl-4-aminobiphenyl	Prostatic Hyperplasia	marker/mechanism
2',3-dimethyl-4-aminobiphenyl	Prostatic Intraepithelial Neoplasia	marker/mechanism
2',3-dimethyl-4-aminobiphenyl	Prostatic Neoplasms	marker/mechanism
2',3-dimethyl-4-aminobiphenyl	Prostatitis	marker/mechanism
2',3-dimethyl-4-aminobiphenyl	Skin Neoplasms	marker/mechanism
2',3-dimethyl-4-aminobiphenyl	Stomach Neoplasms	marker/mechanism
2',3-dimethyl-4-aminobiphenyl	Testicular Neoplasms	marker/mechanism
2',3-dimethyl-4-aminobiphenyl	Thyroid Neoplasms	marker/mechanism
2',3-dimethyl-4-aminobiphenyl	Urinary Bladder Neoplasms	marker/mechanism
2',3-dimethyl-4-aminobiphenyl	Urogenital Neoplasms	marker/mechanism
2,3-dinor-6-ketoprostaglandin F1alpha	Cocaine-Related Disorders	marker/mechanism
2,3-dinor-6-ketoprostaglandin F1alpha	Pregnancy Complications	marker/mechanism
2,3-dioxo-6-nitro-7-sulfamoylbenzo(f)quinoxaline	Ataxia	marker/mechanism
2,3-dioxo-6-nitro-7-sulfamoylbenzo(f)quinoxaline	Brain Ischemia	therapeutic
2,3-dioxo-6-nitro-7-sulfamoylbenzo(f)quinoxaline	Catalepsy	marker/mechanism
2,3-dioxo-6-nitro-7-sulfamoylbenzo(f)quinoxaline	Cocaine-Related Disorders	therapeutic
2,3-dioxo-6-nitro-7-sulfamoylbenzo(f)quinoxaline	Edema	therapeutic
2,3-dioxo-6-nitro-7-sulfamoylbenzo(f)quinoxaline	Essential Tremor	therapeutic
2,3-dioxo-6-nitro-7-sulfamoylbenzo(f)quinoxaline	Hyperkinesis	therapeutic
2,3-dioxo-6-nitro-7-sulfamoylbenzo(f)quinoxaline	Motor Skills Disorders	therapeutic
2,3-dioxo-6-nitro-7-sulfamoylbenzo(f)quinoxaline	Pain	therapeutic
2,3-dioxo-6-nitro-7-sulfamoylbenzo(f)quinoxaline	Seizures	therapeutic
2,3-dioxo-6-nitro-7-sulfamoylbenzo(f)quinoxaline	Substance Withdrawal Syndrome	therapeutic
2-(3-hydroxypropoxy)-1,25-dihydroxyvitamin D3	Osteoporosis	therapeutic
23-hydroxytormentic acid	Kidney Tubular Necrosis, Acute	therapeutic
2-(3-mercaptopropyl)pentanedioic acid	Cocaine-Related Disorders	therapeutic
2',3'-O-(2,4,6-trinitro-cyclohexadienylidine)adenosine 5'-triphosphate	Hyperalgesia	therapeutic
2',3'-O-(2,4,6-trinitrophenyl)adenosine 5'-triphosphate	Pain	therapeutic
2,3-pentanediol	Methylmalonic acidemia	marker/mechanism
2,3-pentanediol	Propionic Acidemia	marker/mechanism
2-(3-trifluoromethylphenyl)histamine	Amnesia	therapeutic
2-(4-(2-(((1,2)-2-hydroxy-2-(4-hydroxyphenyl)-1-methylethyl)amino)ethyl)phenoxy)-2-methylpropionic acid	Urinary Incontinence	therapeutic
2-(4-(2-(3,4-dichlorophenyl)ethyl)phenylamino)benzoic acid	Long QT Syndrome	therapeutic
2-(4-(2-carboxyethyl)phenethylamino)-5'-N-ethylcarboxamidoadenosine	Brain Injuries	therapeutic
2-(4-(2-carboxyethyl)phenethylamino)-5'-N-ethylcarboxamidoadenosine	Catalepsy	marker/mechanism
2-(4-(2-carboxyethyl)phenethylamino)-5'-N-ethylcarboxamidoadenosine	Dyskinesia, Drug-Induced	therapeutic
2-(4-(2-carboxyethyl)phenethylamino)-5'-N-ethylcarboxamidoadenosine	Hyperalgesia	marker/mechanism
2-(4-(2-carboxyethyl)phenethylamino)-5'-N-ethylcarboxamidoadenosine	Hyperkinesis	therapeutic
2-(4-(2-carboxyethyl)phenethylamino)-5'-N-ethylcarboxamidoadenosine	Hypotension	marker/mechanism
2-(4-(2-carboxyethyl)phenethylamino)-5'-N-ethylcarboxamidoadenosine	Movement Disorders	marker/mechanism|therapeutic
2-(4-(2-carboxyethyl)phenethylamino)-5'-N-ethylcarboxamidoadenosine	Nerve Degeneration	therapeutic
2-(4-(2-carboxyethyl)phenethylamino)-5'-N-ethylcarboxamidoadenosine	Seizures	therapeutic
2-(4-(2-carboxyethyl)phenethylamino)-5'-N-ethylcarboxamidoadenosine	Substance Withdrawal Syndrome	therapeutic
2,4,4',5-tetrachlorobiphenyl	Dysgeusia	marker/mechanism
2,4,4',5-tetrachlorobiphenyl	Prenatal Exposure Delayed Effects	marker/mechanism
2-(4-((4-(6-methoxy-3-pyridinyl)-5-(4-(trifluoromethoxy)phenyl)-2-thiazolyl)methoxy)-2-methylphenoxy)acetic acid	Cataract	marker/mechanism
2-(4-(4-chlorophenyl)piperazin-1-ylmethyl)pyrazolo(1,5-a)-pyridine	Hyperkinesis	therapeutic
2,4,4'-trichlorobiphenyl	Anxiety Disorders	marker/mechanism
2,4,4'-trichlorobiphenyl	Colorectal Neoplasms	marker/mechanism
2,4,4'-trichlorobiphenyl	Reflex, Abnormal	marker/mechanism
2,4,4'-trichlorobiphenyl	Respiratory Tract Infections	marker/mechanism
2,4,5,2',4',5'-hexabromobiphenyl	Drug-Induced Liver Injury	marker/mechanism
2,4,5,2',4',5'-hexabromobiphenyl	Neoplasms	marker/mechanism
2,4,5,2',4',5'-hexachlorobiphenyl	Anxiety Disorders	marker/mechanism
2,4,5,2',4',5'-hexachlorobiphenyl	Ataxia	marker/mechanism
2,4,5,2',4',5'-hexachlorobiphenyl	Atrophy	marker/mechanism
2,4,5,2',4',5'-hexachlorobiphenyl	Depressive Disorder	marker/mechanism
2,4,5,2',4',5'-hexachlorobiphenyl	Dystocia	marker/mechanism
2,4,5,2',4',5'-hexachlorobiphenyl	Genital Diseases, Female	marker/mechanism
2,4,5,2',4',5'-hexachlorobiphenyl	Growth Disorders	marker/mechanism
2,4,5,2',4',5'-hexachlorobiphenyl	Hepatomegaly	marker/mechanism
2,4,5,2',4',5'-hexachlorobiphenyl	Hypertrophy	marker/mechanism
2,4,5,2',4',5'-hexachlorobiphenyl	Inflammation	marker/mechanism
2,4,5,2',4',5'-hexachlorobiphenyl	Learning Disorders	marker/mechanism
2,4,5,2',4',5'-hexachlorobiphenyl	Liver Diseases	marker/mechanism
2,4,5,2',4',5'-hexachlorobiphenyl	Liver Neoplasms	marker/mechanism
2,4,5,2',4',5'-hexachlorobiphenyl	Male Urogenital Diseases	marker/mechanism
2,4,5,2',4',5'-hexachlorobiphenyl	Necrosis	marker/mechanism
2,4,5,2',4',5'-hexachlorobiphenyl	Neoplasm Metastasis	marker/mechanism
2,4,5,2',4',5'-hexachlorobiphenyl	Neoplasms	marker/mechanism
2,4,5,2',4',5'-hexachlorobiphenyl	Poisoning	therapeutic
2,4,5,2',4',5'-hexachlorobiphenyl	Prenatal Exposure Delayed Effects	marker/mechanism
2,4,5,2',4',5'-hexachlorobiphenyl	Psychomotor Disorders	marker/mechanism
2,4,5,2',4',5'-hexachlorobiphenyl	Puberty, Precocious	marker/mechanism
2,4,5,2',4',5'-hexachlorobiphenyl	Reflex, Abnormal	marker/mechanism
2,4,5,2',4',5'-hexachlorobiphenyl	Splenic Diseases	marker/mechanism
2,4,5,2',4',5'-hexachlorobiphenyl	Urogenital Abnormalities	marker/mechanism
2,4,5,2',5'-pentachlorobiphenyl	Anxiety Disorders	marker/mechanism
2,4,5,2',5'-pentachlorobiphenyl	Reflex, Abnormal	marker/mechanism
2,4,5,2',5'-pentachlorobiphenyl	Respiratory Tract Infections	marker/mechanism
2,4,5,3',4',5'-hexachlorobiphenyl	Metabolic Syndrome X	marker/mechanism
2,4,5-trichlorophenol	Pregnancy Complications	marker/mechanism
2,4,6-tribromophenol	Prenatal Exposure Delayed Effects	marker/mechanism
2,4,6-trihydroxyacetophenone	Cholestasis	therapeutic
2,4,6-trihydroxyacetophenone	Liver Diseases	marker/mechanism
2,4,6-tris(dimethylaminomethyl)phenol	Dermatitis, Allergic Contact	marker/mechanism
2-(4-acetoxyphenyl)-2-chloro-N-methylethylamine	Encephalomyelitis, Autoimmune, Experimental	therapeutic
2-(4-(biphenyl-4-sulfonyl)-piperazin-1-yl)-6,7-dipropoxyquinazolin-4-yl-amine	Prostatic Neoplasms	therapeutic
2-(4-bromo-2,5-dimethoxyphenyl)ethylamine	Cerebral Infarction	marker/mechanism
2-(4-bromo-2,5-dimethoxyphenyl)ethylamine	Cerebrovascular Disorders	marker/mechanism
2-(4-bromo-2,5-dimethoxyphenyl)ethylamine	Headache	marker/mechanism
2-(4-bromo-2,5-dimethoxyphenyl)ethylamine	Quadriplegia	marker/mechanism
2-(4-chloro-6-(2,3-dimethylphenylamino)pyrimidin-2-ylthio)octanoic acid	Inflammation	therapeutic
2-(4-chloro-6-(2,3-dimethylphenylamino)pyrimidin-2-ylthio)octanoic acid	Pleurisy	therapeutic
2,4-diaminobutyric acid	Seizures	therapeutic
2,4-diaminotoluene	Breast Neoplasms	marker/mechanism
2,4-diaminotoluene	Liver Neoplasms	marker/mechanism
2,4-diaminotoluene	Mammary Neoplasms, Experimental	marker/mechanism
2,4-diene-valproic acid	Necrosis	marker/mechanism
2-(4-((dimethylamino)carbonyl)-3-fluorophenyl)-alpha,alpha-dimethyl-N-1,3,4-thiadiazol-2-yl-5H-(1)benzopyrano(2,3-b)pyridin-5-acetamide	Arthritis, Experimental	therapeutic
2-(4-((dimethylamino)carbonyl)-3-fluorophenyl)-alpha,alpha-dimethyl-N-1,3,4-thiadiazol-2-yl-5H-(1)benzopyrano(2,3-b)pyridin-5-acetamide	Edema	therapeutic
2-(4-((dimethylamino)methyl)benzylidene)-5,6-dimethoxy-2,3-dihydroinden-1-one	Amnesia	therapeutic
2-(4-((dimethylamino)methyl)benzylidene)-5,6-dimethoxy-2,3-dihydroinden-1-one	Learning Disorders	therapeutic
2,4-dinitrobenzenesulfonic acid	Colitis	marker/mechanism
2,4-dinitrofluorobenzene sulfonic acid	Colitis, Ulcerative	marker/mechanism
2,4-dinitrotoluene	Carcinoma, Hepatocellular	marker/mechanism
2,4-dinitrotoluene	Cyanosis	marker/mechanism
2,4-dinitrotoluene	Drug-Induced Liver Injury	marker/mechanism
2,4-dinitrotoluene	Kidney Neoplasms	marker/mechanism
2,4-dinitrotoluene	Necrosis	marker/mechanism
2,4-dinitrotoluene	Occupational Diseases	marker/mechanism
2,4-dinitrotoluene	Seizures	marker/mechanism
2,4-dinitrotoluene	Urinary Bladder Neoplasms	marker/mechanism
2,4-dinitrotoluene	Urologic Neoplasms	marker/mechanism
2,4-hexadienal	Carcinoma, Squamous Cell	marker/mechanism
2,4-hexadienal	Dermatitis, Irritant	marker/mechanism
2-(4-hydroxy-3,5-dimethylphenyl)-5-methoxy-3-methylindole	Edema	therapeutic
2-(4-hydroxy-3,5-dimethylphenyl)-5-methoxy-3-methylindole	Inflammation	therapeutic
24-hydroxycholesterol	Alzheimer Disease	marker/mechanism
24-hydroxycholesterol	Dengue	marker/mechanism
24-hydroxycholesterol	Encephalomyelitis, Autoimmune, Experimental	marker/mechanism
24-hydroxycholesterol	Smith-Lemli-Opitz Syndrome	marker/mechanism
2-(4-hydroxyphenyl)-3-methyl-1-(4-(2-piperidin-1-yl-ethoxy)-benzyl)-1H-indol-5-ol	Breast Neoplasms	therapeutic
2-(4-isobutylphenyl)propionic acid 4-(diethoxyphosphoryloxy)butyl ester	Arthritis	therapeutic
2-(4-isobutylphenyl)propionic acid 4-(diethoxyphosphoryloxy)butyl ester	Inflammation	therapeutic
2-(4-isobutylphenyl)propionylmethanesulfonamide	Sepsis	marker/mechanism
2-(4-methoxyphenyl)ethyl-2-acetamido-2-deoxyglucopyranoside	Hypoglycemia	therapeutic
2-(4-methoxyphenyl)ethyl-2-acetamido-2-deoxyglucopyranoside	Infarction, Middle Cerebral Artery	therapeutic
24-methylenecycloartenol	Pain	therapeutic
2-(4-morpholino)ethyl-1-phenylcyclohexane-1-carboxylate	Depressive Disorder	therapeutic
2-(4-morpholinyl)-8-phenyl-4H-1-benzopyran-4-one	Ascites	therapeutic
2-(4-morpholinyl)-8-phenyl-4H-1-benzopyran-4-one	Atrophy	marker/mechanism
2-(4-morpholinyl)-8-phenyl-4H-1-benzopyran-4-one	Cocaine-Related Disorders	marker/mechanism
2-(4-morpholinyl)-8-phenyl-4H-1-benzopyran-4-one	Glioma	therapeutic
2-(4-morpholinyl)-8-phenyl-4H-1-benzopyran-4-one	Hyperalgesia	therapeutic
2-(4-morpholinyl)-8-phenyl-4H-1-benzopyran-4-one	Leukemia	therapeutic
2-(4-morpholinyl)-8-phenyl-4H-1-benzopyran-4-one	Mammary Neoplasms, Experimental	therapeutic
2-(4-morpholinyl)-8-phenyl-4H-1-benzopyran-4-one	Mouth Neoplasms	therapeutic
2-(4-morpholinyl)-8-phenyl-4H-1-benzopyran-4-one	Neoplasm Invasiveness	therapeutic
2-(4-morpholinyl)-8-phenyl-4H-1-benzopyran-4-one	Neoplasm Metastasis	therapeutic
2-(4-morpholinyl)-8-phenyl-4H-1-benzopyran-4-one	Osteosarcoma	therapeutic
2-(4-morpholinyl)-8-phenyl-4H-1-benzopyran-4-one	Ovarian Neoplasms	therapeutic
2-(4-morpholinyl)-8-phenyl-4H-1-benzopyran-4-one	Poisoning	therapeutic
2-(4-morpholinyl)-8-phenyl-4H-1-benzopyran-4-one	Thrombosis	therapeutic
2-(4-morpholinyl)-8-phenyl-4H-1-benzopyran-4-one	Urinary Bladder Neoplasms	therapeutic
2'-(4-nitrophenoxy)oxirane	Skin Neoplasms	marker/mechanism
24-norursodeoxycholic acid	Cholangitis, Sclerosing	therapeutic
2-(4-(quinolin-2-yl-methoxy)phenyl)-2-cyclopentylacetic acid	Carbon Tetrachloride Poisoning	therapeutic
2-(4-(quinolin-2-yl-methoxy)phenyl)-2-cyclopentylacetic acid	Cardiovascular Diseases	therapeutic
2-(4-(quinolin-2-yl-methoxy)phenyl)-2-cyclopentylacetic acid	Liver Cirrhosis, Experimental	therapeutic
2-(4-(quinolin-2-yl-methoxy)phenyl)-2-cyclopentylacetic acid	Proteinuria	therapeutic
2,4-xylidine	Hepatomegaly	marker/mechanism
2,5,2',5'-tetrachlorobiphenyl	Anxiety Disorders	marker/mechanism
2,5,2',5'-tetrachlorobiphenyl	Nerve Degeneration	marker/mechanism
2,5,2',5'-tetrachlorobiphenyl	Neuromuscular Diseases	marker/mechanism
2,5,2',5'-tetrachlorobiphenyl	Prenatal Exposure Delayed Effects	marker/mechanism
2,5,2',5'-tetrachlorobiphenyl	Reflex, Abnormal	marker/mechanism
2,5,2',5'-tetrachlorobiphenyl	Respiratory Tract Infections	marker/mechanism
2-(5,7-difluoro-1,2,3,4-tetrahydronaphthalen-3-ylamino)-N-(1-(2-methyl-1-(neopentylamino)propan-2-yl)-1H-imidazol-4-yl)pentanamide	Alzheimer Disease	therapeutic
(2-(5-amino-2-(4-fluorophenyl)-1,6-dihydro-6-oxo-1-pyrimidinyl)-N-(1-((5-methoxycarbonyl-2-benzoxazolyl)carbonyl)-2-phenylethyl)acetamide)	Dermatitis, Contact	therapeutic
(2-(5-amino-2-(4-fluorophenyl)-1,6-dihydro-6-oxo-1-pyrimidinyl)-N-(1-((5-methoxycarbonyl-2-benzoxazolyl)carbonyl)-2-phenylethyl)acetamide)	Pruritus	therapeutic
2-(5-benzo(1,3)dioxol-5-yl-2-tert-butyl-3H-imidazol-4-yl)-6-methylpyridine hydrochloride	Holoprosencephaly	marker/mechanism
2,5-di-(2-phenethyl)pyrrolidine	Amphetamine-Related Disorders	therapeutic
2,5-diaminotoluene	Dermatitis, Allergic Contact	marker/mechanism
2,5-dichloro-3-(glutathionyl-S-yl)-1,4-benzoquinone	Kidney Tubular Necrosis, Acute	marker/mechanism
2,5-dichlorophenol	Obesity	marker/mechanism
2,5-dihydro-2,4,5-trimethylthiazoline	Anxiety Disorders	marker/mechanism
2,5-dihydro-2,4,5-trimethylthiazoline	Reflex, Abnormal	marker/mechanism
2,5-dihydroxybenzoic acid	Hemolysis	marker/mechanism
2,5-dimethoxy-4-bromoamphetamine	Catalepsy	therapeutic
2,5-dimethoxy-4-methyl-beta-phenethylamine	Substance-Related Disorders	marker/mechanism
2,5-dimethylcelecoxib	Glioblastoma	therapeutic
2,5-dimethylcelecoxib	Multiple Myeloma	therapeutic
2,5-dimethylcelecoxib	Pancreatic Neoplasms	therapeutic
2,5-dimethylfuran	Neurotoxicity Syndromes	marker/mechanism
2,5-dimethylpyrazine	Seizures	marker/mechanism
2,5-di-tert-butylhydroquinone	Poisoning	marker/mechanism
2,5-hexanediol	Necrosis	marker/mechanism
2,5-hexanediol	Peripheral Nervous System Diseases	marker/mechanism
2,5-hexanedione	Asthenozoospermia	marker/mechanism
2,5-hexanedione	Brain Injuries	marker/mechanism
2,5-hexanedione	Drug-Induced Liver Injury	marker/mechanism
2,5-hexanedione	Drug-Related Side Effects and Adverse Reactions	marker/mechanism
2,5-hexanedione	Gait Disorders, Neurologic	marker/mechanism
2,5-hexanedione	Muscle Weakness	marker/mechanism
2,5-hexanedione	Muscular Atrophy	marker/mechanism
2,5-hexanedione	Necrosis	marker/mechanism
2,5-hexanedione	Nerve Degeneration	marker/mechanism
2,5-hexanedione	Nervous System Diseases	marker/mechanism
2,5-hexanedione	Neurodegenerative Diseases	marker/mechanism
2,5-hexanedione	Neurotoxicity Syndromes	marker/mechanism
2,5-hexanedione	Peripheral Nervous System Diseases	marker/mechanism
2,5-hexanedione	Radiation Injuries, Experimental	therapeutic
2,5-hexanedione	Testicular Diseases	marker/mechanism
2,5-hexanedione	Weight Loss	marker/mechanism
25-hydroxyvitamin D	Atherosclerosis	therapeutic
25-hydroxyvitamin D	Heart Failure	marker/mechanism
25-hydroxyvitamin D	Vitamin D Deficiency	marker/mechanism
2-(6-((3,4-dihydro-2H-chromen-2-ylmethyl)amino)hexyl)tetrahydro-1H-pyrrolo(1,2-c)imidazole-1,3(2H)-dione	Cerebral Infarction	therapeutic
2-(6-((3,4-dihydro-2H-chromen-2-ylmethyl)amino)hexyl)tetrahydro-1H-pyrrolo(1,2-c)imidazole-1,3(2H)-dione	Nerve Degeneration	therapeutic
2-(6-((3-(4-(diphenylmethoxy)piperidino)propyl)amino)imidazo(1,2-b)pyridazin-2-yl)-2-methylpropionic acid	Dermatitis, Allergic Contact	therapeutic
2-(6-((3-(4-(diphenylmethoxy)piperidino)propyl)amino)imidazo(1,2-b)pyridazin-2-yl)-2-methylpropionic acid	Eczema	therapeutic
2-(6-(((6-fluoroquinolin-2-yl)methyl)amino)bicyclo(3.1.0)hex-3-yl)-N-hydroxypyrimidine-5-carboxamide	Atrial Fibrillation	marker/mechanism
2,6-dichloro-4-nitrophenol	Drug-Induced Liver Injury	marker/mechanism
2,6-diisocyanatotoluene	Breast Neoplasms	marker/mechanism
2,6-diisocyanatotoluene	Hypersensitivity	marker/mechanism
2,6-diisocyanatotoluene	Neoplasms, Experimental	marker/mechanism
2,6-diisopropyl-4-(1-hydroxy-2,2,2-trifluoroethyl)phenol	Seizures	therapeutic
2,6-dinitrotoluene	Carcinoma, Hepatocellular	marker/mechanism
2,6-dinitrotoluene	Cell Transformation, Neoplastic	marker/mechanism
2,6-dinitrotoluene	Cyanosis	marker/mechanism
2,6-dinitrotoluene	Drug-Induced Liver Injury	marker/mechanism
2,6-dinitrotoluene	Kidney Neoplasms	marker/mechanism
2,6-dinitrotoluene	Liver Neoplasms	marker/mechanism
2,6-dinitrotoluene	Liver Neoplasms, Experimental	marker/mechanism
2,6-dinitrotoluene	Necrosis	marker/mechanism
2,6-dinitrotoluene	Occupational Diseases	marker/mechanism
2,6-dinitrotoluene	Seizures	marker/mechanism
2,6-dinitrotoluene	Urinary Bladder Neoplasms	marker/mechanism
2,6-dinitrotoluene	Urologic Neoplasms	marker/mechanism
2,6-di-tert-butyl-4-(3-hydroxy-2,2-dimethylpropyl)phenol	Cocaine-Related Disorders	therapeutic
2,6-di-tert-butyl-4-(3-hydroxy-2,2-dimethylpropyl)phenol	Neurologic Manifestations	marker/mechanism
2,6-dithiopurine	Lung Diseases	therapeutic
2,6-dithiopurine	Urinary Bladder Diseases	therapeutic
2',6'-pipecoloxylidide	Arrhythmias, Cardiac	marker/mechanism
2',6'-pipecoloxylidide	Heart Arrest	marker/mechanism
2',6'-pipecoloxylidide	Seizures	marker/mechanism
2,6-xylidine	Adenoma	marker/mechanism
2,6-xylidine	Carcinoma	marker/mechanism
2,6-xylidine	Cell Transformation, Neoplastic	marker/mechanism
2,6-xylidine	Hepatomegaly	marker/mechanism
2,6-xylidine	Nose Neoplasms	marker/mechanism
2,6-xylidine	Urinary Bladder Neoplasms	marker/mechanism
2,7,8-trimethyl-2-(beta-carboxyethyl)-6-hydroxychroman	Kidney Diseases	therapeutic
2,7,8-trimethyl-2-(beta-carboxyethyl)-6-hydroxychroman	Proteinuria	therapeutic
27-hydroxycholesterol	Alzheimer Disease	marker/mechanism
27-hydroxycholesterol	Atherosclerosis	marker/mechanism
27-hydroxycholesterol	Dengue	marker/mechanism
27-hydroxycholesterol	Encephalomyelitis, Autoimmune, Experimental	marker/mechanism
27-hydroxycholesterol	Hypercholesterolemia	marker/mechanism
27-hydroxycholesterol	Pulmonary Alveolar Proteinosis	marker/mechanism
27-hydroxycholesterol	Smith-Lemli-Opitz Syndrome	marker/mechanism
27-hydroxycholesterol	Spastic paraplegia type 5A, recessive	marker/mechanism
2-((8-chlorodibenzo(b,f)thiepin-10-yl)oxy)-N-methylethan-1-amine	Hyperkinesis	therapeutic
2-((8-chlorodibenzo(b,f)thiepin-10-yl)oxy)-N-methylethan-1-amine	Hypothermia	therapeutic
28-deoxonimbolide	Leukemia	therapeutic
2,8-dihydroxyadenine	Kidney Failure, Chronic	marker/mechanism
(2,8-dioxabicyclo(3.3.0)oct-6-yl)-N-(4-((3,4-methylenedioxyphenyl)sulfonyl-(2-methylpropyl)amino)-3-hydroxy-1-phenylbutan-2-yl) carbamate	HIV Infections	therapeutic
2-(8-quinolinoxy)propionic acid	Albuminuria	therapeutic
2-(8-quinolinoxy)propionic acid	Hyperlipidemias	therapeutic
2a-(4-(4-phenyl-1,2,3,6-tetrahydropyridyl)butyl)-2a,3,4,5-tetrahydrobenzo(cd)indol-2(1H)-one	Amnesia	therapeutic
2a-(4-(4-phenyl-1,2,3,6-tetrahydropyridyl)butyl)-2a,3,4,5-tetrahydrobenzo(cd)indol-2(1H)-one	Cognition Disorders	marker/mechanism
2-acetamidoethanethiol	Breast Neoplasms	therapeutic
2-(allylthio)pyrazine	Drug-Induced Liver Injury	therapeutic
2-(allylthio)pyrazine	Liver Neoplasms, Experimental	therapeutic
2-(allylthio)pyrazine	Skin Neoplasms	therapeutic
2-amino-1,3,4-thiadiazole	Cleft Palate	marker/mechanism
2-amino-1,3,4-thiadiazole	Heart Defects, Congenital	marker/mechanism
2-amino-1,3,4-thiadiazole	Limb Deformities, Congenital	marker/mechanism
2-amino-1,4-naphthoquinone imine	Anemia, Hemolytic	marker/mechanism
2-amino-1,4-naphthoquinone imine	Kidney Tubular Necrosis, Acute	marker/mechanism
2-amino-1,9-dihydro-9-(3-hydroxy-4-(hydroxymethyl)cyclopentyl)-6H-purine-6-one	Hepatitis B	therapeutic
2-amino-1-methyl-6-phenolimidazo(4,5-b)pyridine-DNA adduct	Aberrant Crypt Foci	marker/mechanism
2-amino-1-methyl-6-phenolimidazo(4,5-b)pyridine-DNA adduct	Adenoma	marker/mechanism
2-amino-1-methyl-6-phenolimidazo(4,5-b)pyridine-DNA adduct	Colonic Neoplasms	marker/mechanism
2-amino-1-methyl-6-phenolimidazo(4,5-b)pyridine-DNA adduct	Colorectal Neoplasms	marker/mechanism
2-amino-1-methyl-6-phenylimidazo(4,5-b)pyridine	Aberrant Crypt Foci	marker/mechanism
2-amino-1-methyl-6-phenylimidazo(4,5-b)pyridine	Adenocarcinoma	marker/mechanism
2-amino-1-methyl-6-phenylimidazo(4,5-b)pyridine	Adenoma	marker/mechanism
2-amino-1-methyl-6-phenylimidazo(4,5-b)pyridine	Atrophy	marker/mechanism
2-amino-1-methyl-6-phenylimidazo(4,5-b)pyridine	Breast Neoplasms	marker/mechanism
2-amino-1-methyl-6-phenylimidazo(4,5-b)pyridine	Carcinoma	marker/mechanism
2-amino-1-methyl-6-phenylimidazo(4,5-b)pyridine	Carcinoma, Ductal, Breast	marker/mechanism
2-amino-1-methyl-6-phenylimidazo(4,5-b)pyridine	Carcinoma in Situ	marker/mechanism
2-amino-1-methyl-6-phenylimidazo(4,5-b)pyridine	Carcinosarcoma	marker/mechanism
2-amino-1-methyl-6-phenylimidazo(4,5-b)pyridine	Colonic Neoplasms	marker/mechanism
2-amino-1-methyl-6-phenylimidazo(4,5-b)pyridine	Colorectal Neoplasms	marker/mechanism
2-amino-1-methyl-6-phenylimidazo(4,5-b)pyridine	Disease Progression	marker/mechanism
2-amino-1-methyl-6-phenylimidazo(4,5-b)pyridine	Inflammation	marker/mechanism
2-amino-1-methyl-6-phenylimidazo(4,5-b)pyridine	Intestinal Neoplasms	marker/mechanism
2-amino-1-methyl-6-phenylimidazo(4,5-b)pyridine	Intestinal Polyps	marker/mechanism
2-amino-1-methyl-6-phenylimidazo(4,5-b)pyridine	Leukemia	marker/mechanism
2-amino-1-methyl-6-phenylimidazo(4,5-b)pyridine	Lymphoma	marker/mechanism
2-amino-1-methyl-6-phenylimidazo(4,5-b)pyridine	Lymphoma, T-Cell	marker/mechanism
2-amino-1-methyl-6-phenylimidazo(4,5-b)pyridine	Malnutrition	marker/mechanism
2-amino-1-methyl-6-phenylimidazo(4,5-b)pyridine	Mammary Neoplasms, Animal	marker/mechanism
2-amino-1-methyl-6-phenylimidazo(4,5-b)pyridine	Mammary Neoplasms, Experimental	marker/mechanism
2-amino-1-methyl-6-phenylimidazo(4,5-b)pyridine	Microsatellite Instability	marker/mechanism
2-amino-1-methyl-6-phenylimidazo(4,5-b)pyridine	Neoplasm Invasiveness	marker/mechanism
2-amino-1-methyl-6-phenylimidazo(4,5-b)pyridine	Neoplasm Metastasis	marker/mechanism
2-amino-1-methyl-6-phenylimidazo(4,5-b)pyridine	Neoplasms	marker/mechanism
2-amino-1-methyl-6-phenylimidazo(4,5-b)pyridine	Pancreatic Diseases	marker/mechanism
2-amino-1-methyl-6-phenylimidazo(4,5-b)pyridine	Pancreatic Neoplasms	marker/mechanism
2-amino-1-methyl-6-phenylimidazo(4,5-b)pyridine	Poisoning	marker/mechanism
2-amino-1-methyl-6-phenylimidazo(4,5-b)pyridine	Prostatic Intraepithelial Neoplasia	marker/mechanism
2-amino-1-methyl-6-phenylimidazo(4,5-b)pyridine	Prostatic Neoplasms	marker/mechanism
2-amino-1-methyl-6-phenylimidazo(4,5-b)pyridine	Salivary Gland Neoplasms	marker/mechanism
2-amino-1-methyl-6-phenylimidazo(4,5-b)pyridine	Sebaceous Gland Neoplasms	marker/mechanism
2-amino-1-methyl-6-phenylimidazo(4,5-b)pyridine	Skin Neoplasms	marker/mechanism
2-amino-1-methyl-6-phenylimidazo(4,5-b)pyridine	Stomach Neoplasms	marker/mechanism
2-amino-1-methyl-6-phenylimidazo(4,5-b)pyridine	Weight Loss	marker/mechanism
2-amino-2-methyl-4-phosphonobutyrate	Neurologic Manifestations	therapeutic
2-amino-3,4-dimethylimidazo(4,5-f)quinoline	Adenocarcinoma	marker/mechanism
2-amino-3,4-dimethylimidazo(4,5-f)quinoline	Adenoma, Liver Cell	marker/mechanism
2-amino-3,4-dimethylimidazo(4,5-f)quinoline	Breast Neoplasms	marker/mechanism
2-amino-3,4-dimethylimidazo(4,5-f)quinoline	Carcinoma, Hepatocellular	marker/mechanism
2-amino-3,4-dimethylimidazo(4,5-f)quinoline	Carcinoma, Squamous Cell	marker/mechanism
2-amino-3,4-dimethylimidazo(4,5-f)quinoline	Cecal Neoplasms	marker/mechanism
2-amino-3,4-dimethylimidazo(4,5-f)quinoline	Chromosome Aberrations	marker/mechanism
2-amino-3,4-dimethylimidazo(4,5-f)quinoline	Colonic Neoplasms	marker/mechanism
2-amino-3,4-dimethylimidazo(4,5-f)quinoline	Liver Neoplasms	marker/mechanism
2-amino-3,4-dimethylimidazo(4,5-f)quinoline	Mouth Neoplasms	marker/mechanism
2-amino-3,4-dimethylimidazo(4,5-f)quinoline	Neoplasm Metastasis	marker/mechanism
2-amino-3,4-dimethylimidazo(4,5-f)quinoline	Neoplasms	marker/mechanism
2-amino-3,4-dimethylimidazo(4,5-f)quinoline	Papilloma	marker/mechanism
2-amino-3,4-dimethylimidazo(4,5-f)quinoline	Precancerous Conditions	marker/mechanism
2-amino-3,4-dimethylimidazo(4,5-f)quinoline	Sebaceous Gland Neoplasms	marker/mechanism
2-amino-3,4-dimethylimidazo(4,5-f)quinoline	Skin Neoplasms	marker/mechanism
2-amino-3,4-dimethylimidazo(4,5-f)quinoline	Stomach Neoplasms	marker/mechanism
2-amino-3,8-dimethylimidazo(4,5-f)quinoxaline	Adenoma	marker/mechanism
2-amino-3,8-dimethylimidazo(4,5-f)quinoxaline	Carcinoma, Hepatocellular	marker/mechanism
2-amino-3,8-dimethylimidazo(4,5-f)quinoxaline	Carcinoma, Squamous Cell	marker/mechanism
2-amino-3,8-dimethylimidazo(4,5-f)quinoxaline	Colonic Neoplasms	marker/mechanism
2-amino-3,8-dimethylimidazo(4,5-f)quinoxaline	Colorectal Neoplasms	marker/mechanism
2-amino-3,8-dimethylimidazo(4,5-f)quinoxaline	Hematologic Neoplasms	marker/mechanism
2-amino-3,8-dimethylimidazo(4,5-f)quinoxaline	Hepatomegaly	marker/mechanism
2-amino-3,8-dimethylimidazo(4,5-f)quinoxaline	Intestinal Polyps	marker/mechanism
2-amino-3,8-dimethylimidazo(4,5-f)quinoxaline	Liver Neoplasms	marker/mechanism|therapeutic
2-amino-3,8-dimethylimidazo(4,5-f)quinoxaline	Lung Neoplasms	marker/mechanism
2-amino-3,8-dimethylimidazo(4,5-f)quinoxaline	Mammary Neoplasms, Animal	marker/mechanism
2-amino-3,8-dimethylimidazo(4,5-f)quinoxaline	Mammary Neoplasms, Experimental	marker/mechanism
2-amino-3,8-dimethylimidazo(4,5-f)quinoxaline	Neoplasms	marker/mechanism
2-amino-3,8-dimethylimidazo(4,5-f)quinoxaline	Precancerous Conditions	marker/mechanism
2-amino-3,8-dimethylimidazo(4,5-f)quinoxaline	Prostatic Neoplasms	marker/mechanism
2-amino-3,8-dimethylimidazo(4,5-f)quinoxaline	Skin Neoplasms	marker/mechanism
2-amino-3-methyl-9H-pyrido(2,3-b)indole	Carcinoma, Hepatocellular	marker/mechanism
2-amino-3-methyl-9H-pyrido(2,3-b)indole	Skin Neoplasms	marker/mechanism
2-amino-3-methylimidazo(4,5-f)quinoline	Aberrant Crypt Foci	marker/mechanism
2-amino-3-methylimidazo(4,5-f)quinoline	Adenocarcinoma	marker/mechanism
2-amino-3-methylimidazo(4,5-f)quinoline	Adenoma	marker/mechanism
2-amino-3-methylimidazo(4,5-f)quinoline	Adenoma, Liver Cell	marker/mechanism
2-amino-3-methylimidazo(4,5-f)quinoline	Breast Neoplasms	marker/mechanism
2-amino-3-methylimidazo(4,5-f)quinoline	Carcinoma	marker/mechanism
2-amino-3-methylimidazo(4,5-f)quinoline	Carcinoma, Hepatocellular	marker/mechanism
2-amino-3-methylimidazo(4,5-f)quinoline	Carcinoma, Squamous Cell	marker/mechanism
2-amino-3-methylimidazo(4,5-f)quinoline	Colonic Neoplasms	marker/mechanism
2-amino-3-methylimidazo(4,5-f)quinoline	Intestinal Neoplasms	marker/mechanism
2-amino-3-methylimidazo(4,5-f)quinoline	Intestinal Polyps	marker/mechanism
2-amino-3-methylimidazo(4,5-f)quinoline	Liver Neoplasms	marker/mechanism
2-amino-3-methylimidazo(4,5-f)quinoline	Liver Neoplasms, Experimental	marker/mechanism
2-amino-3-methylimidazo(4,5-f)quinoline	Lung Neoplasms	marker/mechanism
2-amino-3-methylimidazo(4,5-f)quinoline	Neoplasms	marker/mechanism
2-amino-3-methylimidazo(4,5-f)quinoline	Papilloma	marker/mechanism
2-amino-3-methylimidazo(4,5-f)quinoline	Precancerous Conditions	marker/mechanism
2-amino-3-methylimidazo(4,5-f)quinoline	Stomach Neoplasms	marker/mechanism
2-amino-3-methylimidazo(4,5-f)quinoline	Thyroid Neoplasms	marker/mechanism
2-amino-3-methylimidazo(4,5-f)quinoline	Vulvar Neoplasms	marker/mechanism
2-amino-4,6-dinitrotoluene	Abnormalities, Drug-Induced	marker/mechanism
2-amino-4,6-dinitrotoluene	Congenital Abnormalities	marker/mechanism
2-amino-4,6-dinitrotoluene	Drug-Induced Liver Injury	marker/mechanism
2-amino-4-methylenecyclopentane-1-carboxylic acid	Candidiasis	therapeutic
2-amino-4-methylenecyclopentane-1-carboxylic acid	Candidiasis, Oral	therapeutic
2-amino-4-phosphonobutyric acid	Hyperalgesia	therapeutic
2-amino-4-phosphonobutyric acid	Hypokinesia	therapeutic
2-amino-4-phosphonobutyric acid	Neurologic Manifestations	marker/mechanism
2-amino-4-phosphonobutyric acid	Seizures	therapeutic
2-amino-4-picoline	Cell Transformation, Neoplastic	therapeutic
2-amino-5,6-dihydro-6-methyl-4H-1,3-thiazine	Hyperalgesia	therapeutic
2-amino-5-nitrophenol	Neoplasm Invasiveness	marker/mechanism
2-amino-5-nitrothiazole	Leukemia, Myeloid	marker/mechanism
2-amino-5-nitrothiazole	Pituitary Neoplasms	marker/mechanism
2-amino-5-phosphonomethyl(1,1'-biphenyl)-3-propanoic acid	Catalepsy	therapeutic
2-amino-6-(4-methoxyphenylthio)-9-(2-(phosphonomethoxy)ethyl)purine bis(2,2,2-trifluoroethyl) ester	Hepatitis B	therapeutic
2-amino-6-(4-methoxyphenylthio)-9-(2-(phosphonomethoxy)ethyl)purine bis(2,2,2-trifluoroethyl) ester	Hepatitis B, Chronic	therapeutic
2-amino-6-methyldipyrido(1,2-a-3',2'-d)imidazole	Adenocarcinoma	marker/mechanism
2-amino-6-methyldipyrido(1,2-a-3',2'-d)imidazole	Carcinoma	marker/mechanism
2-amino-6-methyldipyrido(1,2-a-3',2'-d)imidazole	Carcinoma, Hepatocellular	marker/mechanism
2-amino-6-methyldipyrido(1,2-a-3',2'-d)imidazole	Carcinoma, Squamous Cell	marker/mechanism
2-amino-6-methyldipyrido(1,2-a-3',2'-d)imidazole	Colonic Neoplasms	marker/mechanism
2-amino-6-methyldipyrido(1,2-a-3',2'-d)imidazole	Intestinal Neoplasms	marker/mechanism
2-amino-6-methyldipyrido(1,2-a-3',2'-d)imidazole	Liver Neoplasms	marker/mechanism
2-amino-6-methyldipyrido(1,2-a-3',2'-d)imidazole	Vulvar Neoplasms	marker/mechanism
2-amino-8-(4-(2-hydroxyethoxy)cyclohexyl)-6-(6-methoxypyridin-3-yl)-4-methylpyrido(2,3-d)pyrimidin-7(8H)-one	Carcinoma, Hepatocellular	therapeutic
2-amino-9H-pyrido(2,3-b)indole	Carcinoma, Hepatocellular	marker/mechanism
2-amino-9H-pyrido(2,3-b)indole	Intestinal Neoplasms	marker/mechanism
2-amino-9H-pyrido(2,3-b)indole	Neoplasms	marker/mechanism
2-aminoanthraquinone	Carcinoma, Hepatocellular	marker/mechanism
2-aminoanthraquinone	Lymphoma	marker/mechanism
2-aminodiphenyl	Carcinoma, Transitional Cell	marker/mechanism
2-aminodiphenyl	Neoplasms, Experimental	marker/mechanism
2-aminofluorene	Adenoma, Liver Cell	marker/mechanism
2-aminofluorene	Carcinoma, Hepatocellular	marker/mechanism
2-aminofluorene	Cholangiocarcinoma	marker/mechanism
2-aminofluorene	Liver Neoplasms	marker/mechanism
2-aminophenol	Carcinoma, Hepatocellular	therapeutic
2-aminophenol	Precancerous Conditions	therapeutic
2-arachidonylglycerol	Encephalitis	therapeutic
2-arachidonylglycerol	Head Injuries, Closed	therapeutic
2-arachidonylglycerol	Pulmonary Edema	marker/mechanism
2'-benzoyloxycinnamaldehyde	Carcinoma, Hepatocellular	therapeutic
2'-benzoyloxycinnamaldehyde	Colonic Neoplasms	therapeutic
2'-benzoyloxycinnamaldehyde	Neoplasms	therapeutic
2-benzylidene-4-phenyl-1,3-diselenole	Seizures	therapeutic
2-bromo-(diglutathion-S-yl)hydroquinone	Kidney Diseases	marker/mechanism
2-bromo-(diglutathion-S-yl)hydroquinone	Kidney Tubular Necrosis, Acute	marker/mechanism
2-bromoethylamine	Acute Kidney Injury	marker/mechanism
2-bromoethylamine	Cardiomegaly	marker/mechanism
2-bromoethylamine	Disease Models, Animal	marker/mechanism
2-bromoethylamine	Glycosuria, Renal	marker/mechanism
2-bromoethylamine	Hypertension	marker/mechanism
2-bromoethylamine	Hypotension	marker/mechanism
2-bromoethylamine	Kidney Diseases	marker/mechanism
2-bromoethylamine	Kidney Papillary Necrosis	marker/mechanism
2-bromoethylamine	Necrosis	marker/mechanism
2-bromoethylamine	Renal Aminoacidurias	marker/mechanism
2-bromohydroquinone	Renal Insufficiency	marker/mechanism
2-bromopropane	Testicular Diseases	marker/mechanism
2-butanol peroxide	Papilloma	marker/mechanism
2-butanol peroxide	Skin Neoplasms	marker/mechanism
2-butenal	Alzheimer Disease	marker/mechanism
2-butenal	Amyotrophic Lateral Sclerosis	marker/mechanism
2-butenal	Cough	marker/mechanism
2-butenal	Neoplasms	marker/mechanism
2-chloro-11-(4-methyl-1-piperazinyl)-5H-dibenzo(b,e)(1,4)diazepine	Catalepsy	marker/mechanism
2-chloro-4'-methoxychalcone	Shock, Septic	therapeutic
2-chloro-4-nitroaniline	Drug-Induced Liver Injury	marker/mechanism
2-chloro-5-hydroxyphenylglycine	Seizures	marker/mechanism
2-chloro-5-nitrobenzanilide	Breast Neoplasms	therapeutic
2-chloro-5-nitrobenzanilide	Pancreatic Neoplasms	therapeutic
2-chloroethyl ethyl sulfide	Airway Obstruction	marker/mechanism
2-chloroethyl ethyl sulfide	Anoxia	marker/mechanism
2-chloroethyl ethyl sulfide	Brain Diseases	marker/mechanism
2-chloroethyl ethyl sulfide	Dermatitis	marker/mechanism
2-chloroethyl ethyl sulfide	Dermatitis, Contact	marker/mechanism
2-chloroethyl ethyl sulfide	Disease Models, Animal	marker/mechanism
2-chloroethyl ethyl sulfide	Inflammation	marker/mechanism
2-chloroethyl ethyl sulfide	Lung Diseases	marker/mechanism
2-chloroethyl ethyl sulfide	Lung Injury	marker/mechanism
2-chloroethyl ethyl sulfide	Necrosis	marker/mechanism
2-chloroethyl ethyl sulfide	Obesity	marker/mechanism
2-chloroethyl ethyl sulfide	Pneumonia	marker/mechanism
2-chloroethyl ethyl sulfide	Pulmonary Fibrosis	marker/mechanism
2-chloroethyl ethyl sulfide	Respiratory Distress Syndrome, Adult	marker/mechanism
2-chloroethyl ethyl sulfide	Skin Diseases	marker/mechanism
2-chloro-N(6)cyclopentyladenosine	Essential Tremor	therapeutic
2-chloro-N(6)cyclopentyladenosine	Seizures	therapeutic
2-chloropropionic acid	Cerebellar Diseases	marker/mechanism
2-chloropropionic acid	Necrosis	marker/mechanism
2-cresol	Body Weight Changes	marker/mechanism
2-cresol	Dermatitis, Allergic Contact	marker/mechanism
2-cresol	Tremor	marker/mechanism
2-cresol	Weight Loss	marker/mechanism
2-cyano-3,12-dioxoolean-1,9-dien-28-oic acid	Multiple Myeloma	therapeutic
2-cyano-3,12-dioxooleana-1,9(11)-dien-28-oic acid ethyl amide	Adenocarcinoma	therapeutic
2-cyano-3,12-dioxooleana-1,9(11)-dien-28-oic acid ethyl amide	Nerve Degeneration	therapeutic
2-cyano-3,12-dioxooleana-1,9(11)-dien-28-oic acid methyl amide	Nerve Degeneration	therapeutic
(2-cyano-3,12-dioxooleana-1,9-dien-28-oic acid) trifluoroethylamide	Nerve Degeneration	therapeutic
2-cyano-3-hydroxy-N-(4-(trifluoromethyl)phenyl)-2-hepten-6-ynamide	Graft Occlusion, Vascular	therapeutic
2-cyano-N-((ethylamino)carbonyl)-2-(methoxyimino)acetamide	Hypersensitivity	marker/mechanism
2'-deoxy-2'-fluoro-2'-C-methylcytidine	Hepatitis C	therapeutic
2'-deoxy-3'-oxa-thiocytidine	HIV Infections	therapeutic
2'-deoxythymidylyl-(3'-5')-2'-deoxyadenosine	Eye Abnormalities	marker/mechanism
2'-deoxythymidylyl-(3'-5')-2'-deoxyadenosine	Pigmentation Disorders	marker/mechanism
2'-deoxythymidylyl-(3'-5')-2'-deoxyadenosine	Scoliosis	marker/mechanism
2-desamino-2-methylaminopterin	Leukemia	therapeutic
2-dichlorobenzene	Inflammation	marker/mechanism
2-dichlorobenzene	Kidney Diseases	marker/mechanism
2-dichlorobenzene	Liver Diseases	marker/mechanism
2-diethylaminoethyl diallylphenylacetate	Hyperlipidemias	therapeutic
2-dimethylamino-4,5,6,7-tetrabromo-1H-benzimidazole	Poisoning	therapeutic
2-dodecyl-6-methoxycyclohexa-2,5-diene-1,4-dione	Diabetes Mellitus, Type 2	therapeutic
2-dodecyl-6-methoxycyclohexa-2,5-diene-1,4-dione	Diabetic Nephropathies	therapeutic
2-dodecyl-6-methoxycyclohexa-2,5-diene-1,4-dione	Hyperglycemia	therapeutic
2-dodecyl-6-methoxycyclohexa-2,5-diene-1,4-dione	Proteinuria	therapeutic
(2E,4E,6E,10E)-3,7,11,15-tetramethyl-2,4,6,10,14-hexadecapentaenoic acid	Carcinoma, Hepatocellular	therapeutic
(2E,4E,6E,10E)-3,7,11,15-tetramethyl-2,4,6,10,14-hexadecapentaenoic acid	Leukemia-Lymphoma, Adult T-Cell	therapeutic
(2E)-N,N-dibutyl-3-(4-hydroxy-3-methoxyphenyl)acrylamide	Leukemia	therapeutic
2-ethoxyestradiol	Cardiomegaly	therapeutic
2-ethoxyestradiol	Fibrosis	therapeutic
2-ethoxyestradiol	Hypertension, Pulmonary	therapeutic
2-ethoxyethanol	Abnormalities, Drug-Induced	marker/mechanism
2-ethoxyethanol	Asthenozoospermia	marker/mechanism
2-ethoxyethanol	Ataxia	marker/mechanism
2-ethoxyethanol	Atrophy	marker/mechanism
2-ethoxyethanol	Azoospermia	marker/mechanism
2-ethoxyethanol	Birth Weight	marker/mechanism
2-ethoxyethanol	Body Weight Changes	marker/mechanism
2-ethoxyethanol	Cholecystitis	marker/mechanism
2-ethoxyethanol	Death	marker/mechanism
2-ethoxyethanol	Embryo Loss	marker/mechanism
2-ethoxyethanol	Fetal Death	marker/mechanism
2-ethoxyethanol	Fetal Growth Retardation	marker/mechanism
2-ethoxyethanol	Fetal Resorption	marker/mechanism
2-ethoxyethanol	Fetal Weight	marker/mechanism
2-ethoxyethanol	Hematologic Diseases	marker/mechanism
2-ethoxyethanol	Hemolysis	marker/mechanism
2-ethoxyethanol	Infertility, Female	marker/mechanism
2-ethoxyethanol	Infertility, Male	marker/mechanism
2-ethoxyethanol	Necrosis	marker/mechanism
2-ethoxyethanol	Oligospermia	marker/mechanism
2-ethoxyethanol	Prenatal Exposure Delayed Effects	marker/mechanism
2-ethoxyethanol	Stomach Ulcer	marker/mechanism
2-ethoxyethanol	Testicular Diseases	marker/mechanism
2-ethyl-8-methyl-2,8-diazaspiro(4,5)decane-1,3-dione	Catalepsy	therapeutic
2-ethylamino-1-(3,4-methylenedioxyphenyl)propan-1-one	Substance-Related Disorders	marker/mechanism
2-ethylestradiol sulfamate	Breast Neoplasms	therapeutic
2-ethylhexanoic acid	Abnormalities, Drug-Induced	marker/mechanism
2-ethylhexanoic acid	Abnormalities, Multiple	marker/mechanism
2-ethylhexanoic acid	Encephalocele	marker/mechanism
2-ethylhexanoic acid	Fetal Growth Retardation	marker/mechanism
2-ethylhexanoic acid	Pericardial Effusion	marker/mechanism
2-ethylhexanoic acid	Prenatal Injuries	marker/mechanism
2-ethyloestradiol-bis-sulfamate	Neoplasms	therapeutic
2-fluoro-2',3'-dideoxyadenosine	Cardiomyopathies	marker/mechanism
2'-fluoro-2',3'-dideoxyinosine	Cardiomyopathies	marker/mechanism
2-fluoro-2-phenyl-1,3-propanediyl dicarbamate	Epilepsy	therapeutic
2-formyl-5-(hydroxymethyl)pyrrole-1-norleucine	Amyotrophic Lateral Sclerosis	marker/mechanism
2-furan-2-yl-7-3-(4-(4-(4-methylpiperazine-1-sulfonyl)phenylethyl)-7H-pyrazolo(4,3-e)(1,2,4)triazolo-(1,5-c)pyrimdin-5-ylamine)	Tremor	therapeutic
2-gluthionyl-3,5,6-trichloro-1,4-benzoquinone	Kidney Tubular Necrosis, Acute	marker/mechanism
2-hexanol	Necrosis	marker/mechanism
2-hexenal	Anxiety Disorders	therapeutic
2-hexenal	Colonic Neoplasms	marker/mechanism
2-hexenal	Neoplasms	marker/mechanism
2-hexyl-1-cyclopentanone thiosemicarbazone	Abnormalities, Multiple	marker/mechanism
2-hexyl-1-cyclopentanone thiosemicarbazone	Hypopigmentation	marker/mechanism
2-hexyl-1-cyclopentanone thiosemicarbazone	Nervous System Malformations	marker/mechanism
2-hydroxy-1-naphthylaldehyde isonicotinoyl hydrazone	HIV Infections	therapeutic
2-hydroxyamino-1-methyl-6-phenylimidazo(4,5-b)pyridine	Cell Transformation, Neoplastic	marker/mechanism
2-hydroxyamino-1-methyl-6-phenylimidazo(4,5-b)pyridine	Chromosomal Instability	marker/mechanism
2-hydroxyamino-1-methyl-6-phenylimidazo(4,5-b)pyridine	Intestinal Neoplasms	marker/mechanism
2-hydroxyamino-1-methyl-6-phenylimidazo(4,5-b)pyridine	Intestinal Polyps	marker/mechanism
2-hydroxybutyric acid	Drug-Induced Liver Injury	marker/mechanism
2-hydroxydesipramine	Arrhythmias, Cardiac	marker/mechanism
2-hydroxyestradiol	Adenocarcinoma	marker/mechanism
2-hydroxyestradiol	Aneuploidy	marker/mechanism
2-hydroxyestradiol	Breast Neoplasms	marker/mechanism
2-hydroxyestradiol	Catalepsy	marker/mechanism
2-hydroxyestradiol	Cell Transformation, Neoplastic	marker/mechanism
2-hydroxyestradiol	Chromosome Breakage	marker/mechanism
2-hydroxyestradiol	Kidney Diseases	therapeutic
2-hydroxyestradiol	Proteinuria	therapeutic
2-hydroxyestradiol	Uterine Neoplasms	marker/mechanism
2-hydroxyestrone	Aneuploidy	marker/mechanism
2-hydroxyestrone	Cell Transformation, Neoplastic	marker/mechanism
2-hydroxyestrone	Chromosome Breakage	marker/mechanism
2-hydroxyethyl carbamate	Lung Neoplasms	marker/mechanism
2-(hydroxyimino)-N,N-dimethyl-N'-propylacetimidamide	Organophosphate Poisoning	therapeutic
2-hydroxylamine-5-ethyl-5-sec-pentylbarbituric acid	Catalepsy	therapeutic
2-hydroxylamino-5-ethyl-5-propylbarbituric acid	Catalepsy	therapeutic
2-hydroxy-N-methylsuccinimide	Abnormalities, Drug-Induced	marker/mechanism
2-hydroxyphenetidine	Kidney Tubular Necrosis, Acute	marker/mechanism
2-hydroxypropyl-beta-cyclodextrin	Diarrhea	marker/mechanism
2-hydroxypropyl-beta-cyclodextrin	Drug-Related Side Effects and Adverse Reactions	marker/mechanism
2-hydroxysaclofen	Hypotension	therapeutic
2-hydroxysaclofen	Learning Disorders	therapeutic
2-hydroxysaclofen	Neurologic Manifestations	therapeutic
2-mercaptobenzimidazole	Cell Transformation, Neoplastic	marker/mechanism
2-methoxy-3-O-sulfamoyl-17-cyanomethylestra-1,3,5(10)-triene	Breast Neoplasms	therapeutic
2-methoxy-3-O-sulfamoyl-17-cyanomethylestra-1,3,5(10)-triene	Prostatic Neoplasms	therapeutic
2-methoxy-4-amino-5-chlorobenzoic acid 2-(diethylamino)ethyl ester	Hyperkinesis	therapeutic
2-methoxy-5-(2',3',4'-trimethoxyphenyl)tropone	Disease Models, Animal	marker/mechanism
2-methoxy-5-(2',3',4'-trimethoxyphenyl)tropone	Hypokinesia	marker/mechanism
2-methoxy-5-(2',3',4'-trimethoxyphenyl)tropone	Nerve Degeneration	marker/mechanism
2-methoxy-5-(2',3',4'-trimethoxyphenyl)tropone	Parkinsonian Disorders	marker/mechanism
2-methoxy-5-(2',3',4'-trimethoxyphenyl)tropone	Tremor	marker/mechanism
2-methoxyestradiol	Breast Neoplasms	therapeutic
2-methoxyestradiol	Carcinoma, Hepatocellular	therapeutic
2-methoxyestradiol	Cardiomegaly	therapeutic
2-methoxyestradiol	Fibrosis	therapeutic
2-methoxyestradiol	Hypertension, Pulmonary	therapeutic
2-methoxyestradiol	Pancreatic Neoplasms	therapeutic
2-methoxyestradiol	Prostatic Neoplasms	therapeutic
2-methoxyestradiol-3,17-bis-O,O-sulfamate	Breast Neoplasms	therapeutic
2-methoxyestradiol-3,17-bis-O,O-sulfamate	Melanoma	therapeutic
2-methoxyestradiol-3,17-bis-O,O-sulfamate	Neovascularization, Pathologic	therapeutic
2-methoxyestradiol-3,17-O,O-bis(sulfamate)	Breast Neoplasms	therapeutic
2-methoxyestradiol-3,17-O,O-bis(sulfamate)	Endometrial Neoplasms	therapeutic
2-methoxyestradiol-3,17-O,O-bis(sulfamate)	Neoplasms	therapeutic
2-methoxyestradiol-3,17-O,O-bis(sulfamate)	Prostatic Neoplasms	therapeutic
2-methoxyestrone	Aneuploidy	marker/mechanism
2-methoxyestrone	Cell Transformation, Neoplastic	marker/mechanism
2-methoxyidazoxan	Autonomic Nervous System Diseases	therapeutic
2-methoxyidazoxan	Bradycardia	therapeutic
2-methoxyidazoxan	Catalepsy	therapeutic
2-methoxyidazoxan	Hypertension	marker/mechanism
2-methoxyidazoxan	Hypotension	therapeutic
2-methoxyoestra-1,3,5(10),16-tetraene-3-carboxamide	Neoplasms	therapeutic
2-methoxyoestradiol	Breast Neoplasms	therapeutic
2-methoxypropyl-1-acetate	Atrophy	marker/mechanism
2-methyl-1,25-dihydroxyvitamin D3	Liver Neoplasms, Experimental	therapeutic
2-methyl-2,3-butanediol	Methylmalonic acidemia	marker/mechanism
2-methyl-2,3-butanediol	Propionic Acidemia	marker/mechanism
2-methyl-3-(2-((4-nitrooxybutyloxy)carbonyl)vinyl)phenyl ursodeoxycholic acid ester	Drug-Induced Liver Injury	therapeutic
2-methyl-3-(4-(2-(5-methyl-2-thiophen-2-yloxazol-4-yl)ethoxy)phenyl)-2-phenoxypropionic acid	Edema	marker/mechanism
2-methyl-3-(4-(2-(5-methyl-2-thiophen-2-yloxazol-4-yl)ethoxy)phenyl)-2-phenoxypropionic acid	Hypertrophy, Left Ventricular	marker/mechanism
2-methyl-3-(4-(2-(5-methyl-2-thiophen-2-yloxazol-4-yl)ethoxy)phenyl)-2-phenoxypropionic acid	Thoracic Diseases	marker/mechanism
2-methyl-3-(4-(3-pyridinylmethyl)phenyl)-2-propenoic acid	Necrosis	therapeutic
2-methyl-3-(N-acetylcystein-S-yl)-1,4-naphthoquinone	Kidney Tubular Necrosis, Acute	marker/mechanism
2-methyl-4-isothiazolin-3-one	Dermatitis, Allergic Contact	marker/mechanism
2-methyl-4-(N-propyl-N-cycloproanemethylamino)-5-chloro-6-(2,4,6-trichloranilino)pyrimidine	Arthralgia	therapeutic
2-methyl-5-HT	Bradycardia	marker/mechanism
2-methyl-5-isopropenylcyclohex-2-enone oxime	Dermatitis, Allergic Contact	marker/mechanism
2-methylamino-1-(3,4-methylenedioxyphenyl)butan-1-one	Substance-Related Disorders	marker/mechanism
2-methylamino-3-phosphonopropionic acid	Catalepsy	therapeutic
2-methylarachidonyl-2'-fluoroethylamide	Hyperalgesia	therapeutic
2-methyl-c-5-(4-(5-methyl-2-(4-methylphenyl)-4-oxazolyl)butyl)-1,3-dioxane-r-2-carboxylic acid	Diabetes Mellitus, Experimental	therapeutic
2-methyl-c-5-(4-(5-methyl-2-(4-methylphenyl)-4-oxazolyl)butyl)-1,3-dioxane-r-2-carboxylic acid	Diabetes Mellitus, Type 2	therapeutic
2-methyl-c-5-(4-(5-methyl-2-(4-methylphenyl)-4-oxazolyl)butyl)-1,3-dioxane-r-2-carboxylic acid	Hepatomegaly	marker/mechanism
2-methyl-c-5-(4-(5-methyl-2-(4-methylphenyl)-4-oxazolyl)butyl)-1,3-dioxane-r-2-carboxylic acid	Hyperglycemia	therapeutic
2-methyl-c-5-(4-(5-methyl-2-(4-methylphenyl)-4-oxazolyl)butyl)-1,3-dioxane-r-2-carboxylic acid	Hypertriglyceridemia	therapeutic
2-methylcyclopentadienyl manganese tricarbonyl	Necrosis	marker/mechanism
2-methylene-19-nor-(20S)-1 alpha-hydroxy-bishomopregnacalciferol	Hyperparathyroidism, Secondary	therapeutic
2-methylene-19-nor-(20S)-1 alpha-hydroxy-bishomopregnacalciferol	Uremia	therapeutic
2-methylthioadenosine	Thrombosis	therapeutic
2-naphthylisothiocyanate	Cholestasis, Intrahepatic	marker/mechanism
2-N-carboxamidinonormianserin	Edema	therapeutic
2-nitro-6-(4-(trifluoromethoxy)benzyloxy)-6,7-dihydro-5H-imidazo(2,1-b)(1,3)oxazine	Tuberculosis	therapeutic
2-nitroanisole	Urinary Bladder Neoplasms	marker/mechanism
2-nitrofluorene	Drug-Induced Liver Injury	marker/mechanism
2-nitrofluorene	Liver Neoplasms	marker/mechanism
2-nitropropane	Drug-Induced Liver Injury	marker/mechanism
2-nitropropane	Liver Neoplasms	marker/mechanism
2-nitropropane	Necrosis	marker/mechanism
2-nitrotoluene	Adenoma, Liver Cell	marker/mechanism
2-nitrotoluene	Breast Neoplasms	marker/mechanism
2-nitrotoluene	Carcinoma, Hepatocellular	marker/mechanism
2-nitrotoluene	Cecal Neoplasms	marker/mechanism
2-nitrotoluene	Cholangiocarcinoma	marker/mechanism
2-nitrotoluene	Fibroadenoma	marker/mechanism
2-nitrotoluene	Fibroma	marker/mechanism
2-nitrotoluene	Fibrosarcoma	marker/mechanism
2-nitrotoluene	Hemangiosarcoma	marker/mechanism
2-nitrotoluene	Hepatomegaly	marker/mechanism
2-nitrotoluene	Hyperplasia	marker/mechanism
2-nitrotoluene	Kidney Diseases	marker/mechanism
2-nitrotoluene	Leukemia	marker/mechanism
2-nitrotoluene	Lipoma	marker/mechanism
2-nitrotoluene	Liver Neoplasms	marker/mechanism
2-nitrotoluene	Lung Neoplasms	marker/mechanism
2-nitrotoluene	Menstruation Disturbances	marker/mechanism
2-nitrotoluene	Mesothelioma	marker/mechanism
2-nitrotoluene	Muscle Neoplasms	marker/mechanism
2-nitrotoluene	Necrosis	marker/mechanism
2-nitrotoluene	Precancerous Conditions	marker/mechanism
2-nitrotoluene	Skin Neoplasms	marker/mechanism
2-nitrotoluene	Splenic Diseases	marker/mechanism
2-nitrotoluene	Testicular Diseases	marker/mechanism
2-nitrotoluene	Testicular Neoplasms	marker/mechanism
2-(N,N-dipropyl)amino-5,6-dihydroxytetralin	Dyskinesia, Drug-Induced	marker/mechanism
2-(N,N-dipropyl)amino-5,6-dihydroxytetralin	Hyperkinesis	marker/mechanism
2-nonenal	Necrosis	marker/mechanism
2-n-propyl-4-pentynoic acid	Abnormalities, Drug-Induced	marker/mechanism
2-n-propyl-4-pentynoic acid	Neural Tube Defects	marker/mechanism
2-n-propyl-4-pentynoic acid	Seizures	therapeutic
2-octanone	Neurotoxicity Syndromes	marker/mechanism
2-octenal	Neurotoxicity Syndromes	marker/mechanism
2-octyl-4H-1,3,2-benzodioxaphosphorin-2-oxide	Ataxia	marker/mechanism
2-octyl-4H-1,3,2-benzodioxaphosphorin-2-oxide	Brain Edema	marker/mechanism
2-octyl-4H-1,3,2-benzodioxaphosphorin-2-oxide	Paralysis	marker/mechanism
2-oxindole	Neoplasms	therapeutic
2-oxothiazolidine-4-carboxylic acid	Congenital Abnormalities	marker/mechanism
2-oxothiazolidine-4-carboxylic acid	Cystitis	therapeutic
2-oxothiazolidine-4-carboxylic acid	Glomerulosclerosis, Focal Segmental	marker/mechanism
2-oxothiazolidine-4-carboxylic acid	Hemorrhage	therapeutic
2-oxothiazolidine-4-carboxylic acid	Intracranial Thrombosis	therapeutic
2-oxothiazolidine-4-carboxylic acid	Melanoma, Experimental	therapeutic
2-oxothiazolidine-4-carboxylic acid	Neural Tube Defects	therapeutic
2-oxothiazolidine-4-carboxylic acid	Pneumonia	therapeutic
2-pentenenitrile	Neurobehavioral Manifestations	marker/mechanism
2-pentenenitrile	Vestibular Diseases	marker/mechanism
2-phenyl-3,3a-dihydro-4-oxo-5-(4-(4-fluorophenyl)piperazin-1-yl)methylpyrazolo(1,5-d)(1,2,4)trazine	Blepharoptosis	therapeutic
2-phenyl-3,3a-dihydro-4-oxo-5-(4-(4-fluorophenyl)piperazin-1-yl)methylpyrazolo(1,5-d)(1,2,4)trazine	Pain	therapeutic
2-phenyl-4-(3-pyridin-2-yl-1H-pyrazol-4-yl)pyridine	Liver Cirrhosis, Experimental	therapeutic
2-phenylaminoadenosine	Hyperalgesia	marker/mechanism
2-phenylaminoadenosine	Hyperkinesis	therapeutic
2-phenylaminoadenosine	Hypotension	marker/mechanism
2-phenylaminoadenosine	Myocardial Ischemia	therapeutic
2-phenylphenol	Atrophy	marker/mechanism
2-phenylphenol	Drug-Related Side Effects and Adverse Reactions	marker/mechanism
2-phenylphenol	Lymphatic Diseases	marker/mechanism
2-phenylphenol	Urinary Bladder Neoplasms	marker/mechanism
2-phenylpyrazolo(4,3-c)quinolin-3(5H)-one	Anxiety Disorders	marker/mechanism
2-phenylpyrazolo(4,3-c)quinolin-3(5H)-one	Coma	therapeutic
2-phenylpyrazolo(4,3-c)quinolin-3(5H)-one	Substance Withdrawal Syndrome	marker/mechanism
2-phenylquinoline	Stomach Ulcer	therapeutic
2-(phosphonomethyl)pentanedioic acid	Cocaine-Related Disorders	therapeutic
2-propanoyl-3-(4-tolyl)tropane	Cocaine-Related Disorders	marker/mechanism
2-propyl-2-pentenoic acid	Seizures	therapeutic
2-propyl-4-pentenoic acid	Abnormalities, Drug-Induced	marker/mechanism
2-propyl-4-pentenoic acid	Drug-Induced Liver Injury	marker/mechanism
2-propyl-4-pentenoic acid	Fatty Liver	marker/mechanism
2-propyl-4-pentenoic acid	Neural Tube Defects	marker/mechanism
2-propyl-4-pentenoic acid	Seizures	therapeutic
2-pyrone	Leukemia, Erythroblastic, Acute	therapeutic
2-pyrone	Lung Neoplasms	therapeutic
2-((R)-2-methylpyrrolidin-2-yl)-1H-benzimidazole-4-carboxamide	Adenocarcinoma	therapeutic
2-((R)-2-methylpyrrolidin-2-yl)-1H-benzimidazole-4-carboxamide	Breast Neoplasms	therapeutic
2-((R)-2-methylpyrrolidin-2-yl)-1H-benzimidazole-4-carboxamide	Colonic Neoplasms	therapeutic
2-((R)-2-methylpyrrolidin-2-yl)-1H-benzimidazole-4-carboxamide	Melanoma	therapeutic
2-((R)-2-methylpyrrolidin-2-yl)-1H-benzimidazole-4-carboxamide	Neutropenia	marker/mechanism
2-((R)-2-methylpyrrolidin-2-yl)-1H-benzimidazole-4-carboxamide	Thrombocytopenia	marker/mechanism
(2S)-2-(4-(((3S)-1-acetimidoyl-3-pyrrolidinyl)oxy)phenyl)-3-(7-amidino-2-naphtyl)propanoic acid	Embolism and Thrombosis	therapeutic
(2S,3S)-2-phenyl-3-((5-trifluoromethoxy-2-methoxy)benzylamino)piperidine	Vomiting	therapeutic
2-(S-glutathionyl)hydroquinone	Hepatomegaly	marker/mechanism
2-tert-butyl-4-methylphenol	Adenoma	therapeutic
2-tert-butyl-4-methylphenol	Lung Neoplasms	therapeutic
2-tert-butyl-4-methylphenol	Papilloma	marker/mechanism
2-tert-butyl-4-methylphenol	Urinary Bladder Neoplasms	marker/mechanism
2-tert-butylhydroquinone	Acute Kidney Injury	therapeutic
2-tert-butylhydroquinone	Liver Neoplasms	therapeutic
2-tert-butylhydroquinone	Neoplasms	therapeutic
2-tetradecylglycidic acid	Cardiomegaly	marker/mechanism
2-tetradecylglycidic acid	Hypoglycemia	marker/mechanism
2-thio(3-iodobenzyl)-5-(1-pyridyl)-(1,3,4)oxadiazole	Nerve Degeneration	therapeutic
2-thiomalic acid	Drug-Related Side Effects and Adverse Reactions	marker/mechanism
2-toluidine	Breast Neoplasms	marker/mechanism
2-toluidine	Neoplasms	marker/mechanism
2-trans-4-trans-decadienal	Adenocarcinoma	marker/mechanism
2-trans-4-trans-decadienal	Congenital Abnormalities	marker/mechanism
2-trans-4-trans-decadienal	Lung Neoplasms	marker/mechanism
2-xylene	Body Weight Changes	marker/mechanism
2-xylene	Hepatomegaly	marker/mechanism
2-xylene	Kidney Diseases	marker/mechanism
3-(1,1-dimethyl-heptyl)-1-9-dihydroxy-benzo(c)chromen-6-one	Hyperalgesia	therapeutic
3-(1,2,5,6-tetrahydropyrid-4-yl)pyrrolo(3,2-b)pyrid-5-one	Cocaine-Related Disorders	marker/mechanism
3-(1,2,5,6-tetrahydropyrid-4-yl)pyrrolo(3,2-b)pyrid-5-one	Hyperkinesis	marker/mechanism
3-(1,2,5,6-tetrahydropyrid-4-yl)pyrrolo(3,2-b)pyrid-5-one	Movement Disorders	marker/mechanism
3-(1-adamantyl)-6,7,8,9-tetrahydro-5H-(1,2,4)triazolo(4,3-a)azepine	Insulin Resistance	therapeutic
3-(2-(2,2-dimethylpropylsulfanyl)pyridin-3-yl)-N-(3-hydroxycyclohexyl)acrylamide	Erectile Dysfunction	therapeutic
3-(2,2,2-trimethylhydrazine)propionate	Heart Failure	therapeutic
3-(2,2,2-trimethylhydrazine)propionate	Mitochondrial Diseases	therapeutic
3-(2-(3-(1-adamantyl)-4-hydroxyphenyl)-5-pyrimidinyl)-2-propenoic acid	Leukemia, Myeloid, Acute	therapeutic
3-(2,3,5-trichlorophenyl)pyrazine-2,6-diamine	Epilepsy	therapeutic
3-(2-(3-guanidino-2-methyl-3-oxo-propenyl)-5-methylphenyl)-N-isopropylidene-2-methyl-acrylamide dihydrochloride	Acute Kidney Injury	therapeutic
3-(2-(4-(3-chloro-2-methylphenyl)1-piperazinyl)ethyl)5,6-dimethoxy-1-(4-imidazolylmethyl)-1H-indazol dihydrochloride 3.5 hydrate	Brain Edema	therapeutic
3-(2',4',5'-triethoxybenzoyl)propionic acid	Spasm	therapeutic
3-(2-(4-chlorophenylsulfanyl)phenyl)-N-(4-dimethylaminobutyl)acrylamide	Erectile Dysfunction	therapeutic
3-(2,4-diamino-6-(3-hydroxyphenyl)pteridin-7-yl)phenol	Asthma	therapeutic
3-(2,4-diamino-6-(3-hydroxyphenyl)pteridin-7-yl)phenol	Pulmonary Disease, Chronic Obstructive	therapeutic
3-(2,4-dimethoxybenzylidene)anabaseine	Seizures	marker/mechanism
3-(2,6-dichloro-3,5-dimethoxyphenyl)-1-(6-(4-(4-ethylpiperazin-1-yl)-phenylamino)pyrimidin-4-yl)-1-methylurea	Urinary Bladder Neoplasms	therapeutic
32-ascomycinyloxyacetic acid	Catalepsy	marker/mechanism
3-((2-benzyl-6-(3-hydroxy-4-methoxypyrrolidin-1-yl)pyridin-3-yl)ethynyl)quinuclidin-3-ol	Candidiasis	therapeutic
3-((2-benzyl-6-(3-hydroxy-4-methoxypyrrolidin-1-yl)pyridin-3-yl)ethynyl)quinuclidin-3-ol	Chagas Disease	therapeutic
3-((2-benzyl-6-(3-hydroxy-4-methoxypyrrolidin-1-yl)pyridin-3-yl)ethynyl)quinuclidin-3-ol	Leishmaniasis, Cutaneous	therapeutic
3-((2-benzyl-6-(3-hydroxy-4-methoxypyrrolidin-1-yl)pyridin-3-yl)ethynyl)quinuclidin-3-ol	Toxoplasmosis	therapeutic
3-((2-benzyl-6-(3-methoxypropyloxy)pyridin-3-yl)ethynyl)quinuclidin-3-ol	Candidiasis	therapeutic
3-((2-benzyl-6-(3-methoxypropyloxy)pyridin-3-yl)ethynyl)quinuclidin-3-ol	Chagas Disease	therapeutic
3-((2-benzyl-6-(3-methoxypropyloxy)pyridin-3-yl)ethynyl)quinuclidin-3-ol	Leishmaniasis, Cutaneous	therapeutic
3-((2-benzyl-6-(3-methoxypropyloxy)pyridin-3-yl)ethynyl)quinuclidin-3-ol	Toxoplasmosis	therapeutic
3-(2-carboxypiperazin-4-yl)propyl-1-phosphonic acid	Ataxia	marker/mechanism
3-(2-carboxypiperazin-4-yl)propyl-1-phosphonic acid	Cocaine-Related Disorders	therapeutic
3-(2-carboxypiperazin-4-yl)propyl-1-phosphonic acid	Hyperkinesis	therapeutic
3-(2-carboxypiperazin-4-yl)propyl-1-phosphonic acid	Mental Disorders	marker/mechanism
3-(2-carboxypiperazin-4-yl)propyl-1-phosphonic acid	Movement Disorders	therapeutic
3-(2-carboxypiperazin-4-yl)propyl-1-phosphonic acid	Muscle Rigidity	therapeutic
3-(2-carboxypiperazin-4-yl)propyl-1-phosphonic acid	Pain	therapeutic
3-(2-carboxypiperazin-4-yl)propyl-1-phosphonic acid	Psychotic Disorders	therapeutic
3-(2-carboxypiperazin-4-yl)propyl-1-phosphonic acid	Seizures	therapeutic
3-(2-carboxypiperazin-4-yl)propyl-1-phosphonic acid	Substance-Related Disorders	therapeutic
3-(2-carboxypiperazin-4-yl)propyl-1-phosphonic acid	Tremor	therapeutic
3-(2-(dimethylamino)isopropoxy)-1-hydroxybenzo(b)naphtho(2,3-d)furan-6,11-dione	Neoplasms, Experimental	therapeutic
3-(2-ethylphenoxy)-1-(1,2,3,4-tetrahydronaphth-1-ylamino)-2-propanol oxalate	Heart Failure	therapeutic
3-(2-hydroxy-1-(1-methylethyl-2-nitrosohydrazino)-1-propanamine)	Necrosis	marker/mechanism
3-(2-hydroxy-4-(1,1-dimethylheptyl)phenyl)-4-(3-hydroxypropyl)cyclohexanol	Anxiety Disorders	marker/mechanism
3-(2-hydroxy-4-(1,1-dimethylheptyl)phenyl)-4-(3-hydroxypropyl)cyclohexanol	Ataxia	therapeutic
3-(2-hydroxy-4-(1,1-dimethylheptyl)phenyl)-4-(3-hydroxypropyl)cyclohexanol	Bradycardia	marker/mechanism|therapeutic
3-(2-hydroxy-4-(1,1-dimethylheptyl)phenyl)-4-(3-hydroxypropyl)cyclohexanol	Diarrhea	therapeutic
3-(2-hydroxy-4-(1,1-dimethylheptyl)phenyl)-4-(3-hydroxypropyl)cyclohexanol	Dyskinesia, Drug-Induced	therapeutic
3-(2-hydroxy-4-(1,1-dimethylheptyl)phenyl)-4-(3-hydroxypropyl)cyclohexanol	Glioma	therapeutic
3-(2-hydroxy-4-(1,1-dimethylheptyl)phenyl)-4-(3-hydroxypropyl)cyclohexanol	Hyperkinesis	therapeutic
3-(2-hydroxy-4-(1,1-dimethylheptyl)phenyl)-4-(3-hydroxypropyl)cyclohexanol	Hypotension	marker/mechanism
3-(2-hydroxy-4-(1,1-dimethylheptyl)phenyl)-4-(3-hydroxypropyl)cyclohexanol	Hypothermia	marker/mechanism
3-(2-hydroxy-4-(1,1-dimethylheptyl)phenyl)-4-(3-hydroxypropyl)cyclohexanol	Movement Disorders	marker/mechanism
3-(2-hydroxy-4-(1,1-dimethylheptyl)phenyl)-4-(3-hydroxypropyl)cyclohexanol	Muscle Spasticity	therapeutic
3-(2-hydroxy-4-(1,1-dimethylheptyl)phenyl)-4-(3-hydroxypropyl)cyclohexanol	Nerve Degeneration	marker/mechanism
3-(2-hydroxy-4-(1,1-dimethylheptyl)phenyl)-4-(3-hydroxypropyl)cyclohexanol	Seizures	therapeutic
3-(2-hydroxy-4-(1,1-dimethylheptyl)phenyl)-4-(3-hydroxypropyl)cyclohexanol	Substance-Related Disorders	marker/mechanism
3-(2-methoxybenzylamino)-2-phenylpiperidine	Airway Obstruction	therapeutic
3-(2-methoxybenzylamino)-2-phenylpiperidine	Extravasation of Diagnostic and Therapeutic Materials	therapeutic
3-(2-methoxybenzylamino)-2-phenylpiperidine	Hyperalgesia	therapeutic
3-(2-methoxybenzylamino)-2-phenylpiperidine	Movement Disorders	therapeutic
3-(2-methoxybenzylamino)-2-phenylpiperidine	Vomiting	therapeutic
3-((2-methyl-1,3-thiazol-4-yl)ethynyl)piperidine	Dyskinesia, Drug-Induced	therapeutic
3-((2-methyl-1,3-thiazol-4-yl)ethynyl)pyridine	Amphetamine-Related Disorders	therapeutic
3-((2-methyl-1,3-thiazol-4-yl)ethynyl)pyridine	Catalepsy	therapeutic
3-((2-methyl-1,3-thiazol-4-yl)ethynyl)pyridine	Cocaine-Related Disorders	therapeutic
3-((2-methyl-1,3-thiazol-4-yl)ethynyl)pyridine	Dyskinesia, Drug-Induced	therapeutic
3-((2-methyl-1,3-thiazol-4-yl)ethynyl)pyridine	Learning Disorders	marker/mechanism
3-((2-methyl-1,3-thiazol-4-yl)ethynyl)pyridine	Memory Disorders	marker/mechanism
3-((2-methyl-1,3-thiazol-4-yl)ethynyl)pyridine	Muscle Rigidity	therapeutic
3-(3,3-dimethyl-1-triazenyl)-5-methyl-4,5-dihydroisoxazole	Carcinoma, Lewis Lung	therapeutic
3,3',4,4',5,5'-hexabromobiphenyl	Keratosis	marker/mechanism
3,3',4,4'-tetrabromobiphenyl	Keratosis	marker/mechanism
3,3',4',5-tetrachlorosalicylanilide	Necrosis	marker/mechanism
3,3',4',5-tetrachlorosalicylanilide	Photosensitivity Disorders	marker/mechanism
3,3',4,5'-tetrahydroxystilbene	Cell Transformation, Neoplastic	therapeutic
3,3',4,5'-tetrahydroxystilbene	Colitis	therapeutic
3,3',4,5'-tetrahydroxystilbene	Glucose Intolerance	therapeutic
3,3',4,5'-tetrahydroxystilbene	Mammary Neoplasms, Experimental	therapeutic
3,3',4,5'-tetrahydroxystilbene	Neoplasms	therapeutic
3,3',4,5'-tetrahydroxystilbene	Thrombosis	therapeutic
3-(3,4,5-trimethoxybenzylidene)-5-carboethoxyindolin-2-one	Leukemia, Myeloid	therapeutic
3-(3,4-difluorophenyl)-4-(4-(methylsulfonyl)phenyl)-2(5H)-furanone	Adenocarcinoma	therapeutic
3-(3,4-difluorophenyl)-4-(4-(methylsulfonyl)phenyl)-2(5H)-furanone	Arthritis, Experimental	therapeutic
3-(3,4-difluorophenyl)-4-(4-(methylsulfonyl)phenyl)-2(5H)-furanone	Gastroesophageal Reflux	therapeutic
3-(3,4-difluorophenyl)-4-(4-(methylsulfonyl)phenyl)-2(5H)-furanone	Heart Failure	therapeutic
3-(3,4-difluorophenyl)-4-(4-(methylsulfonyl)phenyl)-2(5H)-furanone	Intestinal Polyps	therapeutic
3,3',5,5'-tetrahydroxystilbene	Breast Neoplasms	therapeutic
3,3',5,5'-tetrahydroxystilbene	Lymphoma, Non-Hodgkin	therapeutic
3-((3,5-bis(trifluoromethyl)phenyl)methyloxy)-2-phenylpiperidine	Hyperalgesia	therapeutic
3-(3,5-dichlorophenyl)-2,4-thiazolidinedione	Drug-Induced Liver Injury	marker/mechanism
3-(3-chloro-4-hydroxyphenylamino)-4-(4-nitrophenyl)-1H-pyrrole-2,5-dione	Poisoning	therapeutic
3-(3-cyanophenyl)-N-n-propylpiperidine	Cocaine-Related Disorders	marker/mechanism
(3,3-dibenzylimidazo(1,2-a)pyridin-2-(3H)-one)	Learning Disorders	therapeutic
3,3-difluorochlorambucil	Sarcoma, Experimental	therapeutic
3,3'-diindolylmethane	Breast Neoplasms	therapeutic
3,3'-diindolylmethane	Carcinoma, squamous cell of head and neck	therapeutic
3,3'-diindolylmethane	Immune System Diseases	marker/mechanism
3,3'-diindolylmethane	Mouth Neoplasms	therapeutic
3,3'-diindolylmethane	Precursor T-Cell Lymphoblastic Leukemia-Lymphoma	therapeutic
3-(3-(dimethylamino)propyl)-4-hydroxy-N-(4-(4-pyridinyl)phenyl)benzamide	Cocaine-Related Disorders	therapeutic
3-(3-(dimethylamino)propyl)-4-hydroxy-N-(4-(4-pyridinyl)phenyl)benzamide	Movement Disorders	therapeutic
3,3-dimethylbutanoylurea	Seizures	therapeutic
3-(3-hydroxyphenyl)-3-hydroxypropanoic acid	Autistic Disorder	marker/mechanism
3-(3-hydroxyphenyl)-3-hydroxypropanoic acid	Clostridium Infections	marker/mechanism
3-(3-hydroxyphenyl)-3-hydroxypropanoic acid	Schizophrenia	marker/mechanism
3,3'-iminodipropionitrile	Chorea	marker/mechanism
3,3'-iminodipropionitrile	Cochlear Diseases	marker/mechanism
3,3'-iminodipropionitrile	Hearing Loss	marker/mechanism
3,3'-iminodipropionitrile	Olfaction Disorders	marker/mechanism
3,3'-iminodipropionitrile	Ovarian Diseases	marker/mechanism
3,3'-iminodipropionitrile	Vestibular Diseases	marker/mechanism
3-(3-(N-(2-(3,4-dimethoxyphenyl)ethyl)-N-methylamino)propyloxy)-5-phenyl-1,2,4-thiadiazole	Bradycardia	marker/mechanism
3,4,2',4'-tetrahydroxy-2-geranyldihydrochalcone	Edema	therapeutic
3,4,3',4'-tetrachloroazobenzene	Chloracne	marker/mechanism
3,4,3',4'-tetrachloroazobenzene	Fibrosis	marker/mechanism
3,4,3',4'-tetrachloroazobenzene	Hyperplasia	marker/mechanism
3,4,3',4'-tetrachloroazobenzene	Inflammation	marker/mechanism
3,4,3',4'-tetrachloroazobenzene	Skin Ulcer	marker/mechanism
3,4,3',4'-tetrachloroazoxybenzene	Heart Diseases	marker/mechanism
3,4,3',4'-tetrachlorobiphenyl	Aortic Aneurysm	marker/mechanism
3,4,3',4'-tetrachlorobiphenyl	Arrhythmias, Cardiac	marker/mechanism
3,4,3',4'-tetrachlorobiphenyl	Atherosclerosis	marker/mechanism
3,4,3',4'-tetrachlorobiphenyl	Atrophy	marker/mechanism
3,4,3',4'-tetrachlorobiphenyl	Catalepsy	marker/mechanism
3,4,3',4'-tetrachlorobiphenyl	Dystocia	marker/mechanism
3,4,3',4'-tetrachlorobiphenyl	Endometriosis	marker/mechanism
3,4,3',4'-tetrachlorobiphenyl	Growth Disorders	marker/mechanism
3,4,3',4'-tetrachlorobiphenyl	Heart Defects, Congenital	marker/mechanism
3,4,3',4'-tetrachlorobiphenyl	Hypertrophy	marker/mechanism
3,4,3',4'-tetrachlorobiphenyl	Liver Diseases	marker/mechanism
3,4,3',4'-tetrachlorobiphenyl	Necrosis	marker/mechanism
3,4,3',4'-tetrachlorobiphenyl	Poisoning	therapeutic
3,4,3',4'-tetrachlorobiphenyl	Splenic Diseases	marker/mechanism
3,4,3',4'-tetrachlorobiphenyl	Stomach Diseases	marker/mechanism
3-(4-(4-((1-(2-chlorophenyl)ethoxy)carbonyl amino)-3-methyl-5-isoxazolyl) benzylsulfanyl) propanoic acid	Inflammation	therapeutic
3,4,4a,10b-tetrahydro-4-propyl-2H,5H-(1)benzopyrano(4,3-b)-1,4-oxazin-9-ol	Cocaine-Related Disorders	therapeutic
3,4,4a,10b-tetrahydro-4-propyl-2H,5H-(1)benzopyrano(4,3-b)-1,4-oxazin-9-ol	Seizures	therapeutic
3-(4-(4-chlorophenyl-4-hydroxypiperidino)methyl)indole	Catalepsy	marker/mechanism
3-(4-(4-chlorophenyl-4-hydroxypiperidino)methyl)indole	Cocaine-Related Disorders	therapeutic
3-(4-(4-chlorophenyl-4-hydroxypiperidino)methyl)indole	Hyperkinesis	therapeutic
3-((4-(4-chlorophenyl)piperazin-1-yl)methyl)-1H-pyrrolo(2,3-b)pyridine	Amyotrophic Lateral Sclerosis	therapeutic
3-((4-(4-chlorophenyl)piperazin-1-yl)methyl)-1H-pyrrolo(2,3-b)pyridine	Morphine Dependence	therapeutic
3-((4-(4-chlorophenyl)piperazin-1-yl)methyl)-1H-pyrrolo(2,3-b)pyridine	Substance Withdrawal Syndrome	therapeutic
3,4,5,3',4',5'-hexachlorobiphenyl	Atrophy	marker/mechanism
3,4,5,3',4',5'-hexachlorobiphenyl	Dystocia	marker/mechanism
3,4,5,3',4',5'-hexachlorobiphenyl	Growth Disorders	marker/mechanism
3,4,5,3',4',5'-hexachlorobiphenyl	Hypertrophy	marker/mechanism
3,4,5,3',4',5'-hexachlorobiphenyl	Liver Diseases	marker/mechanism
3,4,5,3',4',5'-hexachlorobiphenyl	Pregnancy Complications	marker/mechanism
3,4,5,3',4',5'-hexachlorobiphenyl	Splenic Diseases	marker/mechanism
3,4,5,3',4'-pentachlorobiphenyl	Adenoma, Liver Cell	marker/mechanism
3,4,5,3',4'-pentachlorobiphenyl	Arrhythmias, Cardiac	marker/mechanism
3,4,5,3',4'-pentachlorobiphenyl	Ataxia	marker/mechanism
3,4,5,3',4'-pentachlorobiphenyl	Atrophy	marker/mechanism
3,4,5,3',4'-pentachlorobiphenyl	Cholangiocarcinoma	marker/mechanism
3,4,5,3',4'-pentachlorobiphenyl	Choledochal Cyst	marker/mechanism
3,4,5,3',4'-pentachlorobiphenyl	Craniofacial Abnormalities	marker/mechanism
3,4,5,3',4'-pentachlorobiphenyl	Drug-Induced Liver Injury	marker/mechanism
3,4,5,3',4'-pentachlorobiphenyl	Dystocia	marker/mechanism
3,4,5,3',4'-pentachlorobiphenyl	Edema	marker/mechanism
3,4,5,3',4'-pentachlorobiphenyl	Edema, Cardiac	marker/mechanism
3,4,5,3',4'-pentachlorobiphenyl	Fatty Liver	marker/mechanism
3,4,5,3',4'-pentachlorobiphenyl	Growth Disorders	marker/mechanism
3,4,5,3',4'-pentachlorobiphenyl	Heart Defects, Congenital	marker/mechanism
3,4,5,3',4'-pentachlorobiphenyl	Heart Diseases	marker/mechanism
3,4,5,3',4'-pentachlorobiphenyl	Hepatomegaly	marker/mechanism
3,4,5,3',4'-pentachlorobiphenyl	Hyperplasia	marker/mechanism
3,4,5,3',4'-pentachlorobiphenyl	Hypertrophy	marker/mechanism
3,4,5,3',4'-pentachlorobiphenyl	Hypoplastic Left Heart Syndrome	marker/mechanism
3,4,5,3',4'-pentachlorobiphenyl	Hypothyroidism	marker/mechanism
3,4,5,3',4'-pentachlorobiphenyl	Inflammation	marker/mechanism
3,4,5,3',4'-pentachlorobiphenyl	Jaw Diseases	marker/mechanism
3,4,5,3',4'-pentachlorobiphenyl	Learning Disorders	marker/mechanism
3,4,5,3',4'-pentachlorobiphenyl	Liver Diseases	marker/mechanism
3,4,5,3',4'-pentachlorobiphenyl	Metabolic Syndrome X	marker/mechanism
3,4,5,3',4'-pentachlorobiphenyl	Necrosis	marker/mechanism
3,4,5,3',4'-pentachlorobiphenyl	Neoplasm Metastasis	marker/mechanism
3,4,5,3',4'-pentachlorobiphenyl	Neoplasms	marker/mechanism
3,4,5,3',4'-pentachlorobiphenyl	Poisoning	marker/mechanism
3,4,5,3',4'-pentachlorobiphenyl	Precancerous Conditions	marker/mechanism
3,4,5,3',4'-pentachlorobiphenyl	Pregnancy Complications	marker/mechanism
3,4,5,3',4'-pentachlorobiphenyl	Prenatal Exposure Delayed Effects	marker/mechanism
3,4,5,3',4'-pentachlorobiphenyl	Psychomotor Disorders	marker/mechanism
3,4,5,3',4'-pentachlorobiphenyl	Puberty, Precocious	marker/mechanism
3,4,5,3',4'-pentachlorobiphenyl	Splenic Diseases	marker/mechanism
3,4,5,3',4'-pentachlorobiphenyl	Urogenital Abnormalities	marker/mechanism
3,4,5,3',4'-pentachlorobiphenyl	Weight Gain	marker/mechanism
3,4,5,4'-tetramethoxystilbene	Ovarian Neoplasms	therapeutic
3,4,5-trihydroxybenzamidoxime	HIV Infections	therapeutic
3,4,5-trihydroxybenzamidoxime	Neoplasms	therapeutic
3,4',5-trimethoxystilbene	Adenocarcinoma of lung	therapeutic
3,4',5-trimethoxystilbene	Colorectal Neoplasms	therapeutic
3,4',5-trimethoxystilbene	Neoplasm Invasiveness	marker/mechanism|therapeutic
3-((4,6-diphenoxy-1,3,5-triazin-2-yl)amino)benzoic acid	Congenital Abnormalities	marker/mechanism
[truncated: 63,536 more rows]
