# Supplementary material for: Prediction of new drug indications based on clinical data and network modularity
Source: Sci Rep. 2016 Sep 28;6:32530. doi: 10.1038/srep32530 (PMC5039412; doi:10.1038/srep32530)
Supplement: Supplementary Table S4 [file srep32530-s5.xls]

## Sheet: Supplementary Table S4
Table S4. Drug simialrity network (similarity ≥0.4)
Drug name	Drug name	simialrity
halcinonide	flumethasone	0.877562
halcinonide	hydrocortisone 17-butyrate	1
halcinonide	amcinonide	0.675117
halcinonide	prednicarbate	0.787636
halcinonide	clocortolone	0.94632
halcinonide	alclometasone	0.961963
halcinonide	fluocinonide	0.622676
halcinonide	desonide	0.820589
halcinonide	desoximetasone	0.661747
halcinonide	Halobetasol	0.912304
halcinonide	mometasone	0.407741
halcinonide	flurandrenolone	0.807025
dicloxacillin	penicillin	0.446376
dicloxacillin	oxacillin	0.868744
dyphylline	choline theophyllinate	0.654831
olmesartan medoxomil	chlorthalidone	0.648491
olmesartan medoxomil	thiazide	0.77912
olmesartan medoxomil	polythiazide	0.639299
olmesartan medoxomil	hydroflumethiazide	0.639299
1,25-dihydroxyvitamin D3	doxercalciferol	0.451496
pizotifen	primaquine	0.426562
pizotifen	griseofulvin	0.494913
tetracycline	penicillin V	0.425073
tetracycline	demeclocycline	0.415537
tetracycline	minocycline	0.401912
tetracycline	ampicillin	0.452635
tetracycline	oxytetracycline	0.670033
rimexolone	medrysone	0.401383
rimexolone	epitopic	0.583457
rimexolone	loteprednol	0.53702
trifluoperazine	thioridazine	0.417264
trifluoperazine	prochlorperazine	0.957396
trifluoperazine	thiothixene	0.51156
trifluoperazine	perphenazine	0.577406
trifluoperazine	chlorpromazine	0.764049
trifluoperazine	fluphenazine	0.437462
atenolol	acebutolol	0.418258
mepenzolate methylbromide	orphenadrine	0.428958
mepenzolate methylbromide	methylscopolamine	0.991903
mepenzolate methylbromide	dicyclomine	0.4857
mepenzolate methylbromide	propantheline	0.921155
mepenzolate methylbromide	glycopyrrolate	0.474821
fluoxetine	duloxetine	0.490002
fluoxetine	pregabalin	0.401576
fluoxetine	paroxetine	0.408537
fluoxetine	venlafaxine	0.402421
vardenafil	sildenafil	0.412815
vardenafil	tadalafil	0.526303
fosamprenavir	amprenavir	0.587802
ceftizoxime	cefprozil	0.479869
ceftizoxime	cefotetan	0.535349
ceftizoxime	cephalexin	0.461603
ceftizoxime	ceftazidime	0.488561
ceftizoxime	cefadroxil	0.454461
ceftizoxime	cefixime	0.429198
lidocaine	mepivacaine	0.487772
lidocaine	bupivacaine	0.449652
amitriptyline	desipramine	0.490618
amitriptyline	amoxapine	0.618879
amitriptyline	nortriptyline	0.6272
amitriptyline	cyclobenzaprine	0.527516
amitriptyline	protriptyline	0.691004
amitriptyline	imipramine	0.640497
sodium iothalamate	ioxaglate	0.869675
mefenamic acid	oxaprozin	0.64218
mefenamic acid	etodolac	0.598359
mefenamic acid	ketorolac	0.421989
mefenamic acid	piroxicam	0.741861
moexipril	benazepril	0.481456
cefditoren	cefotetan	0.414992
cefditoren	cefaclor	0.476603
cefditoren	cefadroxil	0.427894
cefditoren	cefixime	0.4084
methimazole	propylthiouracil	0.474076
ursodeoxycholic acid	anagrelide	0.437705
flurazepam	nitrazepam	0.46901
acebutolol	nadolol	0.426075
acebutolol	metoprolol	0.464974
acebutolol	propranolol	0.47736
vecuronium	pancuronium	0.580492
thioridazine	prochlorperazine	0.468418
thioridazine	thiothixene	0.433952
thioridazine	perphenazine	0.498805
thioridazine	chlorpromazine	0.407445
acetazolamide	methazolamide	0.759313
selenium	monobenzyl ether of hydroquinone	0.589662
penciclovir	docosanol	0.429377
flumethasone	hydrocortisone 17-butyrate	0.877562
flumethasone	amcinonide	0.769309
flumethasone	prednicarbate	0.753098
flumethasone	clocortolone	0.830455
flumethasone	alclometasone	0.844182
flumethasone	fluocinonide	0.73167
flumethasone	desonide	0.720118
flumethasone	desoximetasone	0.580724
flumethasone	Halobetasol	0.800603
flumethasone	flurandrenolone	0.944286
orphenadrine	methylscopolamine	0.43246
cefprozil	cefotetan	0.500549
cefprozil	cefoxitin	0.408361
cefprozil	cephalexin	0.473757
cefprozil	cefadroxil	0.593268
cefprozil	cephem	0.467254
cefprozil	cefixime	0.553925
prednisone	fludrocortisone	0.611585
prednisone	adrenocorticotrophin	0.400281
prednisone	methylprednisolone	0.588037
prednisone	prednisolone	0.554721
prednisone	cortisol	0.564727
prednisone	triamcinolone	0.42312
prednisone	cortisone	0.585637
prednisone	dexamethasone	0.532678
chlorpropamide	glibenclamide	0.403544
chlorpropamide	tolazamide	0.610499
chlorpropamide	glipizide	0.478619
cefotetan	cefoxitin	0.673833
cefotetan	cefotaxime	0.482127
cefotetan	cephalexin	0.463099
cefotetan	ceftazidime	0.425165
cefotetan	cefadroxil	0.714147
cefotetan	cefixime	0.67371
cefotetan	cefazolin	0.429561
phenoxybenzamine	chloride	0.413793
rabeprazole	pregabalin	0.405398
cefaclor	cefadroxil	0.433654
cefaclor	cefixime	0.40234
theophylline	aminophylline	0.883951
methyltestosterone	fluoxymesterone	0.882759
glibenclamide	tolazamide	0.666039
glibenclamide	glimepiride	0.543544
timolol	dorzolamide	0.495278
loxapine	thiothixene	0.407536
loxapine	molindone	0.426812
chlorthalidone	thiazide	0.82707
chlorthalidone	polythiazide	0.977824
chlorthalidone	hydroflumethiazide	0.977824
chlorthalidone	metolazone	0.427317
medrysone	prednisolone	0.464416
medrysone	fluorometholone	0.974888
insulin lispro	insulin aspart	0.552969
insulin lispro	insulin glargine	0.555904
estradiol	conjugated estrogens	0.425178
phentermine	diethylpropion	0.654459
methylscopolamine	dicyclomine	0.481365
methylscopolamine	propantheline	0.928675
methylscopolamine	glycopyrrolate	0.470976
desipramine	amoxapine	0.478483
desipramine	nortriptyline	0.625302
desipramine	protriptyline	0.64055
desipramine	imipramine	0.63937
primaquine	trimethoprim	0.438192
primaquine	paromomycin	0.447214
primaquine	carbenicillin indanyl sodium	0.406579
primaquine	carbenicillin	0.406579
hydrocortisone 17-butyrate	amcinonide	0.675117
hydrocortisone 17-butyrate	prednicarbate	0.787636
hydrocortisone 17-butyrate	clocortolone	0.94632
hydrocortisone 17-butyrate	alclometasone	0.961963
hydrocortisone 17-butyrate	fluocinonide	0.622676
hydrocortisone 17-butyrate	desonide	0.820589
hydrocortisone 17-butyrate	desoximetasone	0.661747
hydrocortisone 17-butyrate	Halobetasol	0.912304
hydrocortisone 17-butyrate	mometasone	0.407741
hydrocortisone 17-butyrate	flurandrenolone	0.807025
fludrocortisone	adrenocorticotrophin	0.521448
fludrocortisone	methylprednisolone	0.637226
fludrocortisone	prednisolone	0.612609
fludrocortisone	cortisol	0.592996
fludrocortisone	triamcinolone	0.450053
fludrocortisone	cortisone	0.783096
fludrocortisone	dexamethasone	0.564703
cefoxitin	cefotaxime	0.478629
cefoxitin	cephalexin	0.41559
cefoxitin	cefadroxil	0.596034
cefoxitin	cefixime	0.597481
zopiclone	tiagabine	0.417289
cefotaxime	cefadroxil	0.421748
cefotaxime	cefixime	0.481306
fluvoxamine	nefazodone	0.420235
fluvoxamine	tiagabine	0.444371
fosphenytoin	phenytoin	0.818695
rapamycin	mycophenolic acid	0.436526
sertaconazole	naftifine	0.579891
sertaconazole	docosanol	0.46524
pregabalin	paroxetine	0.400892
irbesartan	hydrochlorothiazide	0.603324
enflurane	isoflurane	0.504919
enflurane	succinylcholine	0.406139
adrenocorticotrophin	cortisone	0.511118
insulin aspart	insulin glargine	0.569687
amcinonide	prednicarbate	0.646825
amcinonide	clocortolone	0.638877
amcinonide	alclometasone	0.649437
amcinonide	fluocinonide	0.56288
amcinonide	desonide	0.644948
amcinonide	desoximetasone	0.76682
amcinonide	Halobetasol	0.717031
amcinonide	mometasone	0.402638
amcinonide	flurandrenolone	0.726448
amcinonide	clobetasol	0.475304
losartan	thiazide	0.414503
clemastine	chlorpheniramine	0.982141
clemastine	cyproheptadine	0.846569
clemastine	carbinoxamine maleate	1
clemastine	diphenhydramine	0.931266
cytokinin	pramlintide	0.632456
fluvastatin	lovastatin	0.788782
fluvastatin	pravastatin	0.6164
fluvastatin	simvastatin	0.71117
fluvastatin	cerivastatin	0.764908
sildenafil	tadalafil	0.401278
oxymetholone	fluoxymesterone	0.454091
oxymetholone	19-nortestosterone	0.775495
quetiapine	olanzapine	0.421523
prednicarbate	clocortolone	0.745356
prednicarbate	alclometasone	0.757677
prednicarbate	fluocinonide	0.66085
prednicarbate	desonide	0.757262
prednicarbate	desoximetasone	0.58734
prednicarbate	Halobetasol	0.809724
prednicarbate	flurandrenolone	0.699206
prednicarbate	clobetasol	0.461283
neostigmine	lactulose	0.413184
exemestane	anastrozole	0.402566
clocortolone	alclometasone	0.901761
clocortolone	fluocinonide	0.57993
clocortolone	desonide	0.77654
clocortolone	desoximetasone	0.626224
clocortolone	Halobetasol	0.863332
clocortolone	flurandrenolone	0.852803
isoflurane	succinylcholine	0.45601
morphine	hydromorphone	0.4317
morphine	oxycodone	0.490907
troglitazone	rosiglitazone	0.434461
lovastatin	pravastatin	0.66318
lovastatin	simvastatin	0.821918
lovastatin	cerivastatin	0.823094
epitopic	loteprednol	0.470392
pergolide	tiagabine	0.430146
pergolide	glatiramer acetate	0.402584
levobunolol	carteolol	0.670678
fluticasone	mometasone	0.40488
tazarotene	monobenzyl ether of hydroquinone	0.413023
diflunisal	sulindac	0.54307
secobarbital	phenobarbital	0.558035
secobarbital	pentobarbital	1
secobarbital	mephobarbital	0.971423
butoconazole	clotrimazole	0.488033
mupirocin	malathion	0.508475
mupirocin	butenafine	0.472192
mupirocin	docosanol	0.408248
alclometasone	fluocinonide	0.592442
alclometasone	desonide	0.789377
alclometasone	desoximetasone	0.636576
alclometasone	Halobetasol	0.877603
alclometasone	flurandrenolone	0.769024
tropicamide	naphazoline	0.648886
valganciclovir	ganciclovir	0.475704
hydromorphone	oxycodone	0.540699
zaleplon	nefazodone	0.401629
zaleplon	mirtazapine	0.419328
procaine	chloroprocaine	0.584567
procaine	mepivacaine	0.567581
procaine	tetracaine	0.451261
betahistine	hydroquinone	0.434651
betahistine	pinaverium bromide	0.429166
pravastatin	simvastatin	0.671653
pravastatin	cerivastatin	0.611561
doxycycline	oxytetracycline	0.408449
fluocinonide	desonide	0.541273
fluocinonide	desoximetasone	0.433006
fluocinonide	Halobetasol	0.592141
fluocinonide	flurandrenolone	0.684783
oxaprozin	etodolac	0.409867
oxaprozin	piroxicam	0.548349
dicyclomine	propantheline	0.470154
cephalexin	cefadroxil	0.609308
cephalexin	cefazolin	0.505412
nadolol	propranolol	0.409403
methylprednisolone	prednisolone	0.675245
methylprednisolone	cortisol	0.756228
methylprednisolone	triamcinolone	0.59938
methylprednisolone	cortisone	0.713506
methylprednisolone	dexamethasone	0.765746
desonide	desoximetasone	0.636227
desonide	Halobetasol	0.871536
desonide	flurandrenolone	0.662236
desoximetasone	Halobetasol	0.702831
desoximetasone	flurandrenolone	0.534046
desoximetasone	clobetasol	0.418478
benzoyl	malathion	0.495918
etodolac	piroxicam	0.484182
hydroquinone	pinaverium bromide	0.48107
thiazide	polythiazide	0.807726
thiazide	hydroflumethiazide	0.807726
thiazide	hydrochlorothiazide	0.430781
thiazide	metolazone	0.437812
melphalan	chlorambucil	0.429133
chlorpheniramine	cyproheptadine	0.828488
chlorpheniramine	carbinoxamine maleate	0.982141
chlorpheniramine	diphenhydramine	0.909498
amoxapine	nortriptyline	0.600851
amoxapine	cyclobenzaprine	0.437466
amoxapine	protriptyline	0.61413
amoxapine	imipramine	0.615397
sulfisoxazole	sulfasalazine	0.421389
sulfisoxazole	sulfadiazine	0.643685
gamma-aminobutyric acid	ascorbic acid	0.866025
brimonidine	bimatoprost	0.419038
prochlorperazine	thiothixene	0.539332
prochlorperazine	perphenazine	0.600539
prochlorperazine	chlorpromazine	0.785812
prochlorperazine	fluphenazine	0.463167
nortriptyline	cyclobenzaprine	0.52725
nortriptyline	protriptyline	0.924597
nortriptyline	imipramine	0.903501
cyclobenzaprine	protriptyline	0.538244
cyclobenzaprine	imipramine	0.542491
simvastatin	cerivastatin	0.7239
monobenzyl ether of hydroquinone	malathion	0.589662
monobenzyl ether of hydroquinone	docosanol	0.400596
sulfasalazine	sulfadiazine	0.55016
iodine	iodixanol	0.443733
polythiazide	hydroflumethiazide	1
polythiazide	metolazone	0.414482
prednisolone	fluorometholone	0.451134
prednisolone	cortisol	0.614363
prednisolone	triamcinolone	0.522517
prednisolone	cortisone	0.639543
prednisolone	dexamethasone	0.640629
polymyxin B sulfate	bacitracin A	0.5
tolazamide	glimepiride	0.466211
tolazamide	glipizide	0.571111
brinzolamide	lodoxamide	0.439713
thiothixene	perphenazine	0.528822
thiothixene	chlorpromazine	0.48723
thiothixene	fluphenazine	0.42833
perphenazine	chlorpromazine	0.580719
perphenazine	fluphenazine	0.523479
hydroflumethiazide	metolazone	0.414482
Halobetasol	mometasone	0.438608
Halobetasol	flurandrenolone	0.736252
nitroglycerin	isosorbide dinitrate	0.494495
chlorpromazine	fluphenazine	0.428401
nefazodone	tiagabine	0.448536
cortisol	triamcinolone	0.535841
cortisol	cortisone	0.594829
cortisol	dexamethasone	0.689558
cefadroxil	cefixime	0.750228
cefadroxil	cefazolin	0.487618
cyproheptadine	carbinoxamine maleate	0.846569
cyproheptadine	diphenhydramine	0.776665
propantheline	glycopyrrolate	0.437384
cephem	cefixime	0.501967
protriptyline	imipramine	0.900512
prilocaine	mepivacaine	0.409457
cefixime	cefazolin	0.420075
malathion	butenafine	0.468191
malathion	cocaine	0.400066
malathion	docosanol	0.622752
penicillin V	ampicillin	0.517932
phenobarbital	pentobarbital	0.558035
phenobarbital	mephobarbital	0.542088
demeclocycline	minocycline	0.53143
demeclocycline	oxytetracycline	0.609229
triamcinolone	cortisone	0.470496
triamcinolone	dexamethasone	0.596891
cortisone	dexamethasone	0.590547
lamotrigine	tiagabine	0.408464
lamivudine	zidovudine	0.428915
minocycline	oxytetracycline	0.403528
mepivacaine	bupivacaine	0.424041
carbenicillin indanyl sodium	carbenicillin	1
penicillin	oxacillin	0.484457
tiagabine	glatiramer acetate	0.411578
ciclopirox	docosanol	0.419137
pentobarbital	mephobarbital	0.971423
methylene blue solution	ephedrine	0.430033
carbinoxamine maleate	diphenhydramine	0.931266
