# Supplementary material for: Prediction of new drug indications based on clinical data and network modularity
Source: Sci Rep. 2016 Sep 28;6:32530. doi: 10.1038/srep32530 (PMC5039412; doi:10.1038/srep32530)
Supplement: Supplementary Table S5 [file srep32530-s6.xls]

## Sheet: Supplementary Table S5
Table S5. 27 drug modules
Module	Size	Density	Internal weight	External weight	P-value	Members
1	14	0.5732	52.16	0.4049	3.5e-06	mometasone Halobetasol flurandrenolone desoximetasone clobetasol desonide fluocinonide alclometasone clocortolone prednicarbate amcinonide hydrocortisone 17-butyrate flumethasone halcinonide
2	11	0.2904	15.97	2.087	3.92e-05	cefotaxime cefixime cefadroxil cephem cefoxitin cephalexin cefotetan cefazolin ceftazidime cefprozil ceftizoxime
3	11	0.3028	16.65	1.883	3.97e-05	cefotaxime cefixime cefadroxil cefoxitin cephalexin cefaclor cefditoren cefotetan cefazolin cefprozil ceftizoxime
4	9	0.5094	18.34	0.9156	0.000188999	cortisone dexamethasone triamcinolone cortisol prednisolone methylprednisolone adrenocorticotrophin fludrocortisone prednisone
5	7	0.5992	12.58	0	0.000923176	protriptyline imipramine cyclobenzaprine nortriptyline amoxapine desipramine amitriptyline
6	7	0.5162	10.84	0.4075	0.000981059	thiothixene chlorpromazine fluphenazine perphenazine prochlorperazine thioridazine trifluoperazine
7	6	0.4349	6.524	0	0.00211015	propantheline glycopyrrolate dicyclomine methylscopolamine orphenadrine mepenzolate methylbromide
8	6	0.6532	9.798	0.8453	0.00227571	thiazide hydroflumethiazide metolazone polythiazide chlorthalidone olmesartan medoxomil
9	5	0.9035	9.035	0	0.004841	carbinoxamine maleate diphenhydramine cyproheptadine chlorpheniramine clemastine
10	5	0.7197	7.197	0	0.00489747	simvastatin cerivastatin pravastatin lovastatin fluvastatin
11	5	0.374	3.74	0	0.00489747	tolazamide glipizide glimepiride glibenclamide chlorpropamide
12	5	0.309	3.09	1.745	0.0060302	oxytetracycline demeclocycline penicillin V ampicillin tetracycline
13	4	0.7668	4.601	0	0.0113063	pentobarbital mephobarbital phenobarbital secobarbital
14	4	0.3521	2.112	0	0.0116429	oxymetholone 19-nortestosterone fluoxymesterone methyltestosterone
15	4	0.5708	3.425	0.422	0.0137343	etodolac piroxicam oxaprozin mefenamic acid
16	4	0.5053	3.032	1.286	0.0148228	oxytetracycline minocycline demeclocycline tetracycline
17	4	0.3767	2.26	0.8648	0.0274461	carbenicillin indanyl sodium carbenicillin primaquine paromomycin
18	3	0.5999	1.8	0	0.028968	penicillin oxacillin dicloxacillin
19	3	0.5595	1.679	0	0.028968	insulin aspart insulin glargine insulin lispro
20	3	0.5384	1.615	0	0.028968	sulfasalazine sulfadiazine sulfisoxazole
21	3	0.4878	1.463	0	0.028968	hydromorphone oxycodone morphine
22	3	0.4557	1.367	0	0.028968	isoflurane succinylcholine enflurane
23	3	0.4483	1.345	0	0.028968	hydroquinone pinaverium bromide betahistine
24	3	0.4468	1.34	0	0.028968	sildenafil tadalafil vardenafil
25	3	0.5303	1.591	0.4014	0.0375399	epitopic loteprednol rimexolone
26	5	0.347	3.47	3.212	0.0471064	docosanol malathion butenafine mupirocin monobenzyl ether of hydroquinone
27	5	0.3026	3.026	3.657	0.148135	docosanol benzoyl malathion mupirocin monobenzyl ether of hydroquinone
