# Supplementary material for: Prediction of new drug indications based on clinical data and network modularity
Source: Sci Rep. 2016 Sep 28;6:32530. doi: 10.1038/srep32530 (PMC5039412; doi:10.1038/srep32530)
Supplement: Supplementary Table S6 [file srep32530-s7.xls]

## Sheet: Supplementary Table S6
Table S6. Disease similarity network (similarity score≥0.5)
Disease names	Disease names	Similarity scores
Histiocytoma, Benign Fibrous	Aneurysm	0.591937
Alzheimer Disease	Memory Disorders	0.842904
Alzheimer Disease	Dementia, Vascular	0.905955
Alzheimer Disease	Cognition Disorders	0.887207
Alzheimer Disease	Epilepsy, Temporal Lobe	0.62729
Alzheimer Disease	Amphetamine-Related Disorders	0.754207
Alzheimer Disease	Mood Disorders	0.513308
Alzheimer Disease	Nerve Degeneration	0.578784
Alzheimer Disease	Frontotemporal Lobar Degeneration	0.517542
Alzheimer Disease	Depressive Disorder, Major	0.558467
Alzheimer Disease	Atrophy	0.815629
Classical Lissencephalies and Subcortical Band Heterotopias	Hyperlysinemias	0.64867
Classical Lissencephalies and Subcortical Band Heterotopias	Wolf-Hirschhorn Syndrome	0.63548
Liposarcoma	Papilloma	0.509271
Liposarcoma	Mesothelioma	0.522244
Mitral Valve Prolapse	Aortic Valve Stenosis	0.731089
Mitral Valve Prolapse	Cardiomyopathy, Hypertrophic, Familial	0.525298
Mitral Valve Prolapse	Heart Valve Diseases	0.93182
Mitral Valve Prolapse	Ductus Arteriosus, Patent	0.694744
Mitral Valve Prolapse	Pulmonary Valve Stenosis	0.748226
Mitral Valve Prolapse	Heart Septal Defects	0.717855
Mitral Valve Prolapse	Cardiomyopathy, Hypertrophic	0.757464
Gallbladder Neoplasms	Hepatic Encephalopathy	0.561411
Gallbladder Neoplasms	Hepatic Veno-Occlusive Disease	0.7276
Gallbladder Neoplasms	Cholangitis, Sclerosing	0.703813
Gallbladder Neoplasms	Pancreatitis	0.616283
Gallbladder Neoplasms	Spherocytosis, Hereditary	0.741579
Gallbladder Neoplasms	Splenomegaly	0.558192
Gallbladder Neoplasms	Liver Failure, Acute	0.698764
Gallbladder Neoplasms	Cholestasis	0.607204
Port-Wine Stain	Cafe-au-Lait Spots	0.763852
Port-Wine Stain	Fibrous Dysplasia, Polyostotic	0.763921
Port-Wine Stain	Nevus	0.518547
Port-Wine Stain	Colorectal Neoplasms, Hereditary Nonpolyposis	0.749859
Port-Wine Stain	Neurofibromatosis 1	0.697192
Pituitary Neoplasms	Glaucoma	0.584584
Pituitary Neoplasms	Intracranial Aneurysm	0.609877
Pituitary Neoplasms	Uveitis	0.544272
Pituitary Neoplasms	Glaucoma, Open-Angle	0.644359
Pituitary Neoplasms	Brain Neoplasms	0.540905
Pituitary Neoplasms	Retinal Diseases	0.53214
Pituitary Neoplasms	Choroidal Neovascularization	0.549978
Pituitary Neoplasms	Optic Neuropathy, Ischemic	0.530591
Pituitary Neoplasms	Optic Nerve Diseases	0.715017
Duodenal Diseases	Intestinal Polyps	0.57135
Refractive Errors	Amblyopia	0.904725
Refractive Errors	Anisometropia	0.916668
Myoclonus	Creutzfeldt-Jakob Syndrome	0.837944
Myoclonus	Unverricht-Lundborg Syndrome	0.954774
Myoclonus	Neuroblastoma	0.740405
Myoclonus	Epilepsies, Myoclonic	0.73974
Bipolar Disorder	Myoclonic Epilepsy, Juvenile	0.531626
Bipolar Disorder	Psychoses, Substance-Induced	0.503184
Bipolar Disorder	Narcolepsy	0.506936
Bipolar Disorder	Psychotic Disorders	0.679961
Bipolar Disorder	Substance-Related Disorders	0.56407
Bipolar Disorder	Schizophrenia	0.650607
Bipolar Disorder	Depressive Disorder	0.840119
Bipolar Disorder	Substance Withdrawal Syndrome	0.506941
Bipolar Disorder	Depression, Postpartum	0.559466
Bipolar Disorder	Depressive Disorder, Major	0.844747
Bipolar Disorder	Sleep Disorders, Circadian Rhythm	0.599466
Charcot-Marie-Tooth Disease	Muscular Diseases	0.704395
Charcot-Marie-Tooth Disease	Scleroderma, Localized	0.60959
Charcot-Marie-Tooth Disease	Motor Neuron Disease	0.549927
Charcot-Marie-Tooth Disease	Clubfoot	0.62446
Charcot-Marie-Tooth Disease	Spinal Cord Diseases	0.53422
Charcot-Marie-Tooth Disease	Neuromuscular Diseases	0.876631
Charcot-Marie-Tooth Disease	Arthrogryposis	0.615892
Charcot-Marie-Tooth Disease	Muscular Dystrophies, Limb-Girdle	0.654848
Charcot-Marie-Tooth Disease	Hypertrophy	0.69545
Charcot-Marie-Tooth Disease	Myositis	0.793001
Charcot-Marie-Tooth Disease	Hereditary Sensory and Autonomic Neuropathies	0.644112
Charcot-Marie-Tooth Disease	Muscular Dystrophy, Facioscapulohumeral	0.564587
Charcot-Marie-Tooth Disease	Muscular Dystrophies	0.792201
Charcot-Marie-Tooth Disease	Muscular Atrophy	0.975521
Charcot-Marie-Tooth Disease	Amyotrophic Lateral Sclerosis	0.673519
Charcot-Marie-Tooth Disease	Muscular Atrophy, Spinal	0.568045
Gastrointestinal Hemorrhage	Gastrointestinal Stromal Tumors	0.61522
Gastrointestinal Hemorrhage	Peptic Ulcer Hemorrhage	0.931482
Respiratory Distress Syndrome, Adult	Acidosis	0.856381
Respiratory Distress Syndrome, Adult	Reperfusion Injury	0.703893
Respiratory Distress Syndrome, Adult	Polycythemia	0.67491
Respiratory Distress Syndrome, Adult	Myocardial Reperfusion Injury	0.673414
Respiratory Distress Syndrome, Adult	Acidosis, Lactic	0.584557
Respiratory Distress Syndrome, Adult	Emphysema	0.689748
Gerstmann-Straussler-Scheinker Disease	Kuru	0.510878
Gerstmann-Straussler-Scheinker Disease	Heredodegenerative Disorders, Nervous System	0.666581
Coloboma	Smith-Lemli-Opitz Syndrome	0.64569
Coloboma	Nails, Malformed	0.810997
Coloboma	Orofaciodigital Syndromes	0.856286
Coloboma	Keratoderma, Palmoplantar	0.653002
Coloboma	Waardenburg's Syndrome	0.581338
Coloboma	Hypopigmentation	0.688897
Coloboma	Klippel-Feil Syndrome	0.516161
Coloboma	Hypertelorism	0.84669
Coloboma	Synostosis	0.606222
Coloboma	Eye Diseases, Hereditary	0.640027
Coloboma	Ichthyosiform Erythroderma, Congenital	0.604748
Coloboma	Chromosome Breakage	0.76645
Coloboma	Dysostoses	0.52164
Coloboma	Hypospadias	0.535635
Coloboma	Aniridia	0.558316
Coloboma	Lipidoses	0.509748
Coloboma	Retinitis Pigmentosa	0.675902
Coloboma	Wolf-Hirschhorn Syndrome	0.708581
Coloboma	Foot Deformities, Congenital	0.80992
Muscle Hypotonia	Cytochrome-c Oxidase Deficiency	0.716706
Muscle Hypotonia	Mental Retardation, X-Linked	0.797242
Muscle Hypotonia	Glycogen Storage Disease Type III	0.679246
Muscle Hypotonia	Myopathies, Structural, Congenital	0.708527
Muscle Hypotonia	Zellweger Syndrome	0.70704
Muscle Hypotonia	Peroxisomal Disorders	0.663955
Muscle Hypotonia	Congenital Disorders of Glycosylation	0.519844
Muscle Hypotonia	Pyruvate Metabolism, Inborn Errors	0.878369
Esophageal Neoplasms	Duodenal Diseases	0.504508
Esophageal Neoplasms	Gastrointestinal Hemorrhage	0.524177
Esophageal Neoplasms	Stomach Neoplasms	0.651134
Esophageal Neoplasms	Gastroesophageal Reflux	0.56735
Esophageal Neoplasms	Carcinoma, Non-Small-Cell Lung	0.560341
Esophageal Neoplasms	Stomach Diseases	0.507778
Esophageal Neoplasms	Barrett Esophagus	0.555003
Esophageal Neoplasms	Sarcoma	0.510029
Esophageal Neoplasms	Peptic Ulcer Hemorrhage	0.514574
Esophageal Neoplasms	Hernia, Diaphragmatic	0.614463
Esophageal Neoplasms	Hypertension, Portal	0.503074
Leukemia, Myeloid, Acute	Hepatomegaly	0.576835
Leukemia, Myeloid, Acute	Pancytopenia	0.701128
Leukemia, Myeloid, Acute	Lymphoma, T-Cell	0.554808
Leukemia, Myeloid, Acute	Hodgkin Disease	0.708841
Leukemia, Myeloid, Acute	Mucocutaneous Lymph Node Syndrome	0.662546
Leukemia, Myeloid, Acute	Uterine Cervical Neoplasms	0.542647
Leukemia, Myeloid, Acute	Lymphoma, B-Cell	0.619572
Leukemia, Myeloid, Acute	Leukemia, Promyelocytic, Acute	0.64758
Leukemia, Myeloid, Acute	Precursor Cell Lymphoblastic Leukemia-Lymphoma	0.658945
Leukemia, Myeloid, Acute	Lymphohistiocytosis, Hemophagocytic	0.551098
Leukemia, Myeloid, Acute	Carcinoma, Small Cell	0.622472
Leukemia, Myeloid, Acute	Neoplasms, Germ Cell and Embryonal	0.594405
Leukemia, Myeloid, Acute	Carcinoma, Hepatocellular	0.510427
Leukemia, Myeloid, Acute	Hereditary Autoinflammatory Diseases	0.624138
Leukemia, Myeloid, Acute	Measles	0.525092
Leukemia, Myeloid, Acute	Influenza, Human	0.590416
Leukemia, Myeloid, Acute	Lymphoma, Non-Hodgkin	0.789389
Leukemia, Myeloid, Acute	Leukopenia	0.634749
Leukemia, Myeloid, Acute	Panniculitis, Nodular Nonsuppurative	0.618045
Leukemia, Myeloid, Acute	Hematologic Neoplasms	0.79508
Leukemia, Myeloid, Acute	Neoplasm Recurrence, Local	0.559682
Leukemia, Myeloid, Acute	Exanthema	0.517826
Leukemia, Myeloid, Acute	Carcinoma, Non-Small-Cell Lung	0.576274
Leukemia, Myeloid, Acute	Leukocytosis	0.693464
Leukemia, Myeloid, Acute	Carcinoma	0.559039
Leukemia, Myeloid, Acute	Lymphoma	0.679874
Leukemia, Myeloid, Acute	Drug Hypersensitivity	0.599576
Leukemia, Myeloid, Acute	Dengue	0.724136
Leukemia, Myeloid, Acute	Genital Neoplasms, Female	0.578539
Leukemia, Myeloid, Acute	Adenocarcinoma	0.559149
Leukemia, Myeloid, Acute	Liddle Syndrome	0.64635
Leukemia, Myeloid, Acute	Neutropenia	0.68381
Leukemia, Myeloid, Acute	Lymphatic Diseases	0.508188
Leukemia, Myeloid, Acute	Arthritis, Juvenile Rheumatoid	0.532123
Leukemia, Myeloid, Acute	Leukemia, Myelogenous, Chronic, BCR-ABL Positive	0.525703
Leukemia, Myeloid, Acute	Melanoma	0.659636
Leukemia, Myeloid, Acute	Kidney Neoplasms	0.649876
Leukemia, Myeloid, Acute	Bacterial Infections	0.630795
Leukemia, Myeloid, Acute	Carcinoma, Renal Cell	0.596062
Leukemia, Myeloid, Acute	Splenomegaly	0.607814
Leukemia, Myeloid, Acute	Sarcoma	0.625734
Leukemia, Myeloid, Acute	Lymphoma, Large B-Cell, Diffuse	0.644838
Leukemia, Myeloid, Acute	HIV Seropositivity	0.503469
Leukemia, Myeloid, Acute	Agranulocytosis	0.70958
Leukemia, Myeloid, Acute	Carcinoma, Squamous Cell	0.569486
Leukemia, Myeloid, Acute	Communicable Diseases	0.567962
Leukemia, Myeloid, Acute	Carcinoma, Transitional Cell	0.58308
Leukemia, Myeloid, Acute	Leukoencephalitis, Acute Hemorrhagic	0.511085
Leukemia, Myeloid, Acute	Liver Neoplasms	0.514964
Adrenocortical Hyperfunction	Infertility, Female	0.555543
Adrenocortical Hyperfunction	Dermatitis, Seborrheic	0.781724
Adrenocortical Hyperfunction	Pituitary ACTH Hypersecretion	0.758956
Adrenocortical Hyperfunction	Lipodystrophy, Familial Partial	0.713933
Adrenocortical Hyperfunction	Neoplasms, Radiation-Induced	0.524445
Adrenocortical Hyperfunction	Acanthosis Nigricans	0.846727
Adrenocortical Hyperfunction	Ovarian Diseases	0.644925
Adrenocortical Hyperfunction	Cushing Syndrome	0.831758
Adrenocortical Hyperfunction	Androgen-Insensitivity Syndrome	0.692565
Adrenocortical Hyperfunction	Alopecia	0.818868
Adrenocortical Hyperfunction	Amenorrhea	0.708168
Paraganglioma	Chondrosarcoma	0.581728
Lung Diseases, Obstructive	Respiratory Distress Syndrome, Adult	0.895346
Lung Diseases, Obstructive	Pulmonary Emphysema	0.908151
Lung Diseases, Obstructive	Reperfusion Injury	0.630529
Lung Diseases, Obstructive	Polycythemia	0.654739
Lung Diseases, Obstructive	Pulmonary Embolism	0.581958
Lung Diseases, Obstructive	Myocardial Reperfusion Injury	0.610481
Lung Diseases, Obstructive	Acidosis, Lactic	0.592518
Lung Diseases, Obstructive	Pulmonary Fibrosis	0.679082
Lung Diseases, Obstructive	Emphysema	0.884171
Respiratory Tract Infections	Asthma	0.850807
Respiratory Tract Infections	Hypersensitivity	0.742742
Disorders of Sex Development	46, XY Disorders of Sex Development	0.862454
Disorders of Sex Development	Leydig Cell Tumor	0.932499
Disorders of Sex Development	Adrenocortical Carcinoma	0.977895
Disorders of Sex Development	Gonadal Dysgenesis	0.640465
Disorders of Sex Development	Puberty, Precocious	0.621646
Disorders of Sex Development	46, XX Disorders of Sex Development	0.862454
Disorders of Sex Development	Antley-Bixler Syndrome Phenotype	0.862454
Disorders of Sex Development	Androgen-Insensitivity Syndrome	0.803916
Disorders of Sex Development	Gonadal Dysgenesis, 46,XX	0.823281
Disorders of Sex Development	Gonadal Dysgenesis, 46,XY	0.733123
Disorders of Sex Development	Gynecomastia	0.513891
Ectodermal Dysplasia 1, Anhidrotic	Autoimmune Lymphoproliferative Syndrome	0.624239
Myocardial Stunning	Coronary Restenosis	0.840244
Myocardial Stunning	Hyperlipoproteinemia Type II	0.555191
Dyskinesia, Drug-Induced	Dystonia	0.615275
Dyskinesia, Drug-Induced	Dystonic Disorders	0.605079
Macular Degeneration	Retinal Vein Occlusion	0.682412
Macular Degeneration	Night Blindness	0.645185
Macular Degeneration	Retinal Dystrophies	0.695109
Macular Degeneration	Myopia, Degenerative	0.720173
Macular Degeneration	Choroid Diseases	0.829216
Macular Degeneration	Retinal Drusen	0.840675
Macular Degeneration	Retinal Detachment	0.513303
Macular Degeneration	Optic Atrophy, Hereditary, Leber	0.738131
Macular Degeneration	Albinism, Ocular	0.508427
Macular Degeneration	Optic Atrophies, Hereditary	0.618073
Macular Degeneration	Retinal Degeneration	0.672601
Macular Degeneration	Eye Diseases, Hereditary	0.617225
Macular Degeneration	Low Tension Glaucoma	0.566667
Macular Degeneration	Uveitis	0.659752
Macular Degeneration	Glaucoma, Open-Angle	0.684764
Macular Degeneration	Retinal Diseases	0.83974
Macular Degeneration	Choroidal Neovascularization	0.899181
Macular Degeneration	Choroideremia	0.615344
Macular Degeneration	Optic Neuropathy, Ischemic	0.724833
Marfan Syndrome	Coloboma	0.574915
Marfan Syndrome	Lipid Metabolism, Inborn Errors	0.682538
Marfan Syndrome	Silver-Russell Syndrome	0.56178
Marfan Syndrome	Wilms Tumor	0.548541
Marfan Syndrome	Nails, Malformed	0.626133
Marfan Syndrome	Tooth Abnormalities	0.616144
Marfan Syndrome	Macrocephaly	0.594751
Marfan Syndrome	Chromosome Disorders	0.690612
Marfan Syndrome	Hydrocephalus	0.570864
Marfan Syndrome	Rubinstein-Taybi Syndrome	0.710521
Marfan Syndrome	Dwarfism	0.675042
Marfan Syndrome	Orofaciodigital Syndromes	0.603946
Marfan Syndrome	Fibromatosis, Gingival	0.647062
Marfan Syndrome	Hypopigmentation	0.516547
Marfan Syndrome	Klinefelter Syndrome	0.660133
Marfan Syndrome	Tuberous Sclerosis	0.62933
Marfan Syndrome	Dandy-Walker Syndrome	0.504758
Marfan Syndrome	Hypertelorism	0.617488
Marfan Syndrome	Syndactyly	0.657983
Marfan Syndrome	Craniosynostoses	0.687393
Marfan Syndrome	Polydactyly	0.636975
Marfan Syndrome	Xeroderma Pigmentosum	0.728523
Marfan Syndrome	Hand Deformities, Congenital	0.631757
Marfan Syndrome	Stereotypic Movement Disorder	0.592177
Marfan Syndrome	Homocystinuria	0.682614
Marfan Syndrome	Ectodermal Dysplasia	0.630599
Marfan Syndrome	Chromosome Breakage	0.673648
Marfan Syndrome	Cri-du-Chat Syndrome	0.630929
Marfan Syndrome	Choanal Atresia	0.509372
Marfan Syndrome	Exostoses, Multiple Hereditary	0.645769
Marfan Syndrome	Hypospadias	0.506735
Marfan Syndrome	Cryptorchidism	0.531193
Marfan Syndrome	Sebaceous Gland Neoplasms	0.598703
Marfan Syndrome	Eye Abnormalities	0.507363
Marfan Syndrome	Pierre Robin Syndrome	0.591329
Marfan Syndrome	Foot Deformities, Congenital	0.577602
Marfan Syndrome	Microphthalmos	0.545489
Marfan Syndrome	Adenomatous Polyposis Coli	0.523104
Muscular Diseases	Scleroderma, Localized	0.656821
Muscular Diseases	Myasthenia Gravis	0.530857
Muscular Diseases	Motor Neuron Disease	0.580733
Muscular Diseases	Clubfoot	0.557444
Muscular Diseases	Hereditary Sensory and Motor Neuropathy	0.521371
Muscular Diseases	Arthrogryposis	0.598327
Muscular Diseases	Muscular Dystrophies, Limb-Girdle	0.653188
Muscular Diseases	Glycogen Storage Disease Type II	0.519705
Muscular Diseases	Hypertrophy	0.594547
Muscular Diseases	Myositis	0.828127
Muscular Diseases	Hereditary Sensory and Autonomic Neuropathies	0.5738
Muscular Diseases	Muscular Dystrophy, Facioscapulohumeral	0.652373
Muscular Diseases	Muscular Dystrophies	0.816695
Muscular Diseases	Muscular Atrophy	0.665056
Muscular Diseases	Amyotrophic Lateral Sclerosis	0.6217
Muscular Diseases	Glycogen Storage Disease	0.616668
Muscular Diseases	Polyneuropathies	0.563047
Muscular Diseases	Dermatomyositis	0.532617
Muscular Diseases	Muscular Atrophy, Spinal	0.634509
Muscular Diseases	Myotonic Dystrophy	0.645015
Common Variable Immunodeficiency	Bernard-Soulier Syndrome	0.76938
Common Variable Immunodeficiency	Sea-Blue Histiocyte Syndrome	0.613105
Common Variable Immunodeficiency	Autoimmune Lymphoproliferative Syndrome	0.795771
Common Variable Immunodeficiency	Hyper-IgM Immunodeficiency Syndrome, Type 1	0.53207
Common Variable Immunodeficiency	IgA Deficiency	0.727209
Hepatomegaly	Hereditary Autoinflammatory Diseases	0.531707
Hepatomegaly	Neutropenia	0.583189
Hepatomegaly	Pancreatic Diseases	0.536368
Hepatomegaly	Elliptocytosis, Hereditary	0.56957
Diabetic Nephropathies	Hypertension, Pregnancy-Induced	0.500595
Diabetic Nephropathies	Diabetic Retinopathy	0.73436
Diabetic Nephropathies	Nephrosis	0.537469
Diabetic Nephropathies	Hypertrophy, Left Ventricular	0.759457
Diabetic Nephropathies	Diabetic Angiopathies	0.918446
Diabetic Nephropathies	Polycystic Kidney, Autosomal Dominant	0.872883
Diabetic Nephropathies	Renal Insufficiency	0.805042
Smith-Lemli-Opitz Syndrome	Macrocephaly	0.774866
Smith-Lemli-Opitz Syndrome	Hypertelorism	0.754688
Smith-Lemli-Opitz Syndrome	Chromosome Breakage	0.813486
Smith-Lemli-Opitz Syndrome	Foot Deformities, Congenital	0.647589
Aortic Valve Stenosis	Cardiomyopathy, Hypertrophic, Familial	0.623351
Aortic Valve Stenosis	Calcinosis	0.511018
Aortic Valve Stenosis	Pulmonary Valve Stenosis	0.585611
Aortic Valve Stenosis	Heart Septal Defects	0.591998
Aortic Valve Stenosis	Dextrocardia	0.623823
Cardiovascular Abnormalities	Cardiomyopathy, Hypertrophic	0.617386
Niemann-Pick Disease, Type C	Supranuclear Palsy, Progressive	0.832963
Niemann-Pick Disease, Type C	Tauopathies	0.821935
Niemann-Pick Disease, Type C	Pick Disease of the Brain	0.540206
Niemann-Pick Disease, Type C	Frontotemporal Dementia	0.50771
Hyperparathyroidism	Hypocalcemia	0.855151
Hyperparathyroidism	Rickets	0.869083
Hyperparathyroidism	Hypoparathyroidism	0.846416
Enchondromatosis	Thrombasthenia	0.61913
Adrenal Cortex Diseases	Pituitary ACTH Hypersecretion	0.619242
Tetany	Magnesium Deficiency	0.878784
Eczema	Keloid	0.743033
Eczema	Keratosis	0.814481
Retinal Vein Occlusion	Corneal Dystrophies, Hereditary	0.513644
Skin Diseases	Eczema	0.830179
Skin Diseases	Hodgkin Disease	0.512451
Skin Diseases	Dermatitis, Exfoliative	0.844568
Skin Diseases	Eosinophilia	0.518856
Skin Diseases	Dermatitis, Allergic Contact	0.815584
Skin Diseases	Keloid	0.7754
Skin Diseases	Photosensitivity Disorders	0.768467
Skin Diseases	Drug Eruptions	0.873497
Skin Diseases	Dermatitis, Contact	0.818113
Skin Diseases	Hypersensitivity	0.535
Skin Diseases	Dermatitis	0.908545
Skin Diseases	Polycythemia Vera	0.677982
Skin Diseases	Exanthema	0.636949
Skin Diseases	Multiple Endocrine Neoplasia Type 2a	0.525738
Skin Diseases	Facial Dermatoses	0.763369
Skin Diseases	Cholangitis, Sclerosing	0.501393
Skin Diseases	Porokeratosis	0.784421
Skin Diseases	Psoriasis	0.86083
Skin Diseases	Urticaria	0.887011
Skin Diseases	Drug Hypersensitivity	0.652747
Skin Diseases	Liver Cirrhosis, Biliary	0.730677
Skin Diseases	Erythema	0.75002
Skin Diseases	Folliculitis	0.821728
Skin Diseases	Telangiectasis	0.509856
Skin Diseases	Staphylococcal Skin Infections	0.767563
Skin Diseases	Erythrokeratodermia Variabilis	0.788097
Skin Diseases	Cholestasis, Intrahepatic	0.743108
Skin Diseases	Pruritus	0.794618
Skin Diseases	Alagille Syndrome	0.686893
Skin Diseases	Vulvar Neoplasms	0.783448
Skin Diseases	Epidermolysis Bullosa Dystrophica	0.582955
Skin Diseases	Parapsoriasis	0.758631
Skin Diseases	Dermatitis, Atopic	0.844804
Skin Diseases	Keratosis	0.805688
Skin Diseases	Lymphoma, T-Cell, Cutaneous	0.759367
Skin Diseases	Cholestasis	0.60651
Neurotoxicity Syndromes	Classical Lissencephalies and Subcortical Band Heterotopias	0.513282
Neurotoxicity Syndromes	Incontinentia Pigmenti	0.541756
Neurotoxicity Syndromes	Citrullinemia	0.569457
Neurotoxicity Syndromes	Cerebral Amyloid Angiopathy	0.561191
Neurotoxicity Syndromes	Carbamoyl-Phosphate Synthase I Deficiency Disease	0.577958
Neurotoxicity Syndromes	Insulinoma	0.623261
Mitochondrial Diseases	Mitochondrial Myopathies	0.91771
Mitochondrial Diseases	Mitochondrial Encephalomyopathies	0.883747
Urologic Neoplasms	Genital Neoplasms, Female	0.688343
Multiple Sclerosis, Relapsing-Remitting	Multiple Sclerosis, Chronic Progressive	0.825854
Pancytopenia	Hereditary Autoinflammatory Diseases	0.743127
Pancytopenia	Panniculitis, Nodular Nonsuppurative	0.649014
Pancytopenia	Splenomegaly	0.66391
Hypertension, Pulmonary	Respiratory Distress Syndrome, Adult	0.716471
Hypertension, Pulmonary	Lung Diseases, Obstructive	0.741607
Hypertension, Pulmonary	Cardiomegaly	0.616927
Hypertension, Pulmonary	Pulmonary Emphysema	0.596653
Hypertension, Pulmonary	Reperfusion Injury	0.879453
Hypertension, Pulmonary	Polycythemia	0.952198
Hypertension, Pulmonary	Persistent Fetal Circulation Syndrome	0.757804
Hypertension, Pulmonary	Pulmonary Alveolar Proteinosis	0.558008
Hypertension, Pulmonary	Pulmonary Embolism	0.518112
Hypertension, Pulmonary	Myocardial Reperfusion Injury	0.931289
Hypertension, Pulmonary	Acidosis, Lactic	0.665658
Hypertension, Pulmonary	Pulmonary Fibrosis	0.543278
Hypertension, Pulmonary	Idiopathic Pulmonary Fibrosis	0.528564
Myoclonic Epilepsies, Progressive	Hereditary Central Nervous System Demyelinating Diseases	0.576578
Neural Tube Defects	Spinal Dysraphism	0.942302
Neural Tube Defects	Urogenital Abnormalities	0.667093
Neural Tube Defects	Vesico-Ureteral Reflux	0.872858
Neural Tube Defects	Spina Bifida Cystica	0.876442
Neural Tube Defects	Urinary Tract Infections	0.882048
Neural Tube Defects	Urinary Bladder Neoplasms	0.746622
Neural Tube Defects	Female Urogenital Diseases	0.506461
Neural Tube Defects	Anus, Imperforate	0.694615
Neural Tube Defects	Meningomyelocele	0.936152
Neural Tube Defects	Urinary Incontinence	0.544219
Neural Tube Defects	Urologic Diseases	0.795362
Neural Tube Defects	Carcinoma, Transitional Cell	0.559883
Esophagitis	Eosinophilic Esophagitis	0.604167
Melanoma, Experimental	Respiratory Distress Syndrome, Adult	0.521459
Melanoma, Experimental	Hypertension, Pulmonary	0.611801
Melanoma, Experimental	Mammary Neoplasms, Experimental	0.71042
Melanoma, Experimental	Cardiomegaly	0.613829
Melanoma, Experimental	Reperfusion Injury	0.63425
Melanoma, Experimental	Polycythemia	0.603027
Melanoma, Experimental	Myocardial Reperfusion Injury	0.627142
Melanoma, Experimental	Arthritis, Experimental	0.527342
Melanoma, Experimental	Liver Neoplasms, Experimental	0.604164
Factor XI Deficiency	Hypoprothrombinemias	0.658089
Athetosis	Purine-Pyrimidine Metabolism, Inborn Errors	0.869029
Psychoses, Substance-Induced	Lewy Body Disease	0.923026
Intracranial Hemorrhages	Bernard-Soulier Syndrome	0.506337
Stomach Ulcer	Precancerous Conditions	0.507641
Dental Enamel Hypoplasia	Chromosome Disorders	0.5011
Dental Enamel Hypoplasia	Fibromatosis, Gingival	0.533245
Dental Enamel Hypoplasia	Hypertelorism	0.500309
Dental Enamel Hypoplasia	Congenital Abnormalities	0.511755
Dental Enamel Hypoplasia	Hand Deformities, Congenital	0.504849
Dental Enamel Hypoplasia	Ectodermal Dysplasia	0.643985
Hypoproteinemia	Lymphangiectasis, Intestinal	0.690999
Hypoproteinemia	Lymphedema	0.725381
Hepatic Encephalopathy	Protoporphyria, Erythropoietic	0.588654
Intestinal Polyps	Peutz-Jeghers Syndrome	0.581589
Intestinal Polyps	Colonic Polyps	0.699
Intestinal Polyps	Gastrinoma	0.757902
Lung Diseases	Lung Diseases, Obstructive	0.566161
Lung Diseases	Pneumonia	0.759943
Lung Diseases	Mycobacterium Infections, Atypical	0.505677
Lung Diseases	Aneurysm	0.572738
Lung Diseases	Behcet Syndrome	0.584021
Lung Diseases	Pulmonary Disease, Chronic Obstructive	0.582532
Lung Diseases	Hemorrhage	0.608226
Lung Diseases	Bronchiectasis	0.847954
Lung Diseases	Lung Diseases, Interstitial	0.723439
Lung Diseases	Hemangiosarcoma	0.737239
Lung Diseases	Pulmonary Emphysema	0.650449
Lung Diseases	Pneumothorax	0.70804
Lung Diseases	Aortic Aneurysm, Thoracic	0.580365
Lung Diseases	Pulmonary Alveolar Proteinosis	0.626105
Lung Diseases	Lung Neoplasms	0.755821
Lung Diseases	Cystic Fibrosis	0.782699
Lung Diseases	Asbestosis	0.552237
Lung Diseases	Pulmonary Embolism	0.717645
Lung Diseases	alpha 1-Antitrypsin Deficiency	0.511634
Lung Diseases	Heart Septal Defects, Atrial	0.507152
Lung Diseases	Pulmonary Veno-Occlusive Disease	0.802837
Lung Diseases	Pleural Diseases	0.738619
Lung Diseases	Pulmonary Fibrosis	0.711382
Lung Diseases	Respiratory System Abnormalities	0.73284
Lung Diseases	Idiopathic Pulmonary Fibrosis	0.697254
Lung Diseases	Lymphangioleiomyomatosis	0.716345
Lung Diseases	Sarcoma, Synovial	0.55065
Lung Diseases	Emphysema	0.655896
Legg-Perthes Disease	Joint Instability	0.573709
Legg-Perthes Disease	Osteochondritis Dissecans	0.771717
Ciliary Motility Disorders	Yellow Nail Syndrome	0.639368
Cleidocranial Dysplasia	Coloboma	0.647709
Cleidocranial Dysplasia	Nails, Malformed	0.624346
Cleidocranial Dysplasia	Orofaciodigital Syndromes	0.732002
Cleidocranial Dysplasia	Mandibulofacial Dysostosis	0.740441
Cleidocranial Dysplasia	Dandy-Walker Syndrome	0.527723
Cleidocranial Dysplasia	Hypertelorism	0.695972
Cleidocranial Dysplasia	Noonan Syndrome	0.510869
Cleidocranial Dysplasia	Synostosis	0.762466
Cleidocranial Dysplasia	Polydactyly	0.573332
Cleidocranial Dysplasia	Xeroderma Pigmentosum	0.638857
Cleidocranial Dysplasia	Hand Deformities, Congenital	0.728612
Cleidocranial Dysplasia	Stereotypic Movement Disorder	0.536821
Cleidocranial Dysplasia	Chromosome Breakage	0.641447
Cleidocranial Dysplasia	Cri-du-Chat Syndrome	0.569475
Cleidocranial Dysplasia	Wolf-Hirschhorn Syndrome	0.595524
Cleidocranial Dysplasia	Foot Deformities, Congenital	0.689872
Pneumonia	Respiratory Distress Syndrome, Adult	0.503291
Pneumonia	Lung Diseases, Obstructive	0.580561
Pneumonia	Tracheoesophageal Fistula	0.543993
Pneumonia	Eosinophilia	0.51103
Pneumonia	Bronchiectasis	0.621306
Pneumonia	Pulmonary Emphysema	0.61141
Pneumonia	Pulmonary Embolism	0.55407
Pneumonia	Pulmonary Fibrosis	0.679497
Pneumonia	Granulomatous Disease, Chronic	0.541349
Pneumonia	Idiopathic Pulmonary Fibrosis	0.661976
Lipid Metabolism, Inborn Errors	Muscle Hypotonia	0.587307
Lipid Metabolism, Inborn Errors	Macrocephaly	0.616465
Lipid Metabolism, Inborn Errors	Craniofacial Dysostosis	0.679963
Lipid Metabolism, Inborn Errors	Rubinstein-Taybi Syndrome	0.597382
Lipid Metabolism, Inborn Errors	Orofaciodigital Syndromes	0.590745
Lipid Metabolism, Inborn Errors	Musculoskeletal Abnormalities	0.534452
Lipid Metabolism, Inborn Errors	Mental Retardation, X-Linked	0.645499
Lipid Metabolism, Inborn Errors	Nevus	0.585524
Lipid Metabolism, Inborn Errors	Amino Acid Metabolism, Inborn Errors	0.727196
Lipid Metabolism, Inborn Errors	Glycogen Storage Disease Type III	0.532585
Lipid Metabolism, Inborn Errors	Lissencephaly	0.524306
Lipid Metabolism, Inborn Errors	Fibromatosis, Gingival	0.61676
Lipid Metabolism, Inborn Errors	Hypertelorism	0.655148
Lipid Metabolism, Inborn Errors	Myopathies, Structural, Congenital	0.510013
Lipid Metabolism, Inborn Errors	Zellweger Syndrome	0.517279
Lipid Metabolism, Inborn Errors	Synostosis	0.524489
Lipid Metabolism, Inborn Errors	Syndactyly	0.637141
Lipid Metabolism, Inborn Errors	Craniosynostoses	0.63197
Lipid Metabolism, Inborn Errors	Polydactyly	0.717251
Lipid Metabolism, Inborn Errors	Xeroderma Pigmentosum	0.690106
Lipid Metabolism, Inborn Errors	Hand Deformities, Congenital	0.62946
Lipid Metabolism, Inborn Errors	Chromosome Breakage	0.614507
Lipid Metabolism, Inborn Errors	Cri-du-Chat Syndrome	0.581065
Lipid Metabolism, Inborn Errors	Exostoses, Multiple Hereditary	0.576273
Lipid Metabolism, Inborn Errors	Eye Abnormalities	0.528621
Lipid Metabolism, Inborn Errors	Mucopolysaccharidosis III	0.523228
Lipid Metabolism, Inborn Errors	Foot Deformities, Congenital	0.570467
Lipid Metabolism, Inborn Errors	Maple Syrup Urine Disease	0.646785
Angina Pectoris	Myocardial Stunning	0.637419
Angina Pectoris	Aortic Valve Stenosis	0.613763
Angina Pectoris	Thoracic Diseases	0.755931
Angina Pectoris	Coronary Disease	0.974088
Angina Pectoris	Coronary Aneurysm	0.663072
Angina Pectoris	Coronary Restenosis	0.806039
Angina Pectoris	Myocardial Infarction	0.685601
Angina Pectoris	Hyperlipoproteinemia Type II	0.678237
Angina Pectoris	Isolated Noncompaction of the Ventricular Myocardium	0.654602
Angina Pectoris	Cardiomyopathy, Hypertrophic	0.501033
Pain	Anemia, Sickle Cell	0.68966
Pain	Osteoarthritis	0.728332
Pain	Osteoarthritis, Knee	0.603962
Pain	Testicular Diseases	0.696235
Pain	Osteolysis	0.526824
Pain	Bone Neoplasms	0.708093
Pain	Opioid-Related Disorders	0.76594
Pain	Burns	0.56352
Pain	Breast Diseases	0.869456
Pain	Arthritis	0.645785
Pain	Foot Deformities	0.527708
Pain	Cartilage Diseases	0.533694
Pain	Leiomyomatosis	0.503902
Vipoma	Gastrinoma	0.883794
Vipoma	Intestinal Polyposis	0.572849
Syncope	Hypotension	0.547958
Syncope	Sick Sinus Syndrome	0.985687
Syncope	Cardiomyopathy, Hypertrophic, Familial	0.592994
Syncope	Long QT Syndrome	0.990177
Syncope	Arrhythmogenic Right Ventricular Dysplasia	0.971353
Syncope	Torsades de Pointes	0.946438
Syncope	Atrial Fibrillation	0.683887
Syncope	Arrhythmias, Cardiac	0.83903
Syncope	Heart Block	0.959356
Syncope	Death, Sudden, Cardiac	0.900983
Syncope	Tachycardia, Ventricular	0.978593
Syncope	Ventricular Fibrillation	0.851043
Syncope	Brugada Syndrome	0.917034
Syncope	Bundle-Branch Block	0.885295
Syncope	Cardiomyopathy, Hypertrophic	0.610155
Lymphoma, T-Cell	Immunologic Deficiency Syndromes	0.536876
Lymphoma, T-Cell	Lymphohistiocytosis, Hemophagocytic	0.51573
Lymphoma, T-Cell	Lymphoproliferative Disorders	0.558501
Lymphoma, T-Cell	Arthritis, Juvenile Rheumatoid	0.602726
Lymphoma, T-Cell	Myelodysplastic Syndromes	0.509173
Lymphoma, T-Cell	Splenomegaly	0.647833
Lymphoma, T-Cell	Pyoderma Gangrenosum	0.551985
Lymphoma, T-Cell	Primary Myelofibrosis	0.539992
Dementia	Alzheimer Disease	0.973312
Dementia	Memory Disorders	0.749656
Dementia	Dementia, Vascular	0.899399
Dementia	Cognition Disorders	0.839475
Dementia	Mood Disorders	0.536926
Dementia	Nerve Degeneration	0.567691
Dementia	Depressive Disorder, Major	0.594454
Dementia	Atrophy	0.781751
Cogan Syndrome	von Hippel-Lindau Disease	0.521155
Cogan Syndrome	Camurati-Engelmann Syndrome	0.591947
Liver Cirrhosis, Alcoholic	Liver Diseases, Alcoholic	0.70263
Hypotension	Respiratory Distress Syndrome, Adult	0.586595
Hypotension	Lung Diseases, Obstructive	0.568918
Hypotension	Hypertension, Pulmonary	0.577889
Hypotension	Long QT Syndrome	0.573818
Hypotension	Arrhythmogenic Right Ventricular Dysplasia	0.552508
Hypotension	Torsades de Pointes	0.585525
Hypotension	Reperfusion Injury	0.550852
Hypotension	Polycythemia	0.541156
Hypotension	Heart Block	0.597134
Hypotension	Myocardial Reperfusion Injury	0.551346
Hypotension	Death, Sudden, Cardiac	0.618236
Hypotension	Tachycardia, Ventricular	0.588276
Hypotension	Acidosis, Lactic	0.587758
Hypotension	Ventricular Fibrillation	0.680175
Hypotension	Brugada Syndrome	0.555771
Hypotension	Anemia	0.507483
Glioblastoma	Neurotoxicity Syndromes	0.522509
Glioblastoma	Sinus Thrombosis, Intracranial	0.559689
Glioblastoma	Infarction, Middle Cerebral Artery	0.550732
Glioblastoma	Vasospasm, Intracranial	0.520497
Glioblastoma	Epilepsy, Complex Partial	0.555565
Glioblastoma	Intracranial Arteriovenous Malformations	0.687438
Glioblastoma	CADASIL	0.539434
Glioblastoma	Supratentorial Neoplasms	0.629364
Glioblastoma	Intracranial Aneurysm	0.512729
Glioblastoma	Epilepsy, Temporal Lobe	0.566534
Glioblastoma	Hemangioma, Cavernous, Central Nervous System	0.535673
Glioblastoma	Leukoencephalitis, Acute Hemorrhagic	0.539706
Basal Ganglia Diseases	Dystonia	0.51299
Basal Ganglia Diseases	Movement Disorders	0.734477
Basal Ganglia Diseases	Parkinson Disease	0.606252
Hypoxia-Ischemia, Brain	Acidosis	0.584074
Hypoxia-Ischemia, Brain	Acidosis, Lactic	0.542602
Laryngeal Diseases	Hoarseness	0.617948
Hodgkin Disease	Hepatomegaly	0.620209
Hodgkin Disease	Pancytopenia	0.651109
Hodgkin Disease	Lymphoma, T-Cell	0.574757
Hodgkin Disease	Lymphoma, B-Cell	0.580219
Hodgkin Disease	Eosinophilia	0.587969
Hodgkin Disease	Precursor Cell Lymphoblastic Leukemia-Lymphoma	0.528047
Hodgkin Disease	Lymphoma, Non-Hodgkin	0.736328
Hodgkin Disease	Leukopenia	0.647788
Hodgkin Disease	Drug Eruptions	0.573344
Hodgkin Disease	Panniculitis, Nodular Nonsuppurative	0.500977
Hodgkin Disease	Hematologic Neoplasms	0.635672
Hodgkin Disease	Exanthema	0.649635
Hodgkin Disease	Cholangitis, Sclerosing	0.5722
Hodgkin Disease	Leukocytosis	0.541481
Hodgkin Disease	Psoriasis	0.545105
Hodgkin Disease	Urticaria	0.508886
Hodgkin Disease	Drug Hypersensitivity	0.763536
Hodgkin Disease	Liver Cirrhosis, Biliary	0.554237
Hodgkin Disease	Neutropenia	0.528838
Hodgkin Disease	Arthritis, Juvenile Rheumatoid	0.539467
Hodgkin Disease	Kidney Neoplasms	0.533051
Hodgkin Disease	Staphylococcal Skin Infections	0.507241
Hodgkin Disease	Myelodysplastic Syndromes	0.562211
Hodgkin Disease	Splenomegaly	0.70427
Hodgkin Disease	Hypereosinophilic Syndrome	0.566259
Hodgkin Disease	Lymphoma, Large B-Cell, Diffuse	0.658182
Hodgkin Disease	HIV Seropositivity	0.566921
Hodgkin Disease	Agranulocytosis	0.628269
Hodgkin Disease	Hematologic Diseases	0.542052
Hodgkin Disease	Primary Myelofibrosis	0.647001
Hodgkin Disease	Anemia, Aplastic	0.601953
Hodgkin Disease	Lymphoma, T-Cell, Cutaneous	0.568164
Hodgkin Disease	Cholestasis	0.531802
Hodgkin Disease	Liver Neoplasms	0.509036
Hodgkin Disease	Thrombocytosis	0.548804
Acromegaly	Metabolic Diseases	0.534041
Acromegaly	Acanthosis Nigricans	0.514776
Acromegaly	Dwarfism, Pituitary	0.522165
Acromegaly	Cushing Syndrome	0.567631
Acromegaly	Puberty, Precocious	0.615059
Acromegaly	Cryptorchidism	0.510115
Hyperlipidemias	Infertility, Female	0.519978
Hyperlipidemias	Hepatitis C, Chronic	0.500645
Hyperlipidemias	Obesity	0.930571
Hyperlipidemias	Metabolic Diseases	0.915116
Hyperlipidemias	Hypercholesterolemia	0.926976
Hyperlipidemias	Glucose Intolerance	0.917449
Hyperlipidemias	Hyperlipoproteinemias	0.943095
Hyperlipidemias	Arteriosclerosis	0.67911
Hyperlipidemias	Diabetes Complications	0.531106
Hyperlipidemias	Endometrial Hyperplasia	0.877495
Hyperlipidemias	Gout	0.899649
Hyperlipidemias	Prader-Willi Syndrome	0.724029
Hyperlipidemias	Hypertrophy, Left Ventricular	0.661168
Hyperlipidemias	Acanthosis Nigricans	0.67086
Hyperlipidemias	Oligospermia	0.51325
Hyperlipidemias	Polycystic Ovary Syndrome	0.507395
Hyperlipidemias	Hypopituitarism	0.565534
Hyperlipidemias	Endometrial Neoplasms	0.898368
Hyperlipidemias	Dwarfism, Pituitary	0.527606
Hyperlipidemias	Liver Diseases, Alcoholic	0.533798
Hyperlipidemias	Uterine Neoplasms	0.673911
Hyperlipidemias	Hyperuricemia	0.794148
Hyperlipidemias	Diabetes Mellitus	0.958687
Hyperlipidemias	Cholelithiasis	0.526195
Hyperlipidemias	Cushing Syndrome	0.727315
Hyperlipidemias	Lipid Metabolism Disorders	0.844791
Hyperlipidemias	Hyperinsulinism	0.941196
Hyperlipidemias	Venous Thromboembolism	0.607162
Hyperlipidemias	Iron Overload	0.53486
Hyperlipidemias	Hyperlipoproteinemia Type II	0.661758
Hyperlipidemias	Hyperlipoproteinemia Type IV	0.916981
Hyperlipidemias	Hypothalamic Diseases	0.800608
Hyperlipidemias	Bardet-Biedl Syndrome	0.858062
Hyperlipidemias	Hypertriglyceridemia	0.951506
Hyperlipidemias	Thyroiditis, Autoimmune	0.565649
Hyperlipidemias	Hyperlipidemia, Familial Combined	0.934206
Hyperlipidemias	Lipomatosis	0.591267
Hyperlipidemias	Hypoalphalipoproteinemias	0.906766
Hyperlipidemias	Dyslipidemias	0.91877
Mucocutaneous Lymph Node Syndrome	Influenza, Human	0.593028
Mucocutaneous Lymph Node Syndrome	Leukopenia	0.567332
Mucocutaneous Lymph Node Syndrome	Neutropenia	0.850718
Mucocutaneous Lymph Node Syndrome	Lymphoma, Large B-Cell, Diffuse	0.523407
Leukemia, Lymphoid	Leukemia, Myeloid, Acute	0.752659
Leukemia, Lymphoid	Hodgkin Disease	0.665164
Leukemia, Lymphoid	Lymphoma, B-Cell	0.524024
Leukemia, Lymphoid	Eosinophilia	0.522682
Leukemia, Lymphoid	Precursor Cell Lymphoblastic Leukemia-Lymphoma	0.580152
Leukemia, Lymphoid	Lymphoma, Non-Hodgkin	0.696733
Leukemia, Lymphoid	Leukopenia	0.550522
Leukemia, Lymphoid	Chediak-Higashi Syndrome	0.513993
Leukemia, Lymphoid	Leukemia, Myeloid	0.784599
Leukemia, Lymphoid	Blood Protein Disorders	0.51058
Leukemia, Lymphoid	Lymphoma	0.734223
Leukemia, Lymphoid	Drug Hypersensitivity	0.53444
Leukemia, Lymphoid	Melanoma	0.517105
Leukemia, Lymphoid	Kidney Neoplasms	0.519674
Leukemia, Lymphoid	Splenomegaly	0.533129
Leukemia, Lymphoid	Sarcoma	0.505551
Leukemia, Lymphoid	Lymphoma, Large B-Cell, Diffuse	0.516801
Leukemia, Lymphoid	Multiple Myeloma	0.525062
Leukemia, Lymphoid	Agranulocytosis	0.508487
Leukemia, Lymphoid	Primary Myelofibrosis	0.610084
Leukemia, Lymphoid	Anemia, Aplastic	0.557633
Leukemia, Lymphoid	Lymphopenia	0.514201
Encephalitis, Herpes Simplex	Glioblastoma	0.500633
Myxoma	Mitral Valve Prolapse	0.611452
Myxoma	Aortic Valve Stenosis	0.598701
Myxoma	Sick Sinus Syndrome	0.502449
Myxoma	Cardiomyopathy, Hypertrophic, Familial	0.678471
Myxoma	Pulmonary Disease, Chronic Obstructive	0.500933
Myxoma	Heart Valve Diseases	0.538603
Myxoma	Arrhythmogenic Right Ventricular Dysplasia	0.552808
Myxoma	Torsades de Pointes	0.512882
Myxoma	Lung Diseases, Interstitial	0.534132
Myxoma	Tachycardia	0.565442
Myxoma	Atrial Fibrillation	0.59582
Myxoma	Arrhythmias, Cardiac	0.515932
Myxoma	Pulmonary Alveolar Proteinosis	0.520142
Myxoma	Heart Block	0.541181
Myxoma	Mesothelioma	0.585901
Myxoma	Wolff-Parkinson-White Syndrome	0.528566
Myxoma	Heart Diseases	0.630492
Myxoma	Pulmonary Embolism	0.654411
Myxoma	Heart Septal Defects, Atrial	0.530978
Myxoma	Death, Sudden, Cardiac	0.507015
Myxoma	Tachycardia, Ventricular	0.518746
Myxoma	Pulmonary Valve Stenosis	0.558266
Myxoma	Pulmonary Fibrosis	0.530693
Myxoma	Idiopathic Pulmonary Fibrosis	0.538812
Myxoma	Pulmonary Blastoma	0.519895
Myxoma	Heart Septal Defects	0.5476
Myxoma	Lymphangioleiomyomatosis	0.534259
Myxoma	Aortic Aneurysm	0.580319
Myxoma	Cardiomyopathy, Hypertrophic	0.702738
Myxoma	Leiomyosarcoma	0.511794
Wilms Tumor	Coloboma	0.553386
Wilms Tumor	Smith-Lemli-Opitz Syndrome	0.716796
Wilms Tumor	Lipid Metabolism, Inborn Errors	0.526208
Wilms Tumor	Nails, Malformed	0.596152
Wilms Tumor	Tooth Abnormalities	0.613931
Wilms Tumor	Chromosome Disorders	0.696395
Wilms Tumor	Craniofacial Dysostosis	0.686261
Wilms Tumor	Dwarfism	0.798046
Wilms Tumor	Nevus	0.539331
Wilms Tumor	Amino Acid Metabolism, Inborn Errors	0.710238
Wilms Tumor	Osteochondrodysplasias	0.524237
Wilms Tumor	Phenylketonurias	0.7825
Wilms Tumor	Limb Deformities, Congenital	0.504922
Wilms Tumor	Klinefelter Syndrome	0.659787
Wilms Tumor	Spasms, Infantile	0.541705
Wilms Tumor	Fragile X Syndrome	0.632718
Wilms Tumor	Ectromelia	0.543126
Wilms Tumor	Congenital Abnormalities	0.826973
Wilms Tumor	Noonan Syndrome	0.607384
Wilms Tumor	Mucopolysaccharidosis IV	0.690348
Wilms Tumor	Fanconi Anemia	0.518566
Wilms Tumor	Chromosome Aberrations	0.723509
Wilms Tumor	Syndactyly	0.645733
Wilms Tumor	Gonadal Dysgenesis	0.533898
Wilms Tumor	Craniosynostoses	0.642477
Wilms Tumor	Carbohydrate Metabolism, Inborn Errors	0.591275
Wilms Tumor	Polydactyly	0.713037
Wilms Tumor	Xeroderma Pigmentosum	0.659086
Wilms Tumor	Hand Deformities, Congenital	0.622528
Wilms Tumor	Congenital Hypothyroidism	0.650644
Wilms Tumor	Folic Acid Deficiency	0.598524
Wilms Tumor	Homocystinuria	0.598609
Wilms Tumor	Abortion, Spontaneous	0.566979
Wilms Tumor	Ectodermal Dysplasia	0.609873
Wilms Tumor	Exostoses, Multiple Hereditary	0.645214
Wilms Tumor	Hypospadias	0.641169
Wilms Tumor	Cryptorchidism	0.749194
Wilms Tumor	Sebaceous Gland Neoplasms	0.617083
Wilms Tumor	Polycystic Kidney Diseases	0.562793
Wilms Tumor	Hernia, Umbilical	0.536946
Wilms Tumor	Gonadal Dysgenesis, 46,XY	0.502714
Wilms Tumor	Pain Insensitivity, Congenital	0.606106
Wilms Tumor	Wolf-Hirschhorn Syndrome	0.626943
Wilms Tumor	Foot Deformities, Congenital	0.570442
Wilms Tumor	Microphthalmos	0.503691
Wilms Tumor	Adenomatous Polyposis Coli	0.52457
Intervertebral Disk Displacement	Intervertebral Disk Degeneration	0.561432
Arthritis, Psoriatic	Synovitis	0.590095
Arthritis, Psoriatic	Osteoarthritis, Knee	0.718056
Arthritis, Psoriatic	Arthritis, Juvenile Rheumatoid	0.555175
Arthritis, Psoriatic	Breast Diseases	0.54032
Galactosemias	Orofaciodigital Syndromes	0.602924
Galactosemias	Phenylketonurias	0.725
Galactosemias	Hypertelorism	0.59723
Galactosemias	Metal Metabolism, Inborn Errors	0.547966
Galactosemias	Carbohydrate Metabolism, Inborn Errors	0.681799
Galactosemias	Hand Deformities, Congenital	0.611754
Galactosemias	Ectodermal Dysplasia	0.608381
Galactosemias	Pierre Robin Syndrome	0.607905
Galactosemias	Foot Deformities, Congenital	0.554614
Galactosemias	Maple Syrup Urine Disease	0.641019
West Nile Fever	Muscle Hypotonia	0.629346
West Nile Fever	Mental Retardation, X-Linked	0.54858
West Nile Fever	Myopathies, Structural, Congenital	0.655305
Central Nervous System Diseases	Neurotoxicity Syndromes	0.621365
Central Nervous System Diseases	Glioblastoma	0.594585
Central Nervous System Diseases	Hydrocephalus	0.622618
Central Nervous System Diseases	Cerebellar Diseases	0.558128
Central Nervous System Diseases	Brain Diseases, Metabolic, Inborn	0.533508
Central Nervous System Diseases	Leukodystrophy, Metachromatic	0.522483
Central Nervous System Diseases	Spasms, Infantile	0.567253
Central Nervous System Diseases	Tuberous Sclerosis	0.51625
Central Nervous System Diseases	Epilepsy	0.66064
Central Nervous System Diseases	Epilepsy, Generalized	0.655944
Central Nervous System Diseases	Movement Disorders	0.544077
Central Nervous System Diseases	Hypoglycemia	0.536414
Central Nervous System Diseases	Substance Withdrawal Syndrome	0.602953
Central Nervous System Diseases	Malformations of Cortical Development	0.511201
Central Nervous System Diseases	Demyelinating Diseases	0.660066
Central Nervous System Diseases	Epilepsies, Myoclonic	0.617808
Granuloma	Splenomegaly	0.513684
Sinus Thrombosis, Intracranial	Intracranial Hemorrhages	0.606139
Sinus Thrombosis, Intracranial	Vasospasm, Intracranial	0.604109
Immunologic Deficiency Syndromes	Candidiasis, Chronic Mucocutaneous	0.863775
Immunologic Deficiency Syndromes	Genetic Diseases, X-Linked	0.500019
Immunologic Deficiency Syndromes	IgA Deficiency	0.681951
Neuroendocrine Tumors	Intestinal Polyps	0.546705
Neuroendocrine Tumors	Inflammatory Bowel Diseases	0.544728
Spinal Dysraphism	Urogenital Abnormalities	0.671128
Spinal Dysraphism	Vesico-Ureteral Reflux	0.915712
Spinal Dysraphism	Spina Bifida Cystica	0.932274
Spinal Dysraphism	Urinary Tract Infections	0.87717
Spinal Dysraphism	Urinary Bladder Neoplasms	0.74614
Spinal Dysraphism	Rectal Fistula	0.517116
Spinal Dysraphism	Female Urogenital Diseases	0.523557
Spinal Dysraphism	Anus, Imperforate	0.721018
Spinal Dysraphism	Urinary Incontinence	0.564697
Spinal Dysraphism	Urologic Diseases	0.831504
Spinal Dysraphism	Carcinoma, Transitional Cell	0.534439
Mouth Neoplasms	Oral Submucous Fibrosis	0.545259
Mouth Neoplasms	Myositis Ossificans	0.506554
Mouth Neoplasms	Tongue Neoplasms	0.50666
Deafness	Coloboma	0.535909
Deafness	Branchio-Oto-Renal Syndrome	0.641554
Deafness	Genetic Diseases, Y-Linked	0.614012
Deafness	Ichthyosis	0.638714
Deafness	Keratoderma, Palmoplantar	0.70951
Deafness	Waardenburg's Syndrome	0.852985
Deafness	Klippel-Feil Syndrome	0.767078
Deafness	Osteosclerosis	0.687653
Deafness	Skin Diseases, Genetic	0.502267
Deafness	Ichthyosiform Erythroderma, Congenital	0.965103
Deafness	Nephritis, Hereditary	0.608181
Deafness	Neurofibromatosis 2	0.554813
Deafness	Retinitis Pigmentosa	0.596181
Nails, Malformed	Macrocephaly	0.727994
Nails, Malformed	Orofaciodigital Syndromes	0.80345
Nails, Malformed	Keratoderma, Palmoplantar	0.56014
Nails, Malformed	Hypopigmentation	0.686518
Nails, Malformed	Hypertelorism	0.830505
Nails, Malformed	Xeroderma Pigmentosum	0.852395
Nails, Malformed	Chromosome Breakage	0.85154
Nails, Malformed	Aniridia	0.539717
Nails, Malformed	Wolf-Hirschhorn Syndrome	0.76578
Nails, Malformed	Foot Deformities, Congenital	0.799192
Bradycardia	Cardiomyopathy, Hypertrophic, Familial	0.500207
Bradycardia	Long QT Syndrome	0.719526
Bradycardia	Arrhythmogenic Right Ventricular Dysplasia	0.691034
Bradycardia	Torsades de Pointes	0.696424
Bradycardia	Heart Block	0.731342
Bradycardia	Death, Sudden, Cardiac	0.698547
Bradycardia	Tachycardia, Ventricular	0.716113
Bradycardia	Cardiomyopathy, Hypertrophic	0.509228
Bradycardia	Myasthenic Syndromes, Congenital	0.509311
Neoplasm Metastasis	Anemia, Sickle Cell	0.5594
Neoplasm Metastasis	Femoral Fractures	0.549864
Neoplasm Metastasis	Opioid-Related Disorders	0.606783
Tooth Abnormalities	Coloboma	0.826382
Tooth Abnormalities	Ellis-Van Creveld Syndrome	0.504194
Tooth Abnormalities	Dental Enamel Hypoplasia	0.646798
Tooth Abnormalities	Cleidocranial Dysplasia	0.805322
Tooth Abnormalities	Lipid Metabolism, Inborn Errors	0.588895
Tooth Abnormalities	Silver-Russell Syndrome	0.637633
Tooth Abnormalities	Nails, Malformed	0.816293
Tooth Abnormalities	Macrocephaly	0.726646
Tooth Abnormalities	Chromosome Disorders	0.83802
Tooth Abnormalities	Craniofacial Dysostosis	0.911513
Tooth Abnormalities	Ichthyosis	0.706536
Tooth Abnormalities	Rubinstein-Taybi Syndrome	0.726077
Tooth Abnormalities	Anodontia	0.684647
Tooth Abnormalities	Pseudopseudohypoparathyroidism	0.541378
Tooth Abnormalities	Orofaciodigital Syndromes	0.841926
Tooth Abnormalities	Musculoskeletal Abnormalities	0.520882
Tooth Abnormalities	Nevus	0.663867
Tooth Abnormalities	Amino Acid Metabolism, Inborn Errors	0.819822
Tooth Abnormalities	Keratoderma, Palmoplantar	0.594812
Tooth Abnormalities	Lissencephaly	0.509113
Tooth Abnormalities	Autistic Disorder	0.528719
Tooth Abnormalities	Mandibulofacial Dysostosis	0.604115
Tooth Abnormalities	Fibromatosis, Gingival	0.861603
Tooth Abnormalities	Piebaldism	0.785619
Tooth Abnormalities	Limb Deformities, Congenital	0.578261
Tooth Abnormalities	Hypopigmentation	0.66718
Tooth Abnormalities	Klinefelter Syndrome	0.806181
Tooth Abnormalities	Spasms, Infantile	0.613159
Tooth Abnormalities	DiGeorge Syndrome	0.511211
Tooth Abnormalities	Hallermann's Syndrome	0.759978
Tooth Abnormalities	Dandy-Walker Syndrome	0.699619
Tooth Abnormalities	Hypertelorism	0.880406
Tooth Abnormalities	Pseudohypoparathyroidism	0.506597
Tooth Abnormalities	Congenital Abnormalities	0.604567
Tooth Abnormalities	Noonan Syndrome	0.647266
Tooth Abnormalities	Synostosis	0.676803
Tooth Abnormalities	Fanconi Anemia	0.505487
Tooth Abnormalities	Chromosome Aberrations	0.857584
Tooth Abnormalities	Syndactyly	0.85116
Tooth Abnormalities	Acrocallosal Syndrome	0.540805
Tooth Abnormalities	Craniosynostoses	0.858504
Tooth Abnormalities	Polydactyly	0.76236
Tooth Abnormalities	Xeroderma Pigmentosum	0.839769
Tooth Abnormalities	Hand Deformities, Congenital	0.889383
Tooth Abnormalities	Darier Disease	0.571107
Tooth Abnormalities	Stereotypic Movement Disorder	0.697462
Tooth Abnormalities	Anophthalmos	0.747642
Tooth Abnormalities	Ectodermal Dysplasia	0.866963
Tooth Abnormalities	Chromosome Breakage	0.841658
Tooth Abnormalities	Cri-du-Chat Syndrome	0.783273
Tooth Abnormalities	Dysostoses	0.611407
Tooth Abnormalities	Exostoses, Multiple Hereditary	0.802335
Tooth Abnormalities	Hypospadias	0.577021
Tooth Abnormalities	Aniridia	0.552285
Tooth Abnormalities	Cryptorchidism	0.668009
Tooth Abnormalities	Sebaceous Gland Neoplasms	0.724211
Tooth Abnormalities	Lipidoses	0.553917
Tooth Abnormalities	Eye Abnormalities	0.600857
Tooth Abnormalities	Rett Syndrome	0.514932
Tooth Abnormalities	Angelman Syndrome	0.650608
Tooth Abnormalities	Gonadal Dysgenesis, 46,XY	0.509117
Tooth Abnormalities	Retinitis Pigmentosa	0.507468
Tooth Abnormalities	Mucolipidoses	0.503102
Tooth Abnormalities	Pain Insensitivity, Congenital	0.702983
Tooth Abnormalities	Wolf-Hirschhorn Syndrome	0.774935
Tooth Abnormalities	Foot Deformities, Congenital	0.83333
Tooth Abnormalities	Hand Deformities	0.544403
Tooth Abnormalities	Amelogenesis Imperfecta	0.539141
Tooth Abnormalities	Microphthalmos	0.649336
Macrocephaly	Orofaciodigital Syndromes	0.798256
Macrocephaly	Fibromatosis, Gingival	0.810971
Macrocephaly	Hypopigmentation	0.551193
Macrocephaly	Dandy-Walker Syndrome	0.545562
Macrocephaly	Hypertelorism	0.724303
Macrocephaly	Xeroderma Pigmentosum	0.809368
Sick Sinus Syndrome	Hypotension	0.576872
Sick Sinus Syndrome	Bradycardia	0.7313
Sick Sinus Syndrome	Cardiomyopathy, Hypertrophic, Familial	0.651601
Sick Sinus Syndrome	Long QT Syndrome	0.980121
Sick Sinus Syndrome	Arrhythmogenic Right Ventricular Dysplasia	0.959018
Sick Sinus Syndrome	Torsades de Pointes	0.934632
Sick Sinus Syndrome	Atrial Fibrillation	0.732183
Sick Sinus Syndrome	Heart Block	0.961804
Sick Sinus Syndrome	Death, Sudden, Cardiac	0.913077
Sick Sinus Syndrome	Tachycardia, Ventricular	0.973254
Sick Sinus Syndrome	Ventricular Fibrillation	0.866258
Sick Sinus Syndrome	Brugada Syndrome	0.926217
Sick Sinus Syndrome	Bundle-Branch Block	0.897959
Sick Sinus Syndrome	Cardiomyopathy, Hypertrophic	0.635643
Uterine Cervical Neoplasms	Intestinal Polyps	0.501017
Uterine Cervical Neoplasms	Neoplasm Metastasis	0.559057
Uterine Cervical Neoplasms	Mucositis	0.597565
Uterine Cervical Neoplasms	Gastrinoma	0.518778
Uterine Cervical Neoplasms	Urinary Bladder Neoplasms	0.607315
Uterine Cervical Neoplasms	Inflammatory Bowel Diseases	0.550186
Lymphoma, B-Cell	Lymphoma, T-Cell	0.727758
Lymphoma, B-Cell	Histiocytoma	0.51468
Lymphoma, B-Cell	Lymphoma, Large B-Cell, Diffuse	0.810507
Lymphoma, B-Cell	Granulomatous Disease, Chronic	0.522692
Lymphoma, B-Cell	Primary Myelofibrosis	0.551077
Hypertension, Pregnancy-Induced	Lecithin Acyltransferase Deficiency	0.772162
Bartter Syndrome	Pseudohypoaldosteronism	0.642992
Tracheoesophageal Fistula	Ciliary Motility Disorders	0.587278
Tracheoesophageal Fistula	Bronchiectasis	0.592982
Tracheoesophageal Fistula	Esophageal Atresia	0.517717
Budd-Chiari Syndrome	Gastrointestinal Stromal Tumors	0.657901
Budd-Chiari Syndrome	Pancreatitis	0.582246
Budd-Chiari Syndrome	Venous Thrombosis	0.52516
Chromosome Disorders	Coloboma	0.763767
Chromosome Disorders	Smith-Lemli-Opitz Syndrome	0.878149
Chromosome Disorders	Blepharophimosis	0.89062
Chromosome Disorders	Cleidocranial Dysplasia	0.641751
Chromosome Disorders	Lipid Metabolism, Inborn Errors	0.750999
Chromosome Disorders	Silver-Russell Syndrome	0.814441
Chromosome Disorders	Nails, Malformed	0.806374
Chromosome Disorders	Macrocephaly	0.865174
Chromosome Disorders	Aicardi Syndrome	0.510416
Chromosome Disorders	Craniofacial Dysostosis	0.898374
Chromosome Disorders	Smith-Magenis Syndrome	0.747712
Chromosome Disorders	Rubinstein-Taybi Syndrome	0.814917
Chromosome Disorders	Anodontia	0.524379
Chromosome Disorders	Orofaciodigital Syndromes	0.828905
Chromosome Disorders	Musculoskeletal Abnormalities	0.566834
Chromosome Disorders	Nevus	0.740074
Chromosome Disorders	Amino Acid Metabolism, Inborn Errors	0.942561
Chromosome Disorders	Lissencephaly	0.623566
Chromosome Disorders	Autistic Disorder	0.623825
Chromosome Disorders	Fibromatosis, Gingival	0.898142
Chromosome Disorders	Limb Deformities, Congenital	0.556009
Chromosome Disorders	Lesch-Nyhan Syndrome	0.639024
Chromosome Disorders	Hypopigmentation	0.691346
Chromosome Disorders	DiGeorge Syndrome	0.543577
Chromosome Disorders	Hallermann's Syndrome	0.855382
Chromosome Disorders	Hypertelorism	0.841913
Chromosome Disorders	Metal Metabolism, Inborn Errors	0.597289
Chromosome Disorders	Noonan Syndrome	0.655094
Chromosome Disorders	Synostosis	0.585223
Chromosome Disorders	Congenital Disorders of Glycosylation	0.595342
Chromosome Disorders	Chromosome Aberrations	0.966804
Chromosome Disorders	Syndactyly	0.884968
Chromosome Disorders	Acrocallosal Syndrome	0.628242
Chromosome Disorders	Craniosynostoses	0.904449
Chromosome Disorders	Carbohydrate Metabolism, Inborn Errors	0.780622
Chromosome Disorders	Polydactyly	0.910174
Chromosome Disorders	Xeroderma Pigmentosum	0.898716
Chromosome Disorders	Hand Deformities, Congenital	0.857796
Chromosome Disorders	Darier Disease	0.528867
Chromosome Disorders	Stereotypic Movement Disorder	0.815405
Chromosome Disorders	Anophthalmos	0.861052
Chromosome Disorders	Chromosome Breakage	0.920472
Chromosome Disorders	Cri-du-Chat Syndrome	0.874653
Chromosome Disorders	Exostoses, Multiple Hereditary	0.858417
Chromosome Disorders	Hypospadias	0.635465
Chromosome Disorders	Aniridia	0.688901
Chromosome Disorders	Sebaceous Gland Neoplasms	0.850913
Chromosome Disorders	Lipidoses	0.590342
Chromosome Disorders	Eye Abnormalities	0.653733
Chromosome Disorders	Rett Syndrome	0.60077
Chromosome Disorders	Pierre Robin Syndrome	0.728041
Chromosome Disorders	Gonadal Dysgenesis, 46,XY	0.589869
Chromosome Disorders	Wolf-Hirschhorn Syndrome	0.901952
Chromosome Disorders	Foot Deformities, Congenital	0.765655
Chromosome Disorders	WAGR Syndrome	0.514359
Eosinophilia	Lymphoma, T-Cell	0.595108
Eosinophilia	Immunologic Deficiency Syndromes	0.503027
Eosinophilia	Lymphoma, B-Cell	0.543489
Eosinophilia	Drug Eruptions	0.526675
Eosinophilia	Hypersensitivity	0.554029
Eosinophilia	Dermatitis	0.518491
Eosinophilia	Exanthema	0.538419
Eosinophilia	Cholangitis, Sclerosing	0.519311
Eosinophilia	Drug Hypersensitivity	0.606096
Eosinophilia	Lymphatic Diseases	0.684541
Eosinophilia	Staphylococcal Skin Infections	0.661577
Eosinophilia	Splenomegaly	0.511629
Eosinophilia	Hypereosinophilic Syndrome	0.773625
Eosinophilia	Lymphoma, Large B-Cell, Diffuse	0.590865
Eosinophilia	Pyoderma Gangrenosum	0.571443
Eosinophilia	Granulomatous Disease, Chronic	0.53004
Eosinophilia	Primary Myelofibrosis	0.535707
Eosinophilia	Xanthomatosis	0.535724
Mycobacterium Infections, Atypical	Granuloma	0.574483
Mycobacterium Infections, Atypical	Aneurysm	0.50301
Mycobacterium Infections, Atypical	Behcet Syndrome	0.53694
Mycobacterium Infections, Atypical	Bronchiectasis	0.529651
Mycobacterium Infections, Atypical	Hemangiosarcoma	0.587023
Mycobacterium Infections, Atypical	Aortic Aneurysm, Thoracic	0.517597
Mycobacterium Infections, Atypical	Histiocytoma	0.533543
Mycobacterium Infections, Atypical	Granulomatous Disease, Chronic	0.540218
Dengue Hemorrhagic Fever	Precursor Cell Lymphoblastic Leukemia-Lymphoma	0.510577
Agammaglobulinemia	Intestinal Polyps	0.5014
Agammaglobulinemia	Vipoma	0.768737
Agammaglobulinemia	Immunologic Deficiency Syndromes	0.738378
Agammaglobulinemia	Carcinoma, Medullary	0.616239
Agammaglobulinemia	Colonic Polyps	0.510513
Agammaglobulinemia	Lymphoproliferative Disorders	0.580509
Agammaglobulinemia	Protein-Losing Enteropathies	0.55021
Agammaglobulinemia	Gastrinoma	0.697748
Agammaglobulinemia	Lymphangiectasis, Intestinal	0.582587
Agammaglobulinemia	Job's Syndrome	0.535714
Agammaglobulinemia	Pyoderma Gangrenosum	0.566048
Agammaglobulinemia	Familial Mediterranean Fever	0.500784
Agammaglobulinemia	Lymphopenia	0.594362
Agammaglobulinemia	Graft vs Host Disease	0.702414
Agammaglobulinemia	Hypergammaglobulinemia	0.516339
Agammaglobulinemia	IgA Deficiency	0.514078
Rhinitis	Ciliary Motility Disorders	0.564363
Rhinitis	Hypogonadism	0.50901
Rhinitis	Respiratory Hypersensitivity	0.73831
Spastic Paraplegia, Hereditary	Coloboma	0.506279
Spastic Paraplegia, Hereditary	Smith-Lemli-Opitz Syndrome	0.502259
Spastic Paraplegia, Hereditary	Nails, Malformed	0.554349
Spastic Paraplegia, Hereditary	Tooth Abnormalities	0.54256
Spastic Paraplegia, Hereditary	Macrocephaly	0.510248
Spastic Paraplegia, Hereditary	Chromosome Disorders	0.643657
Spastic Paraplegia, Hereditary	Diffuse Cerebral Sclerosis of Schilder	0.524012
Spastic Paraplegia, Hereditary	Ichthyosis	0.509858
Spastic Paraplegia, Hereditary	Rubinstein-Taybi Syndrome	0.549388
Spastic Paraplegia, Hereditary	Motor Neuron Disease	0.534838
Spastic Paraplegia, Hereditary	Dwarfism	0.572459
Spastic Paraplegia, Hereditary	Orofaciodigital Syndromes	0.546285
Spastic Paraplegia, Hereditary	Clubfoot	0.631715
Spastic Paraplegia, Hereditary	Amino Acid Metabolism, Inborn Errors	0.607447
Spastic Paraplegia, Hereditary	Hereditary Sensory and Motor Neuropathy	0.523674
Spastic Paraplegia, Hereditary	Leukodystrophy, Metachromatic	0.530329
Spastic Paraplegia, Hereditary	Fibromatosis, Gingival	0.578568
Spastic Paraplegia, Hereditary	Piebaldism	0.513267
Spastic Paraplegia, Hereditary	Phenylketonurias	0.604667
Spastic Paraplegia, Hereditary	Lesch-Nyhan Syndrome	0.508108
Spastic Paraplegia, Hereditary	Klinefelter Syndrome	0.571587
Spastic Paraplegia, Hereditary	Fragile X Syndrome	0.609024
Spastic Paraplegia, Hereditary	Hypertelorism	0.528191
Spastic Paraplegia, Hereditary	Mucopolysaccharidosis IV	0.523967
Spastic Paraplegia, Hereditary	Chromosome Aberrations	0.613872
Spastic Paraplegia, Hereditary	Syndactyly	0.608076
Spastic Paraplegia, Hereditary	Craniosynostoses	0.546528
Spastic Paraplegia, Hereditary	Polydactyly	0.523884
Spastic Paraplegia, Hereditary	Xeroderma Pigmentosum	0.600038
Spastic Paraplegia, Hereditary	Hereditary Sensory and Autonomic Neuropathies	0.52089
Spastic Paraplegia, Hereditary	Hand Deformities, Congenital	0.563348
Spastic Paraplegia, Hereditary	Congenital Hypothyroidism	0.526585
Spastic Paraplegia, Hereditary	Stereotypic Movement Disorder	0.534671
Spastic Paraplegia, Hereditary	Homocystinuria	0.543852
Spastic Paraplegia, Hereditary	Ectodermal Dysplasia	0.522913
Spastic Paraplegia, Hereditary	Chromosome Breakage	0.578742
Spastic Paraplegia, Hereditary	Cri-du-Chat Syndrome	0.538063
Spastic Paraplegia, Hereditary	Exostoses, Multiple Hereditary	0.643938
Spastic Paraplegia, Hereditary	Sebaceous Gland Neoplasms	0.504011
Spastic Paraplegia, Hereditary	Leukodystrophy, Globoid Cell	0.531795
Spastic Paraplegia, Hereditary	Wolf-Hirschhorn Syndrome	0.519126
Spastic Paraplegia, Hereditary	Foot Deformities, Congenital	0.546559
Spastic Paraplegia, Hereditary	Maple Syrup Urine Disease	0.531672
Spastic Paraplegia, Hereditary	Sjogren-Larsson Syndrome	0.636082
Leukemia, Promyelocytic, Acute	Pneumonia	0.526727
Leukemia, Promyelocytic, Acute	Mucocutaneous Lymph Node Syndrome	0.572798
Leukemia, Promyelocytic, Acute	Precursor Cell Lymphoblastic Leukemia-Lymphoma	0.540684
Leukemia, Promyelocytic, Acute	Lymphohistiocytosis, Hemophagocytic	0.507717
Leukemia, Promyelocytic, Acute	Hereditary Autoinflammatory Diseases	0.618709
Leukemia, Promyelocytic, Acute	Influenza, Human	0.538657
Leukemia, Promyelocytic, Acute	Lung Diseases, Interstitial	0.546017
Leukemia, Promyelocytic, Acute	Lymphoma, Non-Hodgkin	0.532938
Leukemia, Promyelocytic, Acute	Panniculitis, Nodular Nonsuppurative	0.555067
Leukemia, Promyelocytic, Acute	Hematologic Neoplasms	0.631034
Leukemia, Promyelocytic, Acute	Leukocytosis	0.684149
Leukemia, Promyelocytic, Acute	Pulmonary Alveolar Proteinosis	0.52259
Leukemia, Promyelocytic, Acute	Mesothelioma	0.599886
Leukemia, Promyelocytic, Acute	Drug Hypersensitivity	0.549073
Leukemia, Promyelocytic, Acute	Dengue	0.615791
Leukemia, Promyelocytic, Acute	Liddle Syndrome	0.656134
Leukemia, Promyelocytic, Acute	Neutropenia	0.644212
Leukemia, Promyelocytic, Acute	Pulmonary Embolism	0.518836
Leukemia, Promyelocytic, Acute	Hypereosinophilic Syndrome	0.505192
Leukemia, Promyelocytic, Acute	Sarcoma	0.522476
Leukemia, Promyelocytic, Acute	Pulmonary Fibrosis	0.510014
Leukemia, Promyelocytic, Acute	Agranulocytosis	0.623808
Leukemia, Promyelocytic, Acute	Idiopathic Pulmonary Fibrosis	0.517484
Leukemia, Promyelocytic, Acute	Lymphangioleiomyomatosis	0.508227
Spondylitis, Ankylosing	Intervertebral Disk Displacement	0.570023
Spondylitis, Ankylosing	Arthritis, Psoriatic	0.508638
Spondylitis, Ankylosing	Aortic Aneurysm, Abdominal	0.636026
Spondylitis, Ankylosing	Osteomalacia	0.530991
Spondylitis, Ankylosing	Sarcoma, Ewing's	0.729194
Spondylitis, Ankylosing	Spondylarthropathies	0.667893
Spondylitis, Ankylosing	Osteolysis	0.611265
Spondylitis, Ankylosing	Fractures, Bone	0.552498
Spondylitis, Ankylosing	Arthritis	0.521494
Ileitis	Intestinal Polyps	0.69269
Ileitis	Colonic Polyps	0.541882
Ileitis	Entamoebiasis	0.646496
Ileitis	Rectal Neoplasms	0.521422
Ileitis	Inflammatory Bowel Diseases	0.662784
Ileitis	Crohn Disease	0.695166
Ileitis	Colorectal Neoplasms	0.526977
Ileitis	Angioedema	0.642822
Asthma	Pneumonia	0.622256
Asthma	Pallister-Hall Syndrome	0.822611
Asthma	Respiration Disorders	0.595366
Asthma	Hypersensitivity	0.799856
Asthma	Asbestosis	0.851873
Asthma	Bronchial Hyperreactivity	0.934145
Asthma	Respiratory Hypersensitivity	0.822967
Asthma	Hypersensitivity, Immediate	0.847723
Asthma	Asthma, Exercise-Induced	0.536025
Asthma	Bronchiolitis Obliterans	0.586839
Diffuse Cerebral Sclerosis of Schilder	Nails, Malformed	0.517425
Diffuse Cerebral Sclerosis of Schilder	Macrocephaly	0.519286
Diffuse Cerebral Sclerosis of Schilder	Chromosome Disorders	0.621369
Diffuse Cerebral Sclerosis of Schilder	Rubinstein-Taybi Syndrome	0.526639
Diffuse Cerebral Sclerosis of Schilder	Orofaciodigital Syndromes	0.529072
Diffuse Cerebral Sclerosis of Schilder	Amino Acid Metabolism, Inborn Errors	0.679465
Diffuse Cerebral Sclerosis of Schilder	Lissencephaly	0.539665
Diffuse Cerebral Sclerosis of Schilder	Phenylketonurias	0.557845
Diffuse Cerebral Sclerosis of Schilder	Hypopigmentation	0.513526
Diffuse Cerebral Sclerosis of Schilder	Klinefelter Syndrome	0.537002
Diffuse Cerebral Sclerosis of Schilder	Hypertelorism	0.518812
Diffuse Cerebral Sclerosis of Schilder	Polydactyly	0.561745
Diffuse Cerebral Sclerosis of Schilder	Xeroderma Pigmentosum	0.601261
Diffuse Cerebral Sclerosis of Schilder	Hand Deformities, Congenital	0.542145
Diffuse Cerebral Sclerosis of Schilder	Hereditary Central Nervous System Demyelinating Diseases	0.522622
Diffuse Cerebral Sclerosis of Schilder	Ectodermal Dysplasia	0.536568
Diffuse Cerebral Sclerosis of Schilder	Chromosome Breakage	0.516353
Diffuse Cerebral Sclerosis of Schilder	Exostoses, Multiple Hereditary	0.572424
Breast Neoplasms, Male	Port-Wine Stain	0.511419
Breast Neoplasms, Male	Cafe-au-Lait Spots	0.627138
Breast Neoplasms, Male	Fibrous Dysplasia, Polyostotic	0.63467
Breast Neoplasms, Male	Colorectal Neoplasms, Hereditary Nonpolyposis	0.599539
Breast Neoplasms, Male	Neurofibromatosis 1	0.568755
Leprosy	Osteopetrosis	0.555498
Leprosy	Cranial Nerve Diseases	0.545581
Leprosy	Blindness	0.555072
Leprosy	Uveitis	0.547497
Leprosy	Sarcoidosis	0.500099
Multiple Sclerosis	Multiple Sclerosis, Relapsing-Remitting	0.712631
Multiple Sclerosis	Central Nervous System Diseases	0.527473
Multiple Sclerosis	Multiple Sclerosis, Chronic Progressive	0.733602
Multiple Sclerosis	Addison Disease	0.530005
Multiple Sclerosis	Muscle Spasticity	0.50089
Wolfram Syndrome	Deafness	0.518473
Wolfram Syndrome	Retinitis Pigmentosa	0.678107
Wolfram Syndrome	Hearing Loss, Sensorineural	0.644226
Anemia, Sickle Cell	Opioid-Related Disorders	0.561613
Anemia, Sickle Cell	Breast Diseases	0.665286
Craniofacial Dysostosis	Smith-Lemli-Opitz Syndrome	0.813079
Craniofacial Dysostosis	Nails, Malformed	0.856321
Craniofacial Dysostosis	Rubinstein-Taybi Syndrome	0.766897
Craniofacial Dysostosis	Orofaciodigital Syndromes	0.905371
Craniofacial Dysostosis	Lissencephaly	0.51354
Craniofacial Dysostosis	Fibromatosis, Gingival	0.90061
Craniofacial Dysostosis	Limb Deformities, Congenital	0.533216
Craniofacial Dysostosis	Hypertelorism	0.907174
Craniofacial Dysostosis	Noonan Syndrome	0.656251
Craniofacial Dysostosis	Synostosis	0.719665
Craniofacial Dysostosis	Syndactyly	0.903609
Craniofacial Dysostosis	Craniosynostoses	0.884326
Craniofacial Dysostosis	Polydactyly	0.831693
Craniofacial Dysostosis	Hand Deformities, Congenital	0.912122
Craniofacial Dysostosis	Chromosome Breakage	0.895601
Craniofacial Dysostosis	Cri-du-Chat Syndrome	0.797924
Craniofacial Dysostosis	Hypospadias	0.644442
Craniofacial Dysostosis	Eye Abnormalities	0.669
Craniofacial Dysostosis	Chondrodysplasia Punctata	0.549008
Craniofacial Dysostosis	Gonadal Dysgenesis, 46,XY	0.552476
Craniofacial Dysostosis	Foot Deformities, Congenital	0.838922
Colitis, Ulcerative	Intestinal Polyps	0.532152
Colitis, Ulcerative	Vipoma	0.699751
Colitis, Ulcerative	Agammaglobulinemia	0.598461
Colitis, Ulcerative	Exocrine Pancreatic Insufficiency	0.666924
Colitis, Ulcerative	Enterocolitis	0.620822
Colitis, Ulcerative	Gram-Negative Bacterial Infections	0.680062
Colitis, Ulcerative	Carcinoma, Medullary	0.599244
Colitis, Ulcerative	Colonic Polyps	0.570596
Colitis, Ulcerative	Gastrinoma	0.678023
Colitis, Ulcerative	Erectile Dysfunction	0.51244
Colitis, Ulcerative	AIDS-Related Opportunistic Infections	0.695523
Colitis, Ulcerative	Entamoebiasis	0.673571
Colitis, Ulcerative	Bacterial Infections	0.522682
Colitis, Ulcerative	Salmonella Infections, Animal	0.688027
Colitis, Ulcerative	Infertility	0.574836
Colitis, Ulcerative	Intestinal Diseases	0.666186
Colitis, Ulcerative	HIV Seropositivity	0.529314
Colitis, Ulcerative	Inflammatory Bowel Diseases	0.788582
Colitis, Ulcerative	Crohn Disease	0.887839
Colitis, Ulcerative	Communicable Diseases	0.507226
Colitis, Ulcerative	Celiac Disease	0.702818
Colitis, Ulcerative	Alopecia Areata	0.634329
Colitis, Ulcerative	Graft vs Host Disease	0.579612
Aortic Aneurysm, Abdominal	Lipomatosis	0.503995
Exocrine Pancreatic Insufficiency	Intestinal Polyps	0.675802
Exocrine Pancreatic Insufficiency	Thyroid Neoplasms	0.597381
Exocrine Pancreatic Insufficiency	Anemia, Iron-Deficiency	0.536775
Exocrine Pancreatic Insufficiency	Celiac Disease	0.856154
Exocrine Pancreatic Insufficiency	Graft vs Host Disease	0.707341
Premature Birth	Ductus Arteriosus, Patent	0.517174
Premature Birth	Bronchopulmonary Dysplasia	0.793081
Premature Birth	Hip Dislocation, Congenital	0.593131
Premature Birth	Hernia, Umbilical	0.83326
Thrombocythemia, Essential	Bernard-Soulier Syndrome	0.549003
Thrombocythemia, Essential	Coronary Restenosis	0.547656
Thrombocythemia, Essential	Thrombocytopenia	0.564972
Thrombocythemia, Essential	Thrombocytosis	0.618397
Microcephaly	Coloboma	0.777818
Microcephaly	Marfan Syndrome	0.685878
Microcephaly	Dental Enamel Hypoplasia	0.525209
Microcephaly	Cleidocranial Dysplasia	0.664537
Microcephaly	Lipid Metabolism, Inborn Errors	0.696865
Microcephaly	Silver-Russell Syndrome	0.779878
Microcephaly	Wilms Tumor	0.728002
Microcephaly	Nails, Malformed	0.839976
Microcephaly	Tooth Abnormalities	0.844628
Microcephaly	Macrocephaly	0.892118
Microcephaly	Chromosome Disorders	0.965221
Microcephaly	Spastic Paraplegia, Hereditary	0.606509
Microcephaly	Diffuse Cerebral Sclerosis of Schilder	0.612785
Microcephaly	Craniofacial Dysostosis	0.925011
Microcephaly	Ichthyosis	0.635057
Microcephaly	Smith-Magenis Syndrome	0.759978
Microcephaly	Hydrocephalus	0.572769
Microcephaly	Rubinstein-Taybi Syndrome	0.83428
Microcephaly	Dwarfism	0.940785
Microcephaly	Anodontia	0.520722
Microcephaly	Pseudopseudohypoparathyroidism	0.620988
Microcephaly	Orofaciodigital Syndromes	0.863708
Microcephaly	Coffin-Lowry Syndrome	0.506377
Microcephaly	Musculoskeletal Abnormalities	0.56683
Microcephaly	Brain Diseases, Metabolic, Inborn	0.701162
Microcephaly	Nevus	0.778686
Microcephaly	Abnormalities, Multiple	0.978853
Microcephaly	Amino Acid Metabolism, Inborn Errors	0.967066
Microcephaly	Pyruvate Carboxylase Deficiency Disease	0.65812
Microcephaly	Mental Retardation	0.983096
Microcephaly	Leukodystrophy, Metachromatic	0.62476
Microcephaly	Neurocutaneous Syndromes	0.626217
Microcephaly	Lissencephaly	0.58006
Microcephaly	Autistic Disorder	0.541649
Microcephaly	Fibromatosis, Gingival	0.937276
Microcephaly	Osteochondrodysplasias	0.646243
Microcephaly	Piebaldism	0.846214
Microcephaly	Phenylketonurias	0.974757
Microcephaly	Growth Disorders	0.768217
Microcephaly	Limb Deformities, Congenital	0.547276
Microcephaly	Lesch-Nyhan Syndrome	0.644208
Microcephaly	De Lange Syndrome	0.883006
Microcephaly	Hypopigmentation	0.707399
Microcephaly	Klinefelter Syndrome	0.905274
Microcephaly	Spasms, Infantile	0.776737
Microcephaly	Tuberous Sclerosis	0.817487
Microcephaly	Hallermann's Syndrome	0.902019
Microcephaly	Dandy-Walker Syndrome	0.673215
Microcephaly	Down Syndrome	0.848082
Microcephaly	Hypertelorism	0.851148
Microcephaly	Retinoblastoma	0.538639
Microcephaly	Hair Diseases	0.611335
Microcephaly	Metal Metabolism, Inborn Errors	0.621194
Microcephaly	Pseudohypoparathyroidism	0.577054
Microcephaly	Congenital Abnormalities	0.66213
Microcephaly	Basal Cell Nevus Syndrome	0.586021
Microcephaly	Noonan Syndrome	0.662431
Microcephaly	Synostosis	0.588497
Microcephaly	Skin Abnormalities	0.904462
Microcephaly	Metabolism, Inborn Errors	0.914369
Microcephaly	Congenital Disorders of Glycosylation	0.510303
Microcephaly	Mucopolysaccharidosis IV	0.849707
Microcephaly	Fanconi Anemia	0.551902
Microcephaly	Chromosome Aberrations	0.993475
Microcephaly	Hypobetalipoproteinemias	0.603651
Microcephaly	Syndactyly	0.907776
Microcephaly	Chondrodysplasia Punctata, Rhizomelic	0.630236
Microcephaly	Acrocallosal Syndrome	0.573919
Microcephaly	Craniosynostoses	0.900289
Microcephaly	Ichthyosis, X-Linked	0.512528
Microcephaly	Carbohydrate Metabolism, Inborn Errors	0.8019
Microcephaly	Polydactyly	0.889254
Microcephaly	Xeroderma Pigmentosum	0.926552
Microcephaly	Hand Deformities, Congenital	0.872956
Microcephaly	Darier Disease	0.562045
Microcephaly	Congenital Hypothyroidism	0.806525
Microcephaly	Stereotypic Movement Disorder	0.830957
Microcephaly	Homocystinuria	0.825348
Microcephaly	Ectodermal Dysplasia	0.827292
Microcephaly	Chromosome Breakage	0.961531
Microcephaly	Cri-du-Chat Syndrome	0.857707
Microcephaly	Choanal Atresia	0.689072
Microcephaly	Exostoses, Multiple Hereditary	0.875325
Microcephaly	Cutis Laxa	0.574893
Microcephaly	Hypospadias	0.653224
Microcephaly	Aniridia	0.632186
Microcephaly	Cryptorchidism	0.746392
Microcephaly	Sebaceous Gland Neoplasms	0.889659
Microcephaly	Lipidoses	0.577601
Microcephaly	Eye Abnormalities	0.646031
Microcephaly	Rett Syndrome	0.562464
Microcephaly	Acrocephalosyndactylia	0.772857
Microcephaly	Pierre Robin Syndrome	0.733725
Microcephaly	Angelman Syndrome	0.750699
Microcephaly	Mucolipidoses	0.581961
Microcephaly	Developmental Disabilities	0.674214
Microcephaly	Pain Insensitivity, Congenital	0.818675
Microcephaly	Wolf-Hirschhorn Syndrome	0.904739
Microcephaly	Foot Deformities, Congenital	0.769386
Microcephaly	WAGR Syndrome	0.505882
Microcephaly	Maple Syrup Urine Disease	0.879136
Microcephaly	Microphthalmos	0.713605
Microcephaly	Sjogren-Larsson Syndrome	0.692729
Microcephaly	Adenomatous Polyposis Coli	0.62451
Brain Injuries	Hypoxia-Ischemia, Brain	0.506291
Brain Injuries	Craniocerebral Trauma	0.82421
Precursor Cell Lymphoblastic Leukemia-Lymphoma	Hepatomegaly	0.508614
Precursor Cell Lymphoblastic Leukemia-Lymphoma	Pancytopenia	0.532336
Precursor Cell Lymphoblastic Leukemia-Lymphoma	Lymphoma, B-Cell	0.554744
Precursor Cell Lymphoblastic Leukemia-Lymphoma	Neoplasms, Germ Cell and Embryonal	0.5456
Precursor Cell Lymphoblastic Leukemia-Lymphoma	Panniculitis, Nodular Nonsuppurative	0.561797
Precursor Cell Lymphoblastic Leukemia-Lymphoma	Arthritis, Juvenile Rheumatoid	0.523399
Precursor Cell Lymphoblastic Leukemia-Lymphoma	Leukemia, Myelogenous, Chronic, BCR-ABL Positive	0.525115
Precursor Cell Lymphoblastic Leukemia-Lymphoma	Venous Thrombosis	0.542773
Precursor Cell Lymphoblastic Leukemia-Lymphoma	Sarcoma	0.51033
Precursor Cell Lymphoblastic Leukemia-Lymphoma	Lymphoma, Large B-Cell, Diffuse	0.532527
Epilepsy, Rolandic	Autistic Disorder	0.55487
Epilepsy, Rolandic	Epilepsy, Temporal Lobe	0.509512
Epilepsy, Rolandic	Malformations of Cortical Development	0.610035
Fibrous Dysplasia, Polyostotic	Cafe-au-Lait Spots	0.978085
Fibrous Dysplasia, Polyostotic	Hypopigmentation	0.56247
Fibrous Dysplasia, Polyostotic	Noonan Syndrome	0.509778
Fibrous Dysplasia, Polyostotic	Colorectal Neoplasms, Hereditary Nonpolyposis	0.971549
HIV Infections	Intestinal Polyps	0.583278
HIV Infections	Vipoma	0.667121
HIV Infections	Lymphoma, T-Cell	0.581223
HIV Infections	Uterine Cervical Neoplasms	0.526124
HIV Infections	Agammaglobulinemia	0.68292
HIV Infections	Colitis, Ulcerative	0.593808
HIV Infections	Exocrine Pancreatic Insufficiency	0.737715
HIV Infections	Thyroid Neoplasms	0.523782
HIV Infections	Enterocolitis	0.602795
HIV Infections	Sarcoma, Kaposi	0.51796
HIV Infections	Intestinal Neoplasms	0.633298
HIV Infections	Measles	0.568707
HIV Infections	Gram-Negative Bacterial Infections	0.701023
HIV Infections	Lymphoma, Non-Hodgkin	0.627121
HIV Infections	Carcinoma, Medullary	0.626485
HIV Infections	Colonic Polyps	0.569397
HIV Infections	Gastrointestinal Neoplasms	0.621769
HIV Infections	Carcinoma, Non-Small-Cell Lung	0.619369
HIV Infections	Acquired Immunodeficiency Syndrome	0.883855
HIV Infections	Gastrinoma	0.637616
HIV Infections	Carcinoma	0.624392
HIV Infections	Lymphoma	0.518765
HIV Infections	Anemia, Iron-Deficiency	0.604811
HIV Infections	Adenocarcinoma	0.674131
HIV Infections	AIDS-Related Opportunistic Infections	0.775434
HIV Infections	Entamoebiasis	0.67415
HIV Infections	Leukemia, Myelogenous, Chronic, BCR-ABL Positive	0.55984
HIV Infections	Kidney Neoplasms	0.555495
HIV Infections	Bacterial Infections	0.639554
HIV Infections	Infection	0.559795
HIV Infections	Salmonella Infections, Animal	0.747963
HIV Infections	Carcinoma, Renal Cell	0.614135
HIV Infections	Intestinal Diseases	0.583675
HIV Infections	Lymphoma, Large B-Cell, Diffuse	0.50051
HIV Infections	HIV Seropositivity	0.836684
HIV Infections	Colitis	0.727595
HIV Infections	Rectal Neoplasms	0.698716
HIV Infections	Inflammatory Bowel Diseases	0.769884
HIV Infections	Schistosomiasis mansoni	0.505272
HIV Infections	Malnutrition	0.540735
HIV Infections	Tuberculosis	0.524753
HIV Infections	Crohn Disease	0.754711
HIV Infections	Communicable Diseases	0.631836
HIV Infections	Pancreatic Neoplasms	0.531411
HIV Infections	Celiac Disease	0.732275
HIV Infections	Colorectal Neoplasms	0.746624
HIV Infections	Collagen Diseases	0.587483
HIV Infections	Colonic Neoplasms	0.661047
HIV Infections	Malabsorption Syndromes	0.647388
HIV Infections	Graft vs Host Disease	0.835855
HIV Infections	Polyendocrinopathies, Autoimmune	0.51794
Cell Transformation, Neoplastic	Bloom Syndrome	0.618179
Cell Transformation, Neoplastic	Werner Syndrome	0.598112
Cell Transformation, Neoplastic	Precancerous Conditions	0.502105
Cell Transformation, Neoplastic	Li-Fraumeni Syndrome	0.524024
Kidney Failure, Chronic	Hypertension, Pregnancy-Induced	0.770181
Kidney Failure, Chronic	Nephrotic Syndrome	0.867491
Kidney Failure, Chronic	Hypercholesterolemia	0.526626
Kidney Failure, Chronic	Denys-Drash Syndrome	0.790601
Kidney Failure, Chronic	Hypertrophy, Left Ventricular	0.5079
Kidney Failure, Chronic	Kidney Diseases, Cystic	0.505047
Kidney Failure, Chronic	Fibrosis	0.697225
Kidney Failure, Chronic	Anemia, Macrocytic	0.758819
Kidney Failure, Chronic	Diabetes Mellitus, Type 1	0.523458
Kidney Failure, Chronic	Diabetic Angiopathies	0.539849
Kidney Failure, Chronic	Proteinuria	0.861198
Kidney Failure, Chronic	Nephritis, Hereditary	0.5742
Kidney Failure, Chronic	Frasier Syndrome	0.588875
Kidney Failure, Chronic	Glomerulosclerosis, Focal Segmental	0.874438
Kidney Failure, Chronic	Pre-Eclampsia	0.697896
Kidney Failure, Chronic	Renal Insufficiency	0.895418
Kidney Failure, Chronic	Lupus Erythematosus, Systemic	0.687195
Kidney Failure, Chronic	Amyloidosis	0.758663
Ichthyosis	Nails, Malformed	0.718165
Ichthyosis	Macrocephaly	0.52137
Ichthyosis	Rubinstein-Taybi Syndrome	0.570263
Ichthyosis	Orofaciodigital Syndromes	0.679013
Ichthyosis	Nevus	0.563001
Ichthyosis	Amino Acid Metabolism, Inborn Errors	0.622673
Ichthyosis	Keratoderma, Palmoplantar	0.74511
Ichthyosis	Fibromatosis, Gingival	0.682023
Ichthyosis	Hypertelorism	0.731936
Ichthyosis	Skin Diseases, Genetic	0.548146
Ichthyosis	Synostosis	0.537347
Ichthyosis	Craniosynostoses	0.572006
Ichthyosis	Ichthyosiform Erythroderma, Congenital	0.687181
Ichthyosis	Carbohydrate Metabolism, Inborn Errors	0.501311
Ichthyosis	Hand Deformities, Congenital	0.745976
Ichthyosis	Chromosome Breakage	0.600449
Ichthyosis	Cri-du-Chat Syndrome	0.508407
Ichthyosis	Exostoses, Multiple Hereditary	0.579155
Ichthyosis	Retinitis Pigmentosa	0.579499
Ichthyosis	Foot Deformities, Congenital	0.696112
Ichthyosis	Maple Syrup Urine Disease	0.514599
Ichthyosis	Sjogren-Larsson Syndrome	0.623836
Ichthyosis	Hypotrichosis	0.786833
Bone Diseases	Pain	0.609948
Bone Diseases	Spondylitis, Ankylosing	0.569558
Bone Diseases	Anemia, Sickle Cell	0.556573
Bone Diseases	Soft Tissue Neoplasms	0.519945
Bone Diseases	Neurilemmoma	0.515776
Bone Diseases	Osteoarthritis, Hip	0.55046
Bone Diseases	Osteoarthritis	0.656678
Bone Diseases	Bone Resorption	0.503319
Bone Diseases	Femoral Fractures	0.511778
Bone Diseases	Sarcoma, Ewing's	0.56218
Bone Diseases	Osteosclerosis	0.57438
Bone Diseases	Osteonecrosis	0.532198
Bone Diseases	Testicular Diseases	0.551278
Bone Diseases	Osteolysis	0.682388
Bone Diseases	Bone Neoplasms	0.55154
Bone Diseases	Arthritis, Rheumatoid	0.647574
Bone Diseases	Opioid-Related Disorders	0.513433
Bone Diseases	Fractures, Bone	0.607361
Bone Diseases	Arthritis	0.646043
Bone Diseases	Joint Diseases	0.643255
Bone Diseases	Femur Head Necrosis	0.531622
Bone Diseases	Cartilage Diseases	0.556037
Bone Diseases	Pain Insensitivity, Congenital	0.503572
Bone Diseases	Osteoporosis	0.5177
Bone Diseases	Osteitis Deformans	0.656405
Urogenital Abnormalities	Spina Bifida Cystica	0.650237
Urogenital Abnormalities	Female Urogenital Diseases	0.535087
Cardiomyopathy, Hypertrophic, Familial	Arrhythmogenic Right Ventricular Dysplasia	0.634202
Connective Tissue Diseases	Arthritis, Juvenile Rheumatoid	0.517471
Aneurysm	Hemorrhage	0.593897
Aneurysm	Aortic Aneurysm, Thoracic	0.589681
Aneurysm	Aortic Aneurysm	0.501477
Behcet Syndrome	Granuloma	0.530318
Behcet Syndrome	Aneurysm	0.687009
Behcet Syndrome	Hemorrhage	0.581304
Behcet Syndrome	Bronchiectasis	0.612972
Behcet Syndrome	Aortic Aneurysm, Thoracic	0.533683
Behcet Syndrome	Respiratory System Abnormalities	0.504867
Infertility, Female	Metabolic Diseases	0.5658
Infertility, Female	Pituitary ACTH Hypersecretion	0.567917
Infertility, Female	Hyperlipoproteinemias	0.503698
Infertility, Female	Endometrial Hyperplasia	0.616242
Infertility, Female	Diabetes Mellitus	0.530377
Infertility, Female	Puberty, Precocious	0.530261
Infertility, Female	Dyslipidemias	0.51344
Glioma	Glioblastoma	0.834058
Glioma	Central Nervous System Diseases	0.586092
Glioma	Cerebral Hemorrhage	0.600731
Glioma	Intracranial Arteriovenous Malformations	0.611733
Glioma	Brain Ischemia	0.69809
Glioma	Epilepsy	0.530031
Glioma	Cerebral Infarction	0.517251
Glioma	Supratentorial Neoplasms	0.539644
Glioma	Epilepsy, Temporal Lobe	0.547901
Glioma	Melanoma	0.548002
Glioma	Neuronal Ceroid-Lipofuscinoses	0.536799
Glioma	Epilepsy, Generalized	0.512757
Glioma	Brain Neoplasms	0.813162
Glioma	Epilepsies, Partial	0.615116
Glioma	Ischemic Attack, Transient	0.604062
Glioma	Astrocytoma	0.728133
Glioma	Leukoencephalopathy, Progressive Multifocal	0.52889
Glioma	Meningioma	0.605181
Fanconi Syndrome	Nephrotic Syndrome	0.895261
Fanconi Syndrome	Glomerulosclerosis, Focal Segmental	0.900077
Mucositis	Graft vs Host Disease	0.698629
Pseudohypoaldosteronism	Dent Disease	0.728181
Creutzfeldt-Jakob Syndrome	Myoclonic Epilepsies, Progressive	0.553867
Creutzfeldt-Jakob Syndrome	Olivopontocerebellar Atrophies	0.547245
Creutzfeldt-Jakob Syndrome	Lipidoses	0.533167
Creutzfeldt-Jakob Syndrome	Epilepsies, Myoclonic	0.734471
Gangliosidosis, GM1	Anemia, Diamond-Blackfan	0.580164
Gangliosidosis, GM1	Dystonia	0.703964
Myasthenia Gravis	Cranial Nerve Diseases	0.594343
Myasthenia Gravis	Ophthalmoplegia	0.618786
Myasthenia Gravis	Demyelinating Diseases	0.509459
Hydrocephalus	Tooth Abnormalities	0.52131
Hydrocephalus	Macrocephaly	0.514443
Hydrocephalus	Chromosome Disorders	0.596622
Hydrocephalus	Diffuse Cerebral Sclerosis of Schilder	0.545718
Hydrocephalus	Craniofacial Dysostosis	0.565657
Hydrocephalus	Rubinstein-Taybi Syndrome	0.534904
Hydrocephalus	Dwarfism	0.550905
Hydrocephalus	Orofaciodigital Syndromes	0.519373
Hydrocephalus	Brain Diseases, Metabolic, Inborn	0.544534
Hydrocephalus	Nevus	0.529978
Hydrocephalus	Amino Acid Metabolism, Inborn Errors	0.598873
Hydrocephalus	Leukodystrophy, Metachromatic	0.530141
Hydrocephalus	Fibromatosis, Gingival	0.516803
Hydrocephalus	Piebaldism	0.511973
Hydrocephalus	Klinefelter Syndrome	0.570695
Hydrocephalus	Spasms, Infantile	0.55821
Hydrocephalus	Fragile X Syndrome	0.566287
Hydrocephalus	Tuberous Sclerosis	0.577008
Hydrocephalus	Encephalocele	0.534556
Hydrocephalus	Chromosome Aberrations	0.564446
Hydrocephalus	Syndactyly	0.555984
Hydrocephalus	Craniosynostoses	0.60147
Hydrocephalus	Polydactyly	0.579591
Hydrocephalus	Xeroderma Pigmentosum	0.5338
Hydrocephalus	Hand Deformities, Congenital	0.527597
Hydrocephalus	Stereotypic Movement Disorder	0.500581
Hydrocephalus	Ectodermal Dysplasia	0.510521
Hydrocephalus	Chromosome Breakage	0.511004
Hydrocephalus	Cri-du-Chat Syndrome	0.52959
Hydrocephalus	Prolactinoma	0.554927
Hydrocephalus	Exostoses, Multiple Hereditary	0.527261
Hydrocephalus	Hypospadias	0.525028
Hydrocephalus	Angelman Syndrome	0.543886
Hydrocephalus	Foot Deformities, Congenital	0.502914
Rubinstein-Taybi Syndrome	Coloboma	0.638494
Rubinstein-Taybi Syndrome	Blepharophimosis	0.765626
Rubinstein-Taybi Syndrome	Cleidocranial Dysplasia	0.576684
Rubinstein-Taybi Syndrome	Silver-Russell Syndrome	0.614798
Rubinstein-Taybi Syndrome	Nails, Malformed	0.714257
Rubinstein-Taybi Syndrome	Macrocephaly	0.756008
Rubinstein-Taybi Syndrome	Smith-Magenis Syndrome	0.642895
Rubinstein-Taybi Syndrome	Orofaciodigital Syndromes	0.724931
Rubinstein-Taybi Syndrome	Pyruvate Carboxylase Deficiency Disease	0.526021
Rubinstein-Taybi Syndrome	Fibromatosis, Gingival	0.780525
Rubinstein-Taybi Syndrome	Hypopigmentation	0.552765
Rubinstein-Taybi Syndrome	Hallermann's Syndrome	0.780362
Rubinstein-Taybi Syndrome	Dandy-Walker Syndrome	0.548356
Rubinstein-Taybi Syndrome	Hypertelorism	0.729109
Rubinstein-Taybi Syndrome	Noonan Syndrome	0.559032
Rubinstein-Taybi Syndrome	Mucopolysaccharidosis II	0.736709
Rubinstein-Taybi Syndrome	Syndactyly	0.786532
Rubinstein-Taybi Syndrome	Craniosynostoses	0.769816
Rubinstein-Taybi Syndrome	Polydactyly	0.755958
Rubinstein-Taybi Syndrome	Xeroderma Pigmentosum	0.813549
Rubinstein-Taybi Syndrome	Hand Deformities, Congenital	0.74445
Rubinstein-Taybi Syndrome	Stereotypic Movement Disorder	0.704813
Rubinstein-Taybi Syndrome	Anophthalmos	0.749781
Rubinstein-Taybi Syndrome	Chromosome Breakage	0.819144
Rubinstein-Taybi Syndrome	Cri-du-Chat Syndrome	0.805176
Rubinstein-Taybi Syndrome	Dysostoses	0.57771
Rubinstein-Taybi Syndrome	Hypospadias	0.604514
Rubinstein-Taybi Syndrome	Aniridia	0.524769
Rubinstein-Taybi Syndrome	Lipidoses	0.529084
Rubinstein-Taybi Syndrome	Eye Abnormalities	0.524395
Rubinstein-Taybi Syndrome	Mucopolysaccharidosis III	0.666668
Rubinstein-Taybi Syndrome	Wolf-Hirschhorn Syndrome	0.718374
Rubinstein-Taybi Syndrome	Foot Deformities, Congenital	0.644186
Rubinstein-Taybi Syndrome	Maple Syrup Urine Disease	0.720408
Motor Neuron Disease	Hereditary Sensory and Motor Neuropathy	0.584199
Motor Neuron Disease	Muscular Dystrophy, Facioscapulohumeral	0.577946
Motor Neuron Disease	Myositis, Inclusion Body	0.551142
Motor Neuron Disease	Bulbo-Spinal Atrophy, X-Linked	0.596902
Night Blindness	Leber Congenital Amaurosis	0.861592
Night Blindness	Color Vision Defects	0.816022
Night Blindness	Albinism, Ocular	0.599138
Night Blindness	Hermanski-Pudlak Syndrome	0.501558
Soft Tissue Neoplasms	Legg-Perthes Disease	0.54307
Soft Tissue Neoplasms	Arthritis, Psoriatic	0.617911
Soft Tissue Neoplasms	Synovitis	0.503699
Soft Tissue Neoplasms	Osteonecrosis	0.58062
Soft Tissue Neoplasms	Osteolysis	0.677856
Soft Tissue Neoplasms	Fractures, Bone	0.538399
Soft Tissue Neoplasms	Breast Diseases	0.50949
Soft Tissue Neoplasms	Femur Head Necrosis	0.642095
Pulmonary Disease, Chronic Obstructive	Respiratory Distress Syndrome, Adult	0.563212
Pulmonary Disease, Chronic Obstructive	Lung Diseases, Obstructive	0.814914
Pulmonary Disease, Chronic Obstructive	Pneumonia	0.534449
Pulmonary Disease, Chronic Obstructive	Lung Diseases, Interstitial	0.856005
Pulmonary Disease, Chronic Obstructive	Heart Failure	0.500918
Pulmonary Disease, Chronic Obstructive	Pulmonary Emphysema	0.911327
Pulmonary Disease, Chronic Obstructive	Pulmonary Alveolar Proteinosis	0.860354
Pulmonary Disease, Chronic Obstructive	Mesothelioma	0.710267
Pulmonary Disease, Chronic Obstructive	Asbestosis	0.636488
Pulmonary Disease, Chronic Obstructive	Pulmonary Embolism	0.768506
Pulmonary Disease, Chronic Obstructive	alpha 1-Antitrypsin Deficiency	0.654056
Pulmonary Disease, Chronic Obstructive	Heart Septal Defects, Atrial	0.588601
Pulmonary Disease, Chronic Obstructive	Pulmonary Veno-Occlusive Disease	0.634516
Pulmonary Disease, Chronic Obstructive	Pleural Diseases	0.712399
Pulmonary Disease, Chronic Obstructive	Pulmonary Fibrosis	0.879701
Pulmonary Disease, Chronic Obstructive	Hermanski-Pudlak Syndrome	0.502358
Pulmonary Disease, Chronic Obstructive	Bronchiolitis Obliterans	0.611929
Pulmonary Disease, Chronic Obstructive	Respiratory Insufficiency	0.56954
Pulmonary Disease, Chronic Obstructive	Idiopathic Pulmonary Fibrosis	0.889265
Pulmonary Disease, Chronic Obstructive	Pulmonary Blastoma	0.693604
Pulmonary Disease, Chronic Obstructive	Lymphangioleiomyomatosis	0.767875
Pulmonary Disease, Chronic Obstructive	Emphysema	0.89069
Dwarfism	Coloboma	0.787794
Dwarfism	Cleidocranial Dysplasia	0.632578
Dwarfism	Lipid Metabolism, Inborn Errors	0.69286
Dwarfism	Nails, Malformed	0.826348
Dwarfism	Tooth Abnormalities	0.835338
Dwarfism	Macrocephaly	0.853549
Dwarfism	Chromosome Disorders	0.909306
Dwarfism	Diffuse Cerebral Sclerosis of Schilder	0.55779
Dwarfism	Craniofacial Dysostosis	0.92303
Dwarfism	Ichthyosis	0.647522
Dwarfism	Rubinstein-Taybi Syndrome	0.784958
Dwarfism	Anodontia	0.573439
Dwarfism	Pseudopseudohypoparathyroidism	0.600792
Dwarfism	Orofaciodigital Syndromes	0.834105
Dwarfism	Musculoskeletal Abnormalities	0.597465
Dwarfism	Brain Diseases, Metabolic, Inborn	0.606045
Dwarfism	Nevus	0.719611
Dwarfism	Amino Acid Metabolism, Inborn Errors	0.904533
Dwarfism	Autistic Disorder	0.516819
Dwarfism	Fibromatosis, Gingival	0.885747
Dwarfism	Osteochondrodysplasias	0.67713
Dwarfism	Piebaldism	0.796571
Dwarfism	Phenylketonurias	0.960984
Dwarfism	Limb Deformities, Congenital	0.528196
Dwarfism	Klinefelter Syndrome	0.888597
Dwarfism	Spasms, Infantile	0.687264
Dwarfism	Ectromelia	0.561347
Dwarfism	Hypertelorism	0.83598
Dwarfism	Metal Metabolism, Inborn Errors	0.554703
Dwarfism	Pseudohypoparathyroidism	0.55428
Dwarfism	Congenital Abnormalities	0.800599
Dwarfism	Noonan Syndrome	0.649815
Dwarfism	Synostosis	0.575659
Dwarfism	Dwarfism, Pituitary	0.536442
Dwarfism	Fanconi Anemia	0.535893
Dwarfism	Chromosome Aberrations	0.938677
Dwarfism	Hypobetalipoproteinemias	0.617306
Dwarfism	Syndactyly	0.861736
Dwarfism	Acrocallosal Syndrome	0.520842
Dwarfism	Craniosynostoses	0.863195
Dwarfism	Polydactyly	0.858144
Dwarfism	Xeroderma Pigmentosum	0.890627
Dwarfism	Puberty, Precocious	0.555175
Dwarfism	Hand Deformities, Congenital	0.852296
Dwarfism	Darier Disease	0.547556
Dwarfism	Congenital Hypothyroidism	0.867208
Dwarfism	Folic Acid Deficiency	0.648555
Dwarfism	Ectodermal Dysplasia	0.814742
Dwarfism	Chromosome Breakage	0.908098
Dwarfism	Cri-du-Chat Syndrome	0.822761
Dwarfism	Dysostoses	0.61938
Dwarfism	Exostoses, Multiple Hereditary	0.839405
Dwarfism	Hypospadias	0.700657
Dwarfism	Aniridia	0.600061
Dwarfism	Cryptorchidism	0.821354
Dwarfism	Sebaceous Gland Neoplasms	0.79643
Dwarfism	Eye Abnormalities	0.623502
Dwarfism	Pierre Robin Syndrome	0.76623
Dwarfism	Angelman Syndrome	0.674517
Dwarfism	Gonadal Dysgenesis, 46,XY	0.577141
Dwarfism	Pain Insensitivity, Congenital	0.771127
Dwarfism	Wolf-Hirschhorn Syndrome	0.821065
Dwarfism	Foot Deformities, Congenital	0.773167
Dwarfism	WAGR Syndrome	0.556102
Dwarfism	Microphthalmos	0.676599
Fatigue Syndrome, Chronic	Hepatitis C, Chronic	0.567738
Vesico-Ureteral Reflux	Urogenital Abnormalities	0.587657
Vesico-Ureteral Reflux	Spina Bifida Cystica	0.794508
Vesico-Ureteral Reflux	Anus, Imperforate	0.731026
Migraine with Aura	Hemiplegia	0.600928
Incontinentia Pigmenti	Classical Lissencephalies and Subcortical Band Heterotopias	0.957708
Incontinentia Pigmenti	Pseudopseudohypoparathyroidism	0.520624
Incontinentia Pigmenti	Holoprosencephaly	0.515876
Incontinentia Pigmenti	Lissencephaly	0.709022
Incontinentia Pigmenti	Epilepsy, Benign Neonatal	0.703642
Incontinentia Pigmenti	Metal Metabolism, Inborn Errors	0.594109
Incontinentia Pigmenti	Pseudohypoparathyroidism	0.526654
Incontinentia Pigmenti	Supratentorial Neoplasms	0.560114
Incontinentia Pigmenti	Hemangioma, Cavernous, Central Nervous System	0.563031
Incontinentia Pigmenti	Sebaceous Gland Neoplasms	0.679924
Incontinentia Pigmenti	Insulinoma	0.54249
Incontinentia Pigmenti	Wolf-Hirschhorn Syndrome	0.558371
Rhabdomyosarcoma	Bile Duct Neoplasms	0.538144
Rhabdomyosarcoma	Cholangiocarcinoma	0.520047
Rhabdomyosarcoma	Liver Failure	0.50372
Lymphohistiocytosis, Hemophagocytic	Hereditary Autoinflammatory Diseases	0.655189
Lymphohistiocytosis, Hemophagocytic	Splenomegaly	0.593063
Learning Disorders	Motor Skills Disorders	0.503731
Learning Disorders	Attention Deficit Disorder with Hyperactivity	0.82312
Hypothyroidism	Dwarfism	0.532527
Hypothyroidism	Mammary Neoplasms, Experimental	0.539342
Hypothyroidism	Cardiomegaly	0.510777
Hypothyroidism	Bone Resorption	0.558517
Hypothyroidism	Precancerous Conditions	0.563264
Hypothyroidism	Dwarfism, Pituitary	0.703853
Hypothyroidism	Congenital Hypothyroidism	0.51609
Hypothyroidism	Liver Cirrhosis, Experimental	0.594535
Long QT Syndrome	Cardiomyopathy, Hypertrophic, Familial	0.617165
Long QT Syndrome	Arrhythmogenic Right Ventricular Dysplasia	0.962687
Long QT Syndrome	Torsades de Pointes	0.948457
Long QT Syndrome	Coffin-Lowry Syndrome	0.845241
Long QT Syndrome	Romano-Ward Syndrome	0.854134
Long QT Syndrome	Death, Sudden, Cardiac	0.911538
Long QT Syndrome	Tachycardia, Ventricular	0.974926
Long QT Syndrome	Ventricular Fibrillation	0.869009
Long QT Syndrome	Atrioventricular Block	0.956243
Long QT Syndrome	Cardiomyopathy, Hypertrophic	0.628952
Anodontia	Coloboma	0.5288
Anodontia	Cleidocranial Dysplasia	0.618875
Anodontia	Nails, Malformed	0.515493
Anodontia	Craniofacial Dysostosis	0.602644
Anodontia	Craniosynostoses	0.526148
Anodontia	Hand Deformities, Congenital	0.536156
Stomach Neoplasms	Duodenal Diseases	0.747445
Stomach Neoplasms	Stomach Ulcer	0.847311
Stomach Neoplasms	Peptic Ulcer	0.78312
Stomach Neoplasms	Duodenal Ulcer	0.820097
Stomach Neoplasms	Stomach Diseases	0.879209
Stomach Neoplasms	Peptic Ulcer Hemorrhage	0.531926
Stomach Neoplasms	Gastrointestinal Diseases	0.677646
Cardiomyopathies	Myocardial Stunning	0.591318
Cardiomyopathies	Aortic Valve Stenosis	0.708262
Cardiomyopathies	Hypotension	0.61741
Cardiomyopathies	Myxoma	0.5501
Cardiomyopathies	Cardiomyopathy, Hypertrophic, Familial	0.719489
Cardiomyopathies	Cardiomegaly	0.675644
Cardiomyopathies	Heart Failure	0.647744
Cardiomyopathies	Tachycardia	0.647801
Cardiomyopathies	Atrial Fibrillation	0.712152
Cardiomyopathies	Thoracic Diseases	0.515852
Cardiomyopathies	Cardiomyopathy, Restrictive	0.665346
Cardiomyopathies	Coronary Disease	0.551025
Cardiomyopathies	Arrhythmias, Cardiac	0.693578
Cardiomyopathies	Coronary Aneurysm	0.527045
Cardiomyopathies	Heart Block	0.516788
Cardiomyopathies	Death, Sudden	0.645316
Cardiomyopathies	Calcinosis	0.523263
Cardiomyopathies	Coronary Artery Disease	0.555571
Cardiomyopathies	Wolff-Parkinson-White Syndrome	0.541338
Cardiomyopathies	Heart Diseases	0.853721
Cardiomyopathies	Pulmonary Embolism	0.64479
Cardiomyopathies	Heart Septal Defects, Atrial	0.500371
Cardiomyopathies	Cardiomyopathy, Dilated	0.779833
Cardiomyopathies	Death, Sudden, Cardiac	0.631417
Cardiomyopathies	Hyperlipoproteinemia Type II	0.553226
Cardiomyopathies	Ventricular Fibrillation	0.584162
Cardiomyopathies	Thromboembolism	0.547963
Cardiomyopathies	Isolated Noncompaction of the Ventricular Myocardium	0.57751
Cardiomyopathies	Bundle-Branch Block	0.662492
Cardiomyopathies	Aortic Aneurysm	0.517051
Cardiomyopathies	Dextrocardia	0.567018
Cardiomyopathies	Myocardial Ischemia	0.567248
Cardiomyopathies	Cardiomyopathy, Hypertrophic	0.685056
Diabetic Retinopathy	Retinal Degeneration	0.550718
Diabetic Retinopathy	Choroidal Neovascularization	0.503023
Hernia	Peritonitis	0.504336
Hernia	Intestinal Perforation	0.54033
Cerebellar Diseases	Gerstmann-Straussler-Scheinker Disease	0.54704
Cerebellar Diseases	Kuru	0.530679
Cerebellar Diseases	Spinocerebellar Ataxias	0.770683
Cerebellar Diseases	Spinocerebellar Degenerations	0.835998
Cerebellar Diseases	Machado-Joseph Disease	0.64692
Cerebellar Diseases	Alexander Disease	0.55174
Gastroesophageal Reflux	Hernia, Diaphragmatic	0.658989
Narcolepsy	Aspartylglucosaminuria	0.513673
Psychotic Disorders	Psychoses, Substance-Induced	0.919284
Psychotic Disorders	Narcolepsy	0.55845
Psychotic Disorders	Substance-Related Disorders	0.657899
Psychotic Disorders	Schizophrenia	0.920766
Psychotic Disorders	Alcohol Withdrawal Delirium	0.786347
Psychotic Disorders	Lewy Body Disease	0.875952
Gilbert Disease	Crigler-Najjar Syndrome	0.929786
Carcinoma, Basal Cell	Photosensitivity Disorders	0.531361
Carcinoma, Basal Cell	Osteopetrosis	0.549615
Carcinoma, Basal Cell	Facial Dermatoses	0.50136
Carcinoma, Basal Cell	Conjunctivitis	0.520008
Carcinoma, Basal Cell	Keratosis	0.589979
Carcinoma, Small Cell	Uterine Cervical Neoplasms	0.5837
Carcinoma, Small Cell	Genital Neoplasms, Female	0.652256
Carcinoma, Small Cell	Lymphatic Metastasis	0.558367
Carcinoma, Small Cell	Carcinoma, Transitional Cell	0.666285
Pseudopseudohypoparathyroidism	Classical Lissencephalies and Subcortical Band Heterotopias	0.569805
Pseudopseudohypoparathyroidism	Lissencephaly	0.523977
Pseudopseudohypoparathyroidism	Hypertelorism	0.51569
Pseudopseudohypoparathyroidism	Puberty, Delayed	0.517003
Pseudopseudohypoparathyroidism	Hand Deformities, Congenital	0.537764
Pseudopseudohypoparathyroidism	Chromosome Breakage	0.56502
Pseudopseudohypoparathyroidism	Calcium Metabolism Disorders	0.588909
Carcinoma, Papillary	Paraganglioma	0.518202
Carcinoma, Papillary	Thyroid Neoplasms	0.518829
Carcinoma, Papillary	Gastrointestinal Stromal Tumors	0.500715
Carcinoma, Papillary	Carcinoma, Pancreatic Ductal	0.584593
Orofaciodigital Syndromes	Blepharophimosis	0.82289
Orofaciodigital Syndromes	Chondrodysplasia Punctata, Rhizomelic	0.591607
Orofaciodigital Syndromes	Wolf-Hirschhorn Syndrome	0.752902
Orofaciodigital Syndromes	Maxillofacial Abnormalities	0.517762
Orofaciodigital Syndromes	Choroideremia	0.519572
Orofaciodigital Syndromes	Sjogren-Larsson Syndrome	0.608862
Hyperprolactinemia	Acanthosis Nigricans	0.737276
Hyperprolactinemia	Puberty, Precocious	0.600872
Hyperprolactinemia	Alopecia	0.760215
Megacolon	Multiple Endocrine Neoplasia	0.704594
Thyroid Neoplasms	Agammaglobulinemia	0.537434
Thyroid Neoplasms	Carcinoma, Medullary	0.661579
Thyroid Neoplasms	Gastrinoma	0.571099
Thyroid Neoplasms	Adenocarcinoma, Follicular	0.508779
Thyroid Neoplasms	Inflammatory Bowel Diseases	0.586789
Thyroid Neoplasms	Celiac Disease	0.627668
Thyroid Neoplasms	Graft vs Host Disease	0.523415
Hepatitis C, Chronic	Leukemia, Lymphocytic, Chronic, B-Cell	0.584434
Hepatitis C, Chronic	Myelodysplastic Syndromes	0.705246
Hepatitis C, Chronic	Carcinoma, Renal Cell	0.642721
Hepatitis C, Chronic	Hemochromatosis	0.521812
Liver Cirrhosis	Gallbladder Neoplasms	0.626762
Liver Cirrhosis	Hepatomegaly	0.614136
Liver Cirrhosis	Hypertension, Pulmonary	0.500395
Liver Cirrhosis	Hepatic Encephalopathy	0.599043
Liver Cirrhosis	Carcinoma, Hepatocellular	0.628475
Liver Cirrhosis	Gallstones	0.527703
Liver Cirrhosis	Neovascularization, Pathologic	0.510376
Liver Cirrhosis	Reperfusion Injury	0.527507
Liver Cirrhosis	Polycythemia	0.514906
Liver Cirrhosis	Cholangitis, Sclerosing	0.55496
Liver Cirrhosis	Jaundice, Chronic Idiopathic	0.603238
Liver Cirrhosis	Hepatitis B	0.654613
Liver Cirrhosis	Spherocytosis, Hereditary	0.621538
Liver Cirrhosis	Liver Diseases, Alcoholic	0.597075
Liver Cirrhosis	Hepatitis	0.719551
Liver Cirrhosis	Venous Thrombosis	0.50401
Liver Cirrhosis	Splenomegaly	0.529311
Liver Cirrhosis	Liver Diseases	0.824042
Liver Cirrhosis	Liver Failure, Acute	0.617683
Liver Cirrhosis	Pancreatic Neoplasms	0.543047
Liver Cirrhosis	Pancreatic Diseases	0.597202
Liver Cirrhosis	Hepatitis B, Chronic	0.645151
Liver Cirrhosis	Hypertension, Portal	0.578026
Liver Cirrhosis	Drug-Induced Liver Injury	0.719172
Liver Cirrhosis	Liver Neoplasms	0.669893
Liver Cirrhosis	Liver Failure	0.736946
Facial Paralysis	Neoplasm, Residual	0.52483
Dermatitis, Seborrheic	Lipodystrophy, Familial Partial	0.647088
Dermatitis, Seborrheic	Neoplasms, Radiation-Induced	0.533619
Dermatitis, Seborrheic	Facial Dermatoses	0.531385
Dermatitis, Seborrheic	Folliculitis	0.532062
Dermatitis, Seborrheic	Alopecia	0.859898
Torsades de Pointes	Cardiomyopathy, Hypertrophic, Familial	0.593417
Torsades de Pointes	Arrhythmogenic Right Ventricular Dysplasia	0.935133
Torsades de Pointes	Coffin-Lowry Syndrome	0.805717
Torsades de Pointes	Romano-Ward Syndrome	0.793765
Torsades de Pointes	Death, Sudden, Cardiac	0.918052
Torsades de Pointes	Ventricular Fibrillation	0.886234
Torsades de Pointes	Isolated Noncompaction of the Ventricular Myocardium	0.513062
Torsades de Pointes	Cardiomyopathy, Hypertrophic	0.649575
Hepatolenticular Degeneration	Myoclonic Epilepsies, Progressive	0.550553
Hepatolenticular Degeneration	Tremor	0.63971
Hepatolenticular Degeneration	Spinocerebellar Ataxias	0.591552
Hypokalemic Periodic Paralysis	Paralysis, Hyperkalemic Periodic	0.612674
Hypokalemic Periodic Paralysis	Myotonic Disorders	0.835832
Neoplasms, Germ Cell and Embryonal	Uterine Cervical Neoplasms	0.521536
Neoplasms, Germ Cell and Embryonal	Carcinoma, Small Cell	0.664213
Neoplasms, Germ Cell and Embryonal	Carcinoma, Transitional Cell	0.572466
Adrenocortical Carcinoma	46, XY Disorders of Sex Development	0.862558
Adrenocortical Carcinoma	46, XX Disorders of Sex Development	0.862558
Adrenocortical Carcinoma	Antley-Bixler Syndrome Phenotype	0.862558
Adrenocortical Carcinoma	Androgen-Insensitivity Syndrome	0.73026
Adrenocortical Carcinoma	Gonadal Dysgenesis, 46,XX	0.821428
Adrenocortical Carcinoma	Gonadal Dysgenesis, 46,XY	0.652612
Adrenocortical Carcinoma	Gynecomastia	0.533682
Anxiety Disorders	Neurotic Disorders	0.760955
Anxiety Disorders	Personality Disorders	0.586752
Anxiety Disorders	Depressive Disorder	0.65557
Anxiety Disorders	Panic Disorder	0.631763
Anxiety Disorders	Erectile Dysfunction	0.568467
Anxiety Disorders	Sexual Dysfunctions, Psychological	0.604618
Anxiety Disorders	Mood Disorders	0.693589
Anxiety Disorders	Depressive Disorder, Major	0.519438
Diabetes Mellitus, Experimental	Diabetic Nephropathies	0.553431
Diabetes Mellitus, Experimental	Hyperlipidemias	0.548012
Diabetes Mellitus, Experimental	Kidney Failure, Chronic	0.586376
Diabetes Mellitus, Experimental	Hypothyroidism	0.547268
Diabetes Mellitus, Experimental	Hypercholesterolemia	0.699741
Diabetes Mellitus, Experimental	Mammary Neoplasms, Experimental	0.722723
Diabetes Mellitus, Experimental	Albuminuria	0.512615
Diabetes Mellitus, Experimental	Cardiomegaly	0.614101
Diabetes Mellitus, Experimental	Bone Resorption	0.624784
Diabetes Mellitus, Experimental	Hypertrophy, Left Ventricular	0.674724
Diabetes Mellitus, Experimental	Hyperglycemia	0.506526
Diabetes Mellitus, Experimental	Precancerous Conditions	0.683557
Diabetes Mellitus, Experimental	Deficiency Diseases	0.659936
Diabetes Mellitus, Experimental	Diabetes Mellitus, Type 1	0.601716
Diabetes Mellitus, Experimental	Diabetes Mellitus, Type 2	0.640797
Diabetes Mellitus, Experimental	Dwarfism, Pituitary	0.714333
Diabetes Mellitus, Experimental	Hyperuricemia	0.58952
Diabetes Mellitus, Experimental	Diabetic Angiopathies	0.590147
Diabetes Mellitus, Experimental	Polycystic Kidney, Autosomal Dominant	0.539581
Diabetes Mellitus, Experimental	Liver Cirrhosis, Experimental	0.782607
Diabetes Mellitus, Experimental	Liver Neoplasms, Experimental	0.65682
Diabetes Mellitus, Experimental	Renal Insufficiency	0.550713
Diabetes Mellitus, Experimental	Vitamin A Deficiency	0.549792
Carcinoma, Hepatocellular	Gallbladder Neoplasms	0.689548
Carcinoma, Hepatocellular	Hepatomegaly	0.538825
Carcinoma, Hepatocellular	Rhabdomyosarcoma	0.574968
Carcinoma, Hepatocellular	Gastrointestinal Stromal Tumors	0.511526
Carcinoma, Hepatocellular	Gallstones	0.591768
Carcinoma, Hepatocellular	Endotoxemia	0.553235
Carcinoma, Hepatocellular	Cholangitis, Sclerosing	0.500545
Carcinoma, Hepatocellular	Pancreatitis	0.602944
Carcinoma, Hepatocellular	Cholelithiasis	0.522372
Carcinoma, Hepatocellular	Kidney Neoplasms	0.588128
Carcinoma, Hepatocellular	Bile Duct Neoplasms	0.719109
Carcinoma, Hepatocellular	Carcinoma, Renal Cell	0.615368
Carcinoma, Hepatocellular	Liver Diseases	0.548257
Carcinoma, Hepatocellular	Cholangiocarcinoma	0.729813
[truncated: 7,794 more rows]
