# Supplementary material for: Prediction of new drug indications based on clinical data and network modularity
Source: Sci Rep. 2016 Sep 28;6:32530. doi: 10.1038/srep32530 (PMC5039412; doi:10.1038/srep32530)
Supplement: Supplementary Table S7 [file srep32530-s8.xls]

## Sheet: Supplementary Table S7
Table S7. 145 disease modules
Cluster 1: Growth Disorders; Wilms Tumor; Ichthyosis; Noonan Syndrome; Limb Deformities, Congenital; Pigmentation Disorders; Coloboma; Maple Syrup Urine Disease; Angelman Syndrome; Lipidoses; Metabolism, Inborn Errors; Tuberous Sclerosis; Spasms, Infantile; Brain Diseases, Metabolic, Inborn; Hydrocephalus; Diffuse Cerebral Sclerosis of Schilder; Hypopigmentation; Nevus; Spastic Paraplegia, Heredi…
Cluster 2: Hypertension; Pituitary ACTH Hypersecretion; Uterine Neoplasms; Infertility, Female; Metabolic Diseases; Diabetic Cardiomyopathies; Hypercholesterolemia; Diabetes Mellitus, Type 2; Hypertrophy, Left Ventricular; Atherosclerosis; Dyslipidemias; Hypoalphalipoproteinemias; Lipomatosis; Hyperlipidemia, Familial Combined; Lipodystrophy; Hypertriglyceridemia; Bardet-Biedl Syndrome; Insulin R…
Cluster 3: Sinoatrial Block; Cardiomyopathy, Hypertrophic; Brugada Syndrome; Ventricular Fibrillation; Tachycardia, Ventricular; Death, Sudden, Cardiac; Hypotension, Orthostatic; Heart Diseases; Heart Block; Arrhythmias, Cardiac; Atrial Fibrillation; Coffin-Lowry Syndrome; Torsades de Pointes; Arrhythmogenic Right Ventricular Dysplasia; Long QT Syndrome; Cardiomyopathy, Hypertrophic, Familial; Si…
Cluster 4: Exanthema; Uremia; Cholestasis, Intrahepatic; Psoriasis; Polycythemia Vera; Skin Neoplasms; Lymphoma, T-Cell, Cutaneous; Keratosis; Parapsoriasis; Vulvar Neoplasms; Drug Hypersensitivity; Facial Dermatoses; Dermatitis; Dermatitis, Contact; Drug Eruptions; Photosensitivity Disorders; Dermatitis, Allergic Contact; Carcinoma, Basal Cell; Skin Diseases; Epidermolysis Bullosa Dystrophica; A…
Cluster 5: Hereditary Sensory and Motor Neuropathy; Motor Neuron Disease; Contracture; Amyotrophic Lateral Sclerosis; Muscular Diseases; Myopathies, Nemaline; Myopathies, Structural, Congenital; Muscle Weakness; Muscular Atrophy, Spinal; Myositis, Inclusion Body; Muscular Dystrophy, Facioscapulohumeral; Glycogen Storage Disease Type II; Muscular Dystrophies, Limb-Girdle; Muscular Dystrophy, Duche…
Cluster 6: Pre-Eclampsia; Renal Insufficiency; Kidney Diseases; Hematuria; Lupus Nephritis; Glomerulonephritis, IGA; Amyloidosis; Schistosomiasis; Glomerulonephritis; Multiple Myeloma; Polycystic Kidney Diseases; Lupus Erythematosus, Systemic; Glomerulosclerosis, Focal Segmental; Frasier Syndrome; Nephritis, Hereditary; Polycystic Kidney, Autosomal Dominant; Proteinuria; Hypertension, Renal; Anem…
Cluster 7: Hereditary Sensory and Motor Neuropathy; Motor Neuron Disease; Amyotrophic Lateral Sclerosis; Muscular Diseases; Myopathy, Central Core; Myopathies, Nemaline; Myopathies, Structural, Congenital; Hypokalemic Periodic Paralysis; Muscle Weakness; Muscular Atrophy, Spinal; Multiple Acyl Coenzyme A Dehydrogenase Deficiency; Myositis, Inclusion Body; Muscular Dystrophy, Facioscapulohumeral; …
Cluster 8: Joint Instability; Arthritis; Burns; Fractures, Bone; Legg-Perthes Disease; Osteosarcoma; Femur Head Necrosis; Opioid-Related Disorders; Bone Neoplasms; Femoral Fractures; Soft Tissue Neoplasms; Anemia, Sickle Cell; Neoplasm Metastasis; Hemochromatosis; Osteoarthritis, Knee; Osteochondritis Dissecans; Arthritis, Psoriatic; Cartilage Diseases; Osteoarthritis, Hip; Joint Diseases; Arthri…
Cluster 9: Carcinoma; Irritable Bowel Syndrome; Inflammatory Bowel Diseases; Colonic Polyps; Graft vs Host Disease; Bacterial Infections; Agammaglobulinemia; Communicable Diseases; Intestinal Polyps; Thyroid Neoplasms; HIV Seropositivity; Measles; Schistosomiasis mansoni; Crohn Disease; Gastrinoma; Colitis, Ulcerative; Celiac Disease; Malabsorption Syndromes; Colorectal Neoplasms; Rectal Neoplasm…
Cluster 10: Exanthema; Sepsis; Staphylococcal Infections; Hodgkin Disease; Leukemia; Drug Hypersensitivity; Lymphoma, Non-Hodgkin; Leukemia, Lymphoid; Leishmaniasis, Visceral; Arthritis, Juvenile Rheumatoid; Brucellosis; Tuberculosis; Splenomegaly; Infection; Neutropenia; Malaria; Lymphoma; Leukemia, Myeloid; Leukemia, Myeloid, Acute; Mevalonate Kinase Deficiency; Hereditary Autoinflammatory Dise…
Cluster 11: Pituitary Neoplasms; Vision Disorders; Retinal Diseases; Uveitis; Choroid Diseases; Optic Neuropathy, Ischemic; Eye Diseases, Hereditary; Retinal Detachment; Myopia, Degenerative; Choroideremia; Optic Atrophy; Glaucoma, Open-Angle; Retinal Degeneration; Optic Atrophies, Hereditary; Glaucoma; Macular Degeneration; Optic Atrophy, Hereditary, Leber; Optic Nerve Diseases; Choroidal Neovas…
Cluster 12: Mesothelioma; Bronchiectasis; Aortic Aneurysm, Thoracic; Idiopathic Pulmonary Fibrosis; Pulmonary Fibrosis; Pneumonia; Lung Diseases, Obstructive; Pulmonary Embolism; Emphysema; Pulmonary Emphysema; Behcet Syndrome; Hemangiosarcoma; Lymphangioleiomyomatosis; Pleural Diseases; Lung Neoplasms; Pulmonary Blastoma; Pulmonary Alveolar Proteinosis; Lung Diseases, Interstitial; Pulmonary Dis…
Cluster 13: Anus, Imperforate; Urinary Bladder Neoplasms; Urogenital Abnormalities; Female Urogenital Diseases; Prostatic Intraepithelial Neoplasia; Rectal Fistula; Urinary Bladder Diseases; Vesico-Ureteral Reflux; Prostatic Neoplasms; Urinary Incontinence; Urologic Diseases; Spina Bifida Cystica; Meningomyelocele; Urinary Tract Infections; Spinal Dysraphism; Neural Tube Defects
Cluster 14: Hemophilia A; Factor X Deficiency; Factor VII Deficiency; Hemophilia B; Hypoprothrombinemias; Blood Coagulation Disorders; Tongue Neoplasms; von Willebrand Diseases; Hemorrhagic Disorders; Factor V Deficiency; Thrombasthenia; Afibrinogenemia; Factor XI Deficiency; Enchondromatosis
Cluster 15: Hepatic Encephalopathy; Spherocytosis, Hereditary; Hepatic Veno-Occlusive Disease; Pancreatitis, Chronic; Liver Neoplasms; Pancreatic Diseases; Pancreatic Neoplasms; Carcinoma, Pancreatic Ductal; Cholangiocarcinoma; Bile Duct Neoplasms; Carcinoma, Hepatocellular; Gallbladder Neoplasms; Pancreatic Cyst; Hepatitis B, Chronic; Hepatomegaly; Drug-Induced Liver Injury; Liver Failure; Chole…
Cluster 16: Alcoholism; Alcohol Withdrawal Delirium; Depressive Disorder, Major; Mood Disorders; Depressive Disorder; Schizophrenia; Substance-Related Disorders; Bipolar Disorder; Personality Disorders; Anxiety Disorders; Depression, Postpartum; Narcolepsy; Dyssomnias; Lewy Body Disease; Psychoses, Substance-Induced; Psychotic Disorders
Cluster 17: Niemann-Pick Disease, Type C; Multiple System Atrophy; Frontotemporal Dementia; Pick Disease of the Brain; Tauopathies; Supranuclear Palsy, Progressive; Neurodegenerative Diseases; Striatonigral Degeneration; Nerve Degeneration; Parkinsonian Disorders
Cluster 18: Anemia, Aplastic; Thrombocytopenia; Blood Platelet Disorders; Common Variable Immunodeficiency; Wiskott-Aldrich Syndrome; Thrombocytosis; Autoimmune Lymphoproliferative Syndrome; Leukemia, Lymphocytic, Chronic, B-Cell; Bernard-Soulier Syndrome; Anemia, Hemolytic, Autoimmune; Myelodysplastic Syndromes; Hepatitis C; Hepatitis C, Chronic; Autoimmune Diseases; Hematologic Diseases; IgA De…
Cluster 19: Hypotension; Cardiomegaly; Brain Ischemia; Acidosis, Lactic; Melanoma, Experimental; Shock, Septic; Myocardial Reperfusion Injury; Polycythemia; Reperfusion Injury; Heart Septal Defects, Atrial; Enterocolitis, Necrotizing; Anemia; Endotoxemia; Fibrosarcoma; Hypertension, Pulmonary; Respiratory Distress Syndrome, Adult; Neovascularization, Pathologic; Respiratory Insufficiency; Persist…
Cluster 20: Leukemia, Megakaryoblastic, Acute; alpha-Thalassemia; Myeloproliferative Disorders; Anemia, Hemolytic, Congenital; Anemia, Diamond-Blackfan; Anemia, Dyserythropoietic, Congenital; Thalassemia; Pelger-Huet Anomaly; Hydrops Fetalis; Fetal Diseases
Cluster 21: Heart Diseases; Thromboembolism; Hyperlipoproteinemia Type II; Angina, Unstable; Myocardial Infarction; Microvascular Angina; Coronary Restenosis; Calcinosis; Myocardial Stunning; Myocardial Ischemia; Isolated Noncompaction of the Ventricular Myocardium; Coronary Artery Disease; Coronary Aneurysm; Coronary Disease; Thoracic Diseases; Thrombocythemia, Essential; Angina Pectoris; Aortic…
Cluster 22: Abortion, Habitual; Hernia, Umbilical; Fetal Growth Retardation; Pre-Eclampsia; Abnormalities, Drug-Induced; Pregnancy Complications; Premature Birth; Anemia, Iron-Deficiency; Prenatal Exposure Delayed Effects; Hyaline Membrane Disease; Hip Dislocation, Congenital; Abruptio Placentae; Respiratory Distress Syndrome, Newborn; Abortion, Spontaneous; Fetal Death; Heroin Dependence; Entero…
Cluster 23: Hyperpigmentation; Neurofibromatosis 1; Colorectal Neoplasms, Hereditary Nonpolyposis; Breast Neoplasms, Male; Cafe-au-Lait Spots; Port-Wine Stain; Neurofibromatoses; Fibrous Dysplasia, Polyostotic
Cluster 24: Leukemia, Megakaryoblastic, Acute; Hyperostosis, Cortical, Congenital; alpha-Thalassemia; Myeloproliferative Disorders; Anemia, Hemolytic, Congenital; Anemia, Diamond-Blackfan; Anemia, Dyserythropoietic, Congenital; Thalassemia; Noonan Syndrome; Limb Deformities, Congenital; beta-Thalassemia; Pelger-Huet Anomaly; Hydrops Fetalis; Fetal Diseases; Mucopolysaccharidosis VII
Cluster 25: Hemorrhage; Bronchiectasis; Aortic Aneurysm, Thoracic; Mycobacterium Infections, Atypical; Behcet Syndrome; Granuloma; Histiocytoma; Hemangiosarcoma; Pleural Diseases; Lung Neoplasms; Sarcoma, Synovial; Pulmonary Veno-Occlusive Disease; Respiratory System Abnormalities; Cystic Fibrosis; Pneumothorax; Aneurysm; Lung Diseases
Cluster 26: Cockayne Syndrome; Dyskeratosis Congenita; Progeria; Werner Syndrome; DNA Repair-Deficiency Disorders; Li-Fraumeni Syndrome; Bloom Syndrome; Cell Transformation, Neoplastic
Cluster 27: Parathyroid Neoplasms; Rickets; Hyperparathyroidism; Magnesium Deficiency; Tetany; Hypoparathyroidism; Hypocalcemia
Cluster 28: Retinal Diseases; Uveitis; Choroid Diseases; Albinism, Oculocutaneous; Albinism, Ocular; Nystagmus, Congenital; Eye Diseases, Hereditary; Optic Atrophy; Glaucoma, Open-Angle; Retinal Degeneration; Optic Atrophies, Hereditary; Glaucoma; Macular Degeneration; Optic Atrophy, Hereditary, Leber; Color Vision Defects; Leber Congenital Amaurosis; Optic Nerve Diseases; Choroidal Neovasculariz…
Cluster 29: Vasculitis; Skin Diseases, Vascular; Protein C Deficiency; Coagulation Protein Disorders; Protein S Deficiency; Purpura Fulminans
Cluster 30: Brain Diseases; Malformations of Cortical Development; Hamartoma; Astrocytoma; Seizures; Substance Withdrawal Syndrome; Brain Neoplasms; Epilepsy, Generalized; Alcoholism; Neuronal Ceroid-Lipofuscinoses; Epilepsy; Cerebral Amyloid Angiopathy; Incontinentia Pigmenti; Glioma; Central Nervous System Diseases; Glioblastoma; Neurotoxicity Syndromes; Classical Lissencephalies and Subcortica…
Cluster 31: Liver Cirrhosis, Experimental; Cardiomegaly; Bone Diseases, Metabolic; Vitamin A Deficiency; Diabetic Cardiomyopathies; Liver Neoplasms, Experimental; Folic Acid Deficiency; Dwarfism, Pituitary; Deficiency Diseases; Precancerous Conditions; Bone Resorption; Failure to Thrive; Mammary Neoplasms, Experimental; Diabetes Mellitus, Experimental; Hypothyroidism; Tobacco Use Disorder; Melano…
Cluster 32: Hemorrhage; Bronchiectasis; Aneurysm, Dissecting; Aortic Aneurysm; Tietze's Syndrome; Aortic Aneurysm, Thoracic; Mycobacterium Infections, Atypical; Behcet Syndrome; Histiocytoma; Hemangiosarcoma; Lung Neoplasms; Sarcoma, Synovial; Pulmonary Veno-Occlusive Disease; Respiratory System Abnormalities; Cystic Fibrosis; Pneumothorax; Aneurysm; Lung Diseases
Cluster 33: Multiple Myeloma; Lymphoma; Severe Combined Immunodeficiency; Hypergammaglobulinemia; Lymphopenia; Job's Syndrome; Lymphoproliferative Disorders; Agammaglobulinemia; Immunologic Deficiency Syndromes; Blood Protein Disorders; Dysgammaglobulinemia; Sjogren's Syndrome; Acidosis, Renal Tubular; Gaucher Disease; Lymphatic Diseases; IgA Deficiency; Xanthomatosis; Familial Mediterranean Feve…
Cluster 34: Neurogenic Inflammation; Hyperalgesia; Inflammation; Leishmaniasis, Cutaneous; Arthritis, Experimental; Peripheral Nervous System Diseases; Sciatic Neuropathy
Cluster 35: Hypophosphatemia; Nephrolithiasis; Bone Demineralization, Pathologic; Hypophosphatemia, Familial; Hypophosphatemic Rickets, X-Linked Dominant; Nephrocalcinosis; Dent Disease; Pseudohypoaldosteronism
Cluster 36: Atrophy; Depressive Disorder, Major; Mood Disorders; Dementia; Cognition Disorders; Dementia, Vascular; Memory Disorders; Alzheimer Disease; Depression, Postpartum; Amphetamine-Related Disorders
Cluster 37: Ophthalmoplegia, Chronic Progressive External; Mitochondrial Encephalomyopathies; Mitochondrial Myopathies; Mitochondrial Diseases; MELAS Syndrome
Cluster 38: Fibroma; Neuroectodermal Tumors; Dystonia Musculorum Deformans; Fibromatosis, Aggressive; Dislocations
Cluster 39: Meningioma; Brain Diseases; Astrocytoma; Ischemic Attack, Transient; Brain Neoplasms; Intracranial Aneurysm; Cerebral Infarction; Cerebral Hemorrhage; Migraine with Aura; Glioma; Sinus Thrombosis, Intracranial; Glioblastoma; Cerebrovascular Disorders; Migraine Disorders; Headache; Intracranial Arteriovenous Malformations; Vasospasm, Intracranial; Supratentorial Neoplasms; Leukoencepha…
Cluster 40: Cerebral Palsy; Muscle Spasticity; Multiple Sclerosis; Multiple Sclerosis, Chronic Progressive; Multiple Sclerosis, Relapsing-Remitting
Cluster 41: Ataxia Telangiectasia; Spinocerebellar Degenerations; Spinocerebellar Ataxias; Cerebellar Diseases; Refsum Disease; Kuru; Cerebellar Ataxia; Machado-Joseph Disease; Gerstmann-Straussler-Scheinker Disease
Cluster 42: Kernicterus; Hyperbilirubinemia, Neonatal; Hyperbilirubinemia; Hyperbilirubinemia, Hereditary; Gilbert Disease; Crigler-Najjar Syndrome
Cluster 43: Myoclonic Epilepsies, Progressive; Ataxia Telangiectasia; Spinocerebellar Degenerations; Spinocerebellar Ataxias; Cerebellar Diseases; Kuru; Cerebellar Ataxia; Heredodegenerative Disorders, Nervous System; Machado-Joseph Disease; Gerstmann-Straussler-Scheinker Disease
Cluster 44: Helicobacter Infections; Duodenal Ulcer; Stomach Neoplasms; Stomach Ulcer; Gastrointestinal Diseases; Peptic Ulcer; Stomach Diseases
Cluster 45: Nasopharyngeal Neoplasms; Mouth Neoplasms; Ankylosis; Trismus; Myositis Ossificans; Oral Submucous Fibrosis
Cluster 46: Opsoclonus-Myoclonus Syndrome; Myoclonic Epilepsies, Progressive; Ataxia Telangiectasia; Spinocerebellar Degenerations; Spinocerebellar Ataxias; Cerebellar Diseases; Heredodegenerative Disorders, Nervous System; Alexander Disease; Machado-Joseph Disease; Gerstmann-Straussler-Scheinker Disease
Cluster 47: Adenoma; Gonadal Dysgenesis, 46,XX; Androgen-Insensitivity Syndrome; Antley-Bixler Syndrome Phenotype; 46, XX Disorders of Sex Development; Ovarian Neoplasms; Adrenal Hyperplasia, Congenital; Adrenocortical Carcinoma; Disorders of Sex Development; 46, XY Disorders of Sex Development; Dermoid Cyst; Leydig Cell Tumor; Gynecomastia
Cluster 48: Brain Diseases; Malformations of Cortical Development; Hamartoma; Seizures; Substance Withdrawal Syndrome; Brain Neoplasms; Epilepsy, Generalized; Neuronal Ceroid-Lipofuscinoses; Epilepsy; Cerebral Amyloid Angiopathy; Incontinentia Pigmenti; Neurotoxicity Syndromes; Classical Lissencephalies and Subcortical Band Heterotopias; Hyponatremia; Seizures, Febrile; Holoprosencephaly; Epileps…
Cluster 49: Respiratory Hypersensitivity; Bronchial Hyperreactivity; Hypersensitivity, Immediate; Pallister-Hall Syndrome; Asbestosis; Hypersensitivity; Asthma; Respiratory Tract Infections
Cluster 50: Parkinson Disease, Secondary; Tremor; Dyskinesia, Drug-Induced; Movement Disorders; Parkinsonian Disorders; Basal Ganglia Diseases; Essential Tremor; Parkinson Disease; Hepatolenticular Degeneration
Cluster 51: Thromboembolism; Vascular Diseases; Thrombosis; Ischemia; Peripheral Vascular Diseases; Cysts; Arteritis; Pseudoxanthoma Elasticum; Thrombophilia
Cluster 52: Sarcoma, Ewing's; Spinal Diseases; Intervertebral Disk Degeneration; Osteoporosis, Postmenopausal; Spondylitis, Ankylosing; Intervertebral Disk Displacement; Osteoporosis; Scoliosis; Kyphosis; Aortic Aneurysm, Abdominal; Spondylarthropathies; Neuroectodermal Tumors, Primitive
Cluster 53: West Nile Fever; Myopathies, Structural, Congenital; Muscle Hypotonia; Mental Retardation, X-Linked; Cytochrome-c Oxidase Deficiency; Glycogen Storage Disease; Glycogen Storage Disease Type III; Zellweger Syndrome; Pyruvate Metabolism, Inborn Errors; Peroxisomal Disorders
Cluster 54: Carcinoma; Lymphoma, Non-Hodgkin; Kidney Neoplasms; Leukemia, Myeloid, Acute; Leukemia-Lymphoma, Adult T-Cell; Carcinoma, Transitional Cell; Sarcoma; Precursor Cell Lymphoblastic Leukemia-Lymphoma; Head and Neck Neoplasms; Carcinoma, Non-Small-Cell Lung; Neoplasm Recurrence, Local; Addison Disease; Prostatic Neoplasms; Anus Neoplasms; Uterine Cervical Neoplasms; Breast Neoplasms; Carc…
Cluster 55: Genital Diseases, Male; Lymphedema; Lymphangiectasis, Intestinal; Hypoproteinemia
Cluster 56: Dyskinesia, Drug-Induced; Iron Metabolism Disorders; Dystonic Disorders; Leigh Disease; Dystonia; Pyruvate Dehydrogenase Complex Deficiency Disease; X-Linked Combined Immunodeficiency Diseases; Pantothenate Kinase-Associated Neurodegeneration
Cluster 57: Genital Diseases, Male; Lymphedema; Lymphangiectasis, Intestinal; Hypoproteinemia; Synovitis; Bone Marrow Diseases
Cluster 58: Alcohol Withdrawal Delirium; Schizophrenia; Substance-Related Disorders; Bipolar Disorder; Narcolepsy; Lewy Body Disease; Psychoses, Substance-Induced; Psychotic Disorders
Cluster 59: Ataxia Telangiectasia; Spinocerebellar Degenerations; Spinocerebellar Ataxias; Cerebellar Diseases; Kuru; Cerebellar Ataxia; Leukoencephalopathies; Gerstmann-Straussler-Scheinker Disease
Cluster 60: Hemangioma, Capillary; Anisometropia; Hemangioma; Myopia; Hyperopia; Refractive Errors; Amblyopia
Cluster 61: Obsessive-Compulsive Disorder; Tourette Syndrome; Tic Disorders
Cluster 62: Diabetes Insipidus, Neurogenic; Diabetes Insipidus, Nephrogenic; Diabetes Insipidus
Cluster 63: Anus Diseases; Anus, Imperforate; Hirschsprung Disease; Intestinal Pseudo-Obstruction; Multiple Endocrine Neoplasia Type 2b; Megacolon; Cystadenocarcinoma, Serous; Ulcer; Multiple Endocrine Neoplasia
Cluster 64: Heart Defects, Congenital; Transposition of Great Vessels; Raynaud Disease; Tetralogy of Fallot; Methemoglobinemia
Cluster 65: Myoclonic Epilepsies, Progressive; Ataxia Telangiectasia; Spinocerebellar Degenerations; Spinocerebellar Ataxias; Cerebellar Diseases; Friedreich Ataxia; Vitamin E Deficiency; Machado-Joseph Disease; Gerstmann-Straussler-Scheinker Disease
Cluster 66: Alcoholism; Depressive Disorder, Major; Mood Disorders; Depressive Disorder; Schizophrenia; Substance-Related Disorders; Bipolar Disorder; Personality Disorders; Anxiety Disorders; Depression, Postpartum; Dyssomnias; Sleep Disorders, Circadian Rhythm
Cluster 67: Periodontitis; Tooth Diseases; Mandibular Diseases; Maxillary Diseases
Cluster 68: ACTH-Secreting Pituitary Adenoma; Duane Retraction Syndrome; Niemann-Pick Diseases; Ophthalmoplegia
Cluster 69: Helicobacter Infections; Duodenal Ulcer; Stomach Neoplasms; Stomach Ulcer; Stomach Diseases
Cluster 70: Epilepsies, Myoclonic; Neuroblastoma; Myoclonus; Unverricht-Lundborg Syndrome; Creutzfeldt-Jakob Syndrome
Cluster 71: Hemangioma, Capillary; Anisometropia; Myopia; Hyperopia; Retinal Detachment; Myopia, Degenerative; Refractive Errors; Vitreoretinopathy, Proliferative; Cataract; Amblyopia
Cluster 72: Nose Diseases; Hypogonadism; Kallmann Syndrome; Eunuchism
Cluster 73: Vascular Diseases; Thrombosis; Ischemia; Peripheral Vascular Diseases; Cysts; Arteritis; Pseudoxanthoma Elasticum
Cluster 74: Facial Nerve Diseases; Salivary Gland Neoplasms; Carcinoma, Adenoid Cystic; Osteopetrosis; Amyloidosis, Familial; Sarcoidosis; Lacrimal Apparatus Diseases; Neurilemmoma; Cranial Nerve Diseases
Cluster 75: Keratitis; Osteitis Deformans; Ear Diseases; Waardenburg's Syndrome; Keratoderma, Palmoplantar; Deafness; Branchio-Oto-Renal Syndrome; Osteogenesis Imperfecta; Retinitis Pigmentosa; Neurofibromatosis 2; Ichthyosiform Erythroderma, Congenital; Osteosclerosis; Albinism; Hearing Loss; Neurilemmoma; Hypotrichosis; Genetic Diseases, Y-Linked
Cluster 76: Hyperbilirubinemia; Hyperbilirubinemia, Hereditary; Gilbert Disease; Crigler-Najjar Syndrome
Cluster 77: Esophageal Neoplasms; Hernia, Diaphragmatic; Barrett Esophagus; Gastroesophageal Reflux
Cluster 78: Osteoporosis; Osteopoikilosis; Fractures, Compression; Back Pain
Cluster 79: Hypokalemic Periodic Paralysis; Myotonic Disorders; Paralyses, Familial Periodic; Paralysis, Hyperkalemic Periodic
Cluster 80: Chorea; Athetosis; Huntington Disease; Purine-Pyrimidine Metabolism, Inborn Errors
Cluster 81: Adrenal Gland Diseases; Adrenogenital Syndrome; Hyperandrogenism
Cluster 82: Hypogonadism; Rhinitis; Sinusitis; Kallmann Syndrome; Eunuchism
Cluster 83: Hypoglycemia; Hypoxia, Brain; Hyperammonemia; Ornithine Carbamoyltransferase Deficiency Disease
Cluster 84: Myoclonic Epilepsies, Progressive; Spinocerebellar Ataxias; Ataxia; Heredodegenerative Disorders, Nervous System; Hereditary Central Nervous System Demyelinating Diseases; Alexander Disease; Machado-Joseph Disease; Lafora Disease
Cluster 85: Spinal Diseases; Intervertebral Disk Degeneration; Osteoporosis, Postmenopausal; Spondylitis, Ankylosing; Intervertebral Disk Displacement; Osteoporosis; Scoliosis; Osteomalacia
Cluster 86: Adenoma; Androgen-Insensitivity Syndrome; Puberty, Precocious; Ovarian Neoplasms; Adrenal Hyperplasia, Congenital; Pituitary ACTH Hypersecretion; Adrenocortical Hyperfunction; Ovarian Diseases; Amenorrhea; Alopecia; Acne Vulgaris; Neoplasms, Radiation-Induced; Lipodystrophy, Familial Partial; Dermatitis, Seborrheic; Polycystic Ovary Syndrome; Adrenal Cortex Diseases; Hirsutism
Cluster 87: Osteoporosis, Postmenopausal; Osteoporosis; Fractures, Compression; Back Pain; Pseudarthrosis
Cluster 88: Androgen-Insensitivity Syndrome; Adrenocortical Hyperfunction; Ovarian Diseases; Amenorrhea; Alopecia; Acne Vulgaris; Neoplasms, Radiation-Induced; Lipodystrophy, Familial Partial; Dermatitis, Seborrheic; Polycystic Ovary Syndrome; Hirsutism; Porphyria Cutanea Tarda
Cluster 89: Heart Septal Defects, Ventricular; Heart Septal Defects; Heart Defects, Congenital; Pulmonary Valve Stenosis; Raynaud Disease; Ductus Arteriosus, Patent; Methemoglobinemia; Mitral Valve Prolapse
Cluster 90: Ear Diseases; Camurati-Engelmann Syndrome; Vestibular Diseases; von Hippel-Lindau Disease; Hearing Loss, Sensorineural; Cogan Syndrome
Cluster 91: Multiple Sclerosis; Multiple Sclerosis, Chronic Progressive; Multiple Sclerosis, Relapsing-Remitting
Cluster 92: Carcinoma, Papillary; Paraganglioma; Chondrosarcoma
Cluster 93: Hemangioma, Capillary; Anisometropia; Myopia; Corneal Opacity; Retinal Detachment; Refractive Errors; Lacrimal Duct Obstruction; Cataract; Amblyopia
Cluster 94: Myopia; Retinal Detachment; Myopia, Degenerative; Refractive Errors; Vitreoretinopathy, Proliferative; Aphakia; Cataract; Gyrate Atrophy; Fuchs' Endothelial Dystrophy
Cluster 95: Cleft Palate; Speech Disorders; Cleft Lip
Cluster 96: Hypertension, Portal; Peptic Ulcer Hemorrhage; Gastrointestinal Hemorrhage
Cluster 97: Color Vision Defects; Hermanski-Pudlak Syndrome; Leber Congenital Amaurosis; Night Blindness
Cluster 98: Hypogonadism; Rhinitis; Sinusitis; Nose Neoplasms; Kallmann Syndrome
Cluster 99: Cough; Tracheoesophageal Fistula; Ciliary Motility Disorders; Kartagener Syndrome; Yellow Nail Syndrome
Cluster 100: Fibromatosis, Abdominal; Angioedema; Hereditary Angioedema Type III; Porphyria, Variegate; Angioedemas, Hereditary
Cluster 101: Fibromatosis, Abdominal; Angioedema; Hereditary Angioedema Type III; Porphyria, Acute Intermittent; Angioedemas, Hereditary
Cluster 102: Genetic Predisposition to Disease; Periventricular Nodular Heterotopia; Motor Skills Disorders; Dyslexia; Attention Deficit Disorder with Hyperactivity; Learning Disorders
Cluster 103: Meningioma; Prolactinoma; Brain Diseases; Demyelinating Diseases; Astrocytoma; Ischemic Attack, Transient; Brain Neoplasms; Intracranial Aneurysm; Cerebral Hemorrhage; Hydrocephalus; Glioma; Sinus Thrombosis, Intracranial; Central Nervous System Diseases; Glioblastoma; Migraine Disorders; Intracranial Arteriovenous Malformations; Vasospasm, Intracranial; Encephalocele
Cluster 104: Intracranial Aneurysm; Cerebral Infarction; Cerebral Hemorrhage; Migraine with Aura; Glioblastoma; Stroke; CADASIL; Infarction, Middle Cerebral Artery; Cerebrovascular Disorders; Hemiplegia
Cluster 105: Periventricular Nodular Heterotopia; Motor Skills Disorders; Nervous System Malformations; Language Development Disorders; Williams Syndrome; DiGeorge Syndrome; Autistic Disorder; Asperger Syndrome; Fetal Alcohol Syndrome; Attention Deficit Disorder with Hyperactivity; Learning Disorders
Cluster 106: Camurati-Engelmann Syndrome; von Hippel-Lindau Disease; Hearing Loss, Sensorineural; Otosclerosis; Cogan Syndrome
Cluster 107: Ureteral Neoplasms; Cholelithiasis; Cholecystitis; Gallstones; Gallbladder Diseases
Cluster 108: Cecal Neoplasms; Peutz-Jeghers Syndrome; Abdominal Neoplasms; Peritonitis; Gastrointestinal Stromal Tumors; Fallopian Tube Neoplasms; Appendicitis; Pancreatitis, Chronic; Pancreatitis; Fibromatosis, Abdominal; Intestinal Perforation; Ovarian Hyperstimulation Syndrome; Seminoma; Hernia
Cluster 109: Pheochromocytoma; Sinus Thrombosis, Intracranial; Migraine Disorders; Headache; Cluster Headache; Intracranial Arteriovenous Malformations; Vasospasm, Intracranial; Arachnoid Cysts
Cluster 110: Alopecia Areata; Sexual Dysfunctions, Psychological; Erectile Dysfunction; Neurotic Disorders; Panic Disorder; Anxiety Disorders
Cluster 111: Cerebral Infarction; Stroke; CADASIL; Moyamoya Disease; Carotid Artery Thrombosis; Infarction, Middle Cerebral Artery
Cluster 112: Pheochromocytoma; Sinus Thrombosis, Intracranial; Sinusitis; Migraine Disorders; Headache; Intracranial Arteriovenous Malformations; Vasospasm, Intracranial; Arachnoid Cysts
Cluster 113: Hemangioma, Capillary; Anisometropia; Eye Abnormalities; Pterygium; Myopia; Ectopia Lentis; Eye Diseases, Hereditary; Corneal Opacity; Refractive Errors; Anophthalmos; Cataract; Microphthalmos; Retinoblastoma
Cluster 114: Myotonia Congenita; Myotonic Dystrophy; Hyperkalemia
Cluster 115: Venous Thrombosis; Genital Diseases, Male; Lymphedema; Hypoproteinemia; Lymphoma, Follicular
Cluster 116: Albinism, Oculocutaneous; Albinism, Ocular; Nystagmus, Congenital; Migraine without Aura
Cluster 117: Spinal Diseases; Intervertebral Disk Degeneration; Joint Instability; Intervertebral Disk Displacement
Cluster 118: Lipoma; Leiomyosarcoma; Venous Thrombosis; Cecal Neoplasms; Abdominal Neoplasms; Peritonitis; Gastrointestinal Stromal Tumors; Fallopian Tube Neoplasms; Pancreatitis, Chronic; Pancreatitis; Fibromatosis, Abdominal; Intestinal Perforation; Ovarian Hyperstimulation Syndrome; Adenoma, Liver Cell; Budd-Chiari Syndrome
Cluster 119: Ichthyosis; Keratitis; Osteitis Deformans; Ear Diseases; Waardenburg's Syndrome; Keratoderma, Palmoplantar; Pigmentation Disorders; Deafness; Branchio-Oto-Renal Syndrome; Osteogenesis Imperfecta; Retinitis Pigmentosa; Ichthyosiform Erythroderma, Congenital; Osteosclerosis; Darier Disease; Hypotrichosis; Tyrosinemias
Cluster 120: Camurati-Engelmann Syndrome; von Hippel-Lindau Disease; Hearing Loss, Sensorineural; Cogan Syndrome; Wolfram Syndrome
Cluster 121: Osteitis Deformans; Ear Diseases; Osteogenesis Imperfecta; Neurofibromatosis 2; Acro-Osteolysis; Hearing Loss, Conductive; Osteosclerosis; Mandibulofacial Dysostosis; Fibrous Dysplasia of Bone; Neurilemmoma
Cluster 122: Ventricular Dysfunction, Left; Aortic Stenosis, Supravalvular; Cardiomyopathy, Dilated; Cardiomyopathy, Restrictive; Heart Failure; Sleep Apnea, Central
Cluster 123: Multiple Organ Failure; Ventricular Dysfunction, Left; Aortic Stenosis, Supravalvular; Cardiomyopathy, Dilated; Cardiomyopathy, Restrictive; Heart Failure
Cluster 124: beta-Thalassemia; Anemia, Hemolytic; Glucosephosphate Dehydrogenase Deficiency; Hemolytic-Uremic Syndrome
Cluster 125: Thyroiditis, Autoimmune; Thyroid Diseases; Hashimoto Disease
Cluster 126: Hemangioma, Capillary; Anisometropia; Coloboma; Eye Abnormalities; Tooth Abnormalities; Aniridia; Myopia; Eye Diseases, Hereditary; Corneal Opacity; Refractive Errors; Anophthalmos; Cataract; Microphthalmos; Retinoblastoma; Hand Deformities; Amelogenesis Imperfecta; Ellis-Van Creveld Syndrome
Cluster 127: Ventricular Dysfunction, Left; Cardiomyopathy, Dilated; Cardiomyopathy, Restrictive; Heart Failure; Respiration Disorders; Sleep Apnea, Central
Cluster 128: Leiomyoma; Ovarian Diseases; Hernia, Inguinal; Endometriosis; Fallopian Tube Neoplasms; Varicose Veins
Cluster 129: Keratitis; Osteitis Deformans; Waardenburg's Syndrome; Deafness; Goiter; Albinism; Klippel-Feil Syndrome; Genetic Diseases, Y-Linked
Cluster 130: Hypoglycemia; Craniocerebral Trauma; Brain Injuries; Poisoning; Citrullinemia; Carbamoyl-Phosphate Synthase I Deficiency Disease
Cluster 131: Leiomyoma; Ovarian Diseases; Uterine Diseases; Hernia, Inguinal; Endometriosis; Fallopian Tube Neoplasms
Cluster 132: Disseminated Intravascular Coagulation; Anemia, Hemolytic; Glucosephosphate Dehydrogenase Deficiency; Hemolytic-Uremic Syndrome
Cluster 133: Lupus Erythematosus, Cutaneous; Hemochromatosis; Osteoarthritis, Knee; Arthritis, Psoriatic
Cluster 134: Stevens-Johnson Syndrome; Measles; Seizures, Febrile; Epidermal Necrolysis, Toxic
Cluster 135: Skin Diseases, Vesiculobullous; Epidermolysis Bullosa Dystrophica; Alagille Syndrome
Cluster 136: Infarction; Peutz-Jeghers Syndrome; Testicular Neoplasms
Cluster 137: Carcinoma, Basal Cell; Salivary Gland Neoplasms; Carcinoma, Adenoid Cystic; Osteopetrosis; Sarcoidosis; Conjunctivitis; Cranial Nerve Diseases; Leprosy
Cluster 138: Hirschsprung Disease; Intestinal Pseudo-Obstruction; Colonic Polyps; Cystadenocarcinoma, Serous; Multiple Endocrine Neoplasia; Intestinal Neoplasms; Colitis; Carcinoid Tumor
Cluster 139: Acute Coronary Syndrome; Aneurysm, Dissecting; Cocaine-Related Disorders; Coronary Aneurysm
Cluster 140: Head and Neck Neoplasms; Nasopharyngeal Neoplasms; Mouth Neoplasms; Carcinoma, Squamous Cell; Carcinoma in Situ
Cluster 141: Puberty, Delayed; Pseudohypoparathyroidism; Pseudopseudohypoparathyroidism; Calcium Metabolism Disorders
Cluster 142: Vulvar Neoplasms; Leiomyomatosis; Lichenoid Eruptions
Cluster 143: Keratoconus; Corneal Dystrophies, Hereditary; Conjunctivitis
Cluster 144: Tuberculosis; Mycobacterium Infections, Atypical; Burkitt Lymphoma; Lymphoma, Large B-Cell, Diffuse; Lymphoma, B-Cell; Granulomatous Disease, Chronic; Granuloma; Histiocytoma
Cluster 145: Hodgkin Disease; Anemia, Aplastic; Sarcoma, Kaposi; Eosinophilia; Scleroderma, Systemic; Primary Myelofibrosis; Hypereosinophilic Syndrome; Thrombocytosis; Autoimmune Diseases; Hematologic Diseases; Lymphatic Diseases
