# Supplementary material for: Prediction of new drug indications based on clinical data and network modularity
Source: Sci Rep. 2016 Sep 28;6:32530. doi: 10.1038/srep32530 (PMC5039412; doi:10.1038/srep32530)
Supplement: Supplementary Table S8 [file srep32530-s9.xlsx]

## Sheet: Sheet1
Table S8. Information of drug-disease module pairs whose scores are not lower than 0.2
Rank	Module pair:	Number of drugs	Number of diseases	Score between drug-disease module pairs
	drug module ID--disease module ID
1	6--50	7	9	0.59
2	6--58	7	8	0.39
3	5--66	7	12	0.36
4	5--16	7	16	0.32
5	6--16	7	16	0.31
6	6--66	7	12	0.31
7	5--50	7	9	0.3
8	5--58	7	8	0.29
9	5--110	7	6	0.29
10	6--56	7	8	0.29
11	24--110	3	6	0.28
12	21--70	3	5	0.27
13	5--3	7	34	0.26
14	12--132	5	4	0.25
15	13--95	4	3	0.25
16	21--78	3	4	0.25
17	22--3	3	34	0.25
18	21--127	3	6	0.22
19	24--122	3	6	0.22
20	24--123	3	6	0.22
21	24--127	3	6	0.22
22	6--80	7	4	0.21
23	21--58	3	8	0.21
24	2--132	11	4	0.21
25	20--64	3	5	0.2
26	21--87	3	5	0.2
27	21--107	3	5	0.2
